# Supplementary material for: Metal single-site catalyst design for electrocatalytic production of hydrogen peroxide at industrial-relevant currents
Source: Nat Commun. 2023 Jan 12;14:172. doi: 10.1038/s41467-023-35839-z (PMC9837053; doi:10.1038/s41467-023-35839-z)
Supplement: Supplementary file 4 — Source Data [file 41467_2023_35839_MOESM4_ESM.xlsx]

## Sheet: Figure 1
Figure 1d	CoPc/OCNT															CoPc-OCNT
0	-15.0298	-17.308	0	-15.0298	-17.308	0	-15.0298	-17.308	0	-15.0298	-17.308	0	-15.0298	-17.308		0	-15.0293	-17.631	0	-15.0293	-17.631	0	-15.0293	-17.631	0	-15.0293	-17.631	0	-15.0293	-17.631
0	-14.9798	-17.258	0	-14.9798	-17.258	0	-14.9798	-17.258	-0.029	-14.9798	-17.258	-0.023	-14.9798	-17.258		0	-14.9793	-17.581	0	-14.9793	-17.581	0	-14.9793	-17.581	0	-14.9793	-17.581	0	-14.9793	-17.581
0	-14.9298	-17.208	0	-14.9298	-17.208	0	-14.9298	-17.208	-0.019	-14.9298	-17.208	-0.015	-14.9298	-17.208		0	-14.9293	-17.531	0	-14.9293	-17.531	0	-14.9293	-17.531	0	-14.9293	-17.531	0	-14.9293	-17.531
0	-14.8798	-17.158	0	-14.8798	-17.158	0	-14.8798	-17.158	-0.008	-14.8798	-17.158	-0.006	-14.8798	-17.158		0	-14.8793	-17.481	0	-14.8793	-17.481	0	-14.8793	-17.481	0	-14.8793	-17.481	0	-14.8793	-17.481
0	-14.8288	-17.107	0	-14.8288	-17.107	0	-14.8288	-17.107	-0.005	-14.8288	-17.107	-0.005	-14.8288	-17.107		0	-14.8293	-17.431	0	-14.8293	-17.431	0	-14.8293	-17.431	0	-14.8293	-17.431	0	-14.8293	-17.431
-0.001	-14.7788	-17.057	0	-14.7788	-17.057	0	-14.7788	-17.057	-0.015	-14.7788	-17.057	-0.019	-14.7788	-17.057		0	-14.7793	-17.381	0	-14.7793	-17.381	0	-14.7793	-17.381	0	-14.7793	-17.381	0	-14.7793	-17.381
-0.004	-14.7288	-17.007	0	-14.7288	-17.007	0	-14.7288	-17.007	-0.045	-14.7288	-17.007	-0.057	-14.7288	-17.007		0	-14.7293	-17.331	0	-14.7293	-17.331	0	-14.7293	-17.331	0	-14.7293	-17.331	-0.001	-14.7293	-17.331
-0.007	-14.6788	-16.957	0	-14.6788	-16.957	0	-14.6788	-16.957	-0.084	-14.6788	-16.957	-0.106	-14.6788	-16.957		0	-14.6793	-17.281	0	-14.6793	-17.281	0	-14.6793	-17.281	-0.001	-14.6793	-17.281	-0.001	-14.6793	-17.281
-0.008	-14.6288	-16.907	0	-14.6288	-16.907	0	-14.6288	-16.907	-0.1	-14.6288	-16.907	-0.127	-14.6288	-16.907		0	-14.6283	-17.23	0	-14.6283	-17.23	0	-14.6283	-17.23	-0.001	-14.6283	-17.23	-0.001	-14.6283	-17.23
-0.006	-14.5788	-16.857	0	-14.5788	-16.857	0	-14.5788	-16.857	-0.079	-14.5788	-16.857	-0.1	-14.5788	-16.857		0	-14.5783	-17.18	0	-14.5783	-17.18	0	-14.5783	-17.18	-0.003	-14.5783	-17.18	-0.004	-14.5783	-17.18
-0.002	-14.5288	-16.807	0	-14.5288	-16.807	0	-14.5288	-16.807	-0.043	-14.5288	-16.807	-0.055	-14.5288	-16.807		-0.001	-14.5283	-17.13	0	-14.5283	-17.13	0	-14.5283	-17.13	-0.013	-14.5283	-17.13	-0.015	-14.5283	-17.13
-0.001	-14.4788	-16.757	0	-14.4788	-16.757	0	-14.4788	-16.757	-0.02	-14.4788	-16.757	-0.025	-14.4788	-16.757		-0.003	-14.4783	-17.08	0	-14.4783	-17.08	0	-14.4783	-17.08	-0.032	-14.4783	-17.08	-0.038	-14.4783	-17.08
0	-14.4288	-16.707	0	-14.4288	-16.707	0	-14.4288	-16.707	-0.009	-14.4288	-16.707	-0.011	-14.4288	-16.707		-0.005	-14.4283	-17.03	0	-14.4283	-17.03	0	-14.4283	-17.03	-0.057	-14.4283	-17.03	-0.068	-14.4283	-17.03
0	-14.3788	-16.657	0	-14.3788	-16.657	0	-14.3788	-16.657	-0.003	-14.3788	-16.657	-0.004	-14.3788	-16.657		-0.006	-14.3783	-16.98	0	-14.3783	-16.98	0	-14.3783	-16.98	-0.071	-14.3783	-16.98	-0.086	-14.3783	-16.98
0	-14.3278	-16.606	0	-14.3278	-16.606	0	-14.3278	-16.606	-0.001	-14.3278	-16.606	-0.001	-14.3278	-16.606		-0.005	-14.3283	-16.93	0	-14.3283	-16.93	0	-14.3283	-16.93	-0.061	-14.3283	-16.93	-0.074	-14.3283	-16.93
0	-14.2778	-16.556	0	-14.2778	-16.556	0	-14.2778	-16.556	0	-14.2778	-16.556	0	-14.2778	-16.556		-0.003	-14.2783	-16.88	0	-14.2783	-16.88	0	-14.2783	-16.88	-0.036	-14.2783	-16.88	-0.044	-14.2783	-16.88
0	-14.2278	-16.506	0	-14.2278	-16.506	0	-14.2278	-16.506	0	-14.2278	-16.506	0	-14.2278	-16.506		-0.001	-14.2283	-16.83	0	-14.2283	-16.83	0	-14.2283	-16.83	-0.016	-14.2283	-16.83	-0.019	-14.2283	-16.83
0	-14.1778	-16.456	0	-14.1778	-16.456	0	-14.1778	-16.456	0	-14.1778	-16.456	0	-14.1778	-16.456		0	-14.1783	-16.78	0	-14.1783	-16.78	0	-14.1783	-16.78	-0.007	-14.1783	-16.78	-0.008	-14.1783	-16.78
0	-14.1278	-16.406	0	-14.1278	-16.406	0	-14.1278	-16.406	0	-14.1278	-16.406	0	-14.1278	-16.406		0	-14.1273	-16.729	0	-14.1273	-16.729	0	-14.1273	-16.729	-0.004	-14.1273	-16.729	-0.004	-14.1273	-16.729
0	-14.0778	-16.356	0	-14.0778	-16.356	0	-14.0778	-16.356	0	-14.0778	-16.356	0	-14.0778	-16.356		0	-14.0773	-16.679	0	-14.0773	-16.679	0	-14.0773	-16.679	-0.003	-14.0773	-16.679	-0.003	-14.0773	-16.679
0	-14.0278	-16.306	0	-14.0278	-16.306	0	-14.0278	-16.306	0	-14.0278	-16.306	0	-14.0278	-16.306		0	-14.0273	-16.629	0	-14.0273	-16.629	0	-14.0273	-16.629	-0.002	-14.0273	-16.629	-0.003	-14.0273	-16.629
0	-13.9778	-16.256	0	-13.9778	-16.256	0	-13.9778	-16.256	0	-13.9778	-16.256	0	-13.9778	-16.256		0	-13.9773	-16.579	0	-13.9773	-16.579	0	-13.9773	-16.579	-0.002	-13.9773	-16.579	-0.002	-13.9773	-16.579
0	-13.9278	-16.206	0	-13.9278	-16.206	0	-13.9278	-16.206	0	-13.9278	-16.206	0	-13.9278	-16.206		0	-13.9273	-16.529	0	-13.9273	-16.529	0	-13.9273	-16.529	-0.001	-13.9273	-16.529	-0.001	-13.9273	-16.529
0	-13.8778	-16.156	0	-13.8778	-16.156	0	-13.8778	-16.156	0	-13.8778	-16.156	0	-13.8778	-16.156		0	-13.8773	-16.479	0	-13.8773	-16.479	0	-13.8773	-16.479	0	-13.8773	-16.479	0	-13.8773	-16.479
0	-13.8268	-16.105	0	-13.8268	-16.105	0	-13.8268	-16.105	0	-13.8268	-16.105	0	-13.8268	-16.105		0	-13.8273	-16.429	0	-13.8273	-16.429	0	-13.8273	-16.429	0	-13.8273	-16.429	0	-13.8273	-16.429
0	-13.7768	-16.055	0	-13.7768	-16.055	0	-13.7768	-16.055	-0.002	-13.7768	-16.055	-0.001	-13.7768	-16.055		0	-13.7773	-16.379	0	-13.7773	-16.379	0	-13.7773	-16.379	0	-13.7773	-16.379	0	-13.7773	-16.379
0	-13.7268	-16.005	0	-13.7268	-16.005	0	-13.7268	-16.005	-0.007	-13.7268	-16.005	-0.005	-13.7268	-16.005		0	-13.7273	-16.329	0	-13.7273	-16.329	0	-13.7273	-16.329	0	-13.7273	-16.329	0	-13.7273	-16.329
0	-13.6768	-15.955	0	-13.6768	-15.955	0	-13.6768	-15.955	-0.017	-13.6768	-15.955	-0.012	-13.6768	-15.955		0	-13.6773	-16.279	0	-13.6773	-16.279	0	-13.6773	-16.279	0	-13.6773	-16.279	0	-13.6773	-16.279
0	-13.6268	-15.905	0	-13.6268	-15.905	0	-13.6268	-15.905	-0.026	-13.6268	-15.905	-0.018	-13.6268	-15.905		0	-13.6263	-16.228	0	-13.6263	-16.228	0	-13.6263	-16.228	0	-13.6263	-16.228	0	-13.6263	-16.228
0	-13.5768	-15.855	0	-13.5768	-15.855	0	-13.5768	-15.855	-0.024	-13.5768	-15.855	-0.017	-13.5768	-15.855		0	-13.5763	-16.178	0	-13.5763	-16.178	0	-13.5763	-16.178	0	-13.5763	-16.178	0	-13.5763	-16.178
0	-13.5268	-15.805	0	-13.5268	-15.805	0	-13.5268	-15.805	-0.013	-13.5268	-15.805	-0.009	-13.5268	-15.805		0	-13.5263	-16.128	0	-13.5263	-16.128	0	-13.5263	-16.128	0	-13.5263	-16.128	0	-13.5263	-16.128
0	-13.4768	-15.755	0	-13.4768	-15.755	0	-13.4768	-15.755	-0.004	-13.4768	-15.755	-0.003	-13.4768	-15.755		0	-13.4763	-16.078	0	-13.4763	-16.078	0	-13.4763	-16.078	0	-13.4763	-16.078	0	-13.4763	-16.078
0	-13.4268	-15.705	0	-13.4268	-15.705	0	-13.4268	-15.705	-0.001	-13.4268	-15.705	0	-13.4268	-15.705		0	-13.4263	-16.028	0	-13.4263	-16.028	0	-13.4263	-16.028	0	-13.4263	-16.028	0	-13.4263	-16.028
0	-13.3768	-15.655	0	-13.3768	-15.655	0	-13.3768	-15.655	0	-13.3768	-15.655	0	-13.3768	-15.655		0	-13.3763	-15.978	0	-13.3763	-15.978	0	-13.3763	-15.978	0	-13.3763	-15.978	0	-13.3763	-15.978
0	-13.3258	-15.604	0	-13.3258	-15.604	0	-13.3258	-15.604	0	-13.3258	-15.604	0	-13.3258	-15.604		0	-13.3263	-15.928	0	-13.3263	-15.928	0	-13.3263	-15.928	0	-13.3263	-15.928	0	-13.3263	-15.928
0	-13.2758	-15.554	0	-13.2758	-15.554	0	-13.2758	-15.554	0	-13.2758	-15.554	0	-13.2758	-15.554		0	-13.2763	-15.878	0	-13.2763	-15.878	0	-13.2763	-15.878	0	-13.2763	-15.878	0	-13.2763	-15.878
0	-13.2258	-15.504	0	-13.2258	-15.504	0	-13.2258	-15.504	0	-13.2258	-15.504	0	-13.2258	-15.504		0	-13.2263	-15.828	0	-13.2263	-15.828	0	-13.2263	-15.828	0	-13.2263	-15.828	0	-13.2263	-15.828
0	-13.1758	-15.454	0	-13.1758	-15.454	0	-13.1758	-15.454	0	-13.1758	-15.454	0	-13.1758	-15.454		0	-13.1763	-15.778	0	-13.1763	-15.778	0	-13.1763	-15.778	0	-13.1763	-15.778	0	-13.1763	-15.778
0	-13.1258	-15.404	0	-13.1258	-15.404	0	-13.1258	-15.404	0	-13.1258	-15.404	0	-13.1258	-15.404		0	-13.1253	-15.727	0	-13.1253	-15.727	0	-13.1253	-15.727	0	-13.1253	-15.727	0	-13.1253	-15.727
0	-13.0758	-15.354	0	-13.0758	-15.354	0	-13.0758	-15.354	0	-13.0758	-15.354	0	-13.0758	-15.354		0	-13.0753	-15.677	0	-13.0753	-15.677	0	-13.0753	-15.677	0	-13.0753	-15.677	0	-13.0753	-15.677
0	-13.0258	-15.304	0	-13.0258	-15.304	0	-13.0258	-15.304	0	-13.0258	-15.304	0	-13.0258	-15.304		0	-13.0253	-15.627	0	-13.0253	-15.627	0	-13.0253	-15.627	0	-13.0253	-15.627	0	-13.0253	-15.627
0	-12.9758	-15.254	0	-12.9758	-15.254	0	-12.9758	-15.254	-0.001	-12.9758	-15.254	-0.001	-12.9758	-15.254		0	-12.9753	-15.577	0	-12.9753	-15.577	0	-12.9753	-15.577	0	-12.9753	-15.577	0	-12.9753	-15.577
0	-12.9258	-15.204	0	-12.9258	-15.204	0	-12.9258	-15.204	-0.005	-12.9258	-15.204	-0.004	-12.9258	-15.204		0	-12.9253	-15.527	0	-12.9253	-15.527	0	-12.9253	-15.527	0	-12.9253	-15.527	0	-12.9253	-15.527
0	-12.8758	-15.154	0	-12.8758	-15.154	0	-12.8758	-15.154	-0.012	-12.8758	-15.154	-0.009	-12.8758	-15.154		0	-12.8753	-15.477	0	-12.8753	-15.477	0	-12.8753	-15.477	0	-12.8753	-15.477	0	-12.8753	-15.477
0.001	-12.8248	-15.103	0	-12.8248	-15.103	0	-12.8248	-15.103	-0.016	-12.8248	-15.103	-0.013	-12.8248	-15.103		0	-12.8253	-15.427	0	-12.8253	-15.427	0	-12.8253	-15.427	0	-12.8253	-15.427	0	-12.8253	-15.427
0.001	-12.7748	-15.053	0	-12.7748	-15.053	0	-12.7748	-15.053	-0.013	-12.7748	-15.053	-0.01	-12.7748	-15.053		0	-12.7753	-15.377	0	-12.7753	-15.377	0	-12.7753	-15.377	0	-12.7753	-15.377	0	-12.7753	-15.377
0	-12.7248	-15.003	0	-12.7248	-15.003	0	-12.7248	-15.003	-0.007	-12.7248	-15.003	-0.005	-12.7248	-15.003		0	-12.7253	-15.327	0	-12.7253	-15.327	0	-12.7253	-15.327	0	-12.7253	-15.327	0	-12.7253	-15.327
0	-12.6748	-14.953	0	-12.6748	-14.953	0	-12.6748	-14.953	-0.002	-12.6748	-14.953	-0.001	-12.6748	-14.953		0	-12.6753	-15.277	0	-12.6753	-15.277	0	-12.6753	-15.277	0	-12.6753	-15.277	0	-12.6753	-15.277
0	-12.6248	-14.903	0	-12.6248	-14.903	0	-12.6248	-14.903	0	-12.6248	-14.903	0	-12.6248	-14.903		0	-12.6243	-15.226	0	-12.6243	-15.226	0	-12.6243	-15.226	0	-12.6243	-15.226	0	-12.6243	-15.226
0	-12.5748	-14.853	0	-12.5748	-14.853	0	-12.5748	-14.853	0	-12.5748	-14.853	0	-12.5748	-14.853		0	-12.5743	-15.176	0	-12.5743	-15.176	0	-12.5743	-15.176	0	-12.5743	-15.176	0	-12.5743	-15.176
0	-12.5248	-14.803	0	-12.5248	-14.803	0	-12.5248	-14.803	0	-12.5248	-14.803	0	-12.5248	-14.803		0	-12.5243	-15.126	0	-12.5243	-15.126	0	-12.5243	-15.126	0	-12.5243	-15.126	0	-12.5243	-15.126
0	-12.4748	-14.753	0	-12.4748	-14.753	0	-12.4748	-14.753	0	-12.4748	-14.753	0	-12.4748	-14.753		0	-12.4743	-15.076	0	-12.4743	-15.076	0	-12.4743	-15.076	0	-12.4743	-15.076	0	-12.4743	-15.076
0	-12.4248	-14.703	0	-12.4248	-14.703	0	-12.4248	-14.703	0	-12.4248	-14.703	0	-12.4248	-14.703		0	-12.4243	-15.026	0	-12.4243	-15.026	0	-12.4243	-15.026	0	-12.4243	-15.026	0	-12.4243	-15.026
0	-12.3748	-14.653	0	-12.3748	-14.653	0	-12.3748	-14.653	0	-12.3748	-14.653	0	-12.3748	-14.653		0	-12.3743	-14.976	0	-12.3743	-14.976	0	-12.3743	-14.976	0	-12.3743	-14.976	0	-12.3743	-14.976
0	-12.3238	-14.602	0	-12.3238	-14.602	0	-12.3238	-14.602	0	-12.3238	-14.602	0	-12.3238	-14.602		0	-12.3243	-14.926	0	-12.3243	-14.926	0	-12.3243	-14.926	0	-12.3243	-14.926	0	-12.3243	-14.926
0	-12.2738	-14.552	0	-12.2738	-14.552	0	-12.2738	-14.552	0	-12.2738	-14.552	0	-12.2738	-14.552		0	-12.2743	-14.876	0	-12.2743	-14.876	0	-12.2743	-14.876	0	-12.2743	-14.876	0	-12.2743	-14.876
0	-12.2238	-14.502	0	-12.2238	-14.502	0	-12.2238	-14.502	0	-12.2238	-14.502	0	-12.2238	-14.502		0	-12.2243	-14.826	0	-12.2243	-14.826	0	-12.2243	-14.826	0	-12.2243	-14.826	0	-12.2243	-14.826
0	-12.1738	-14.452	0	-12.1738	-14.452	0	-12.1738	-14.452	0	-12.1738	-14.452	0	-12.1738	-14.452		0	-12.1743	-14.776	0	-12.1743	-14.776	0	-12.1743	-14.776	0	-12.1743	-14.776	0	-12.1743	-14.776
0	-12.1238	-14.402	0	-12.1238	-14.402	0	-12.1238	-14.402	0	-12.1238	-14.402	0	-12.1238	-14.402		0	-12.1233	-14.725	0	-12.1233	-14.725	0	-12.1233	-14.725	0	-12.1233	-14.725	0	-12.1233	-14.725
0	-12.0738	-14.352	0	-12.0738	-14.352	0	-12.0738	-14.352	-0.002	-12.0738	-14.352	-0.001	-12.0738	-14.352		0	-12.0733	-14.675	0	-12.0733	-14.675	0	-12.0733	-14.675	0	-12.0733	-14.675	0	-12.0733	-14.675
0.001	-12.0238	-14.302	0	-12.0238	-14.302	0	-12.0238	-14.302	-0.007	-12.0238	-14.302	-0.006	-12.0238	-14.302		0	-12.0233	-14.625	0	-12.0233	-14.625	0	-12.0233	-14.625	0	-12.0233	-14.625	0	-12.0233	-14.625
0.002	-11.9738	-14.252	0	-11.9738	-14.252	0	-11.9738	-14.252	-0.016	-11.9738	-14.252	-0.014	-11.9738	-14.252		0	-11.9733	-14.575	0	-11.9733	-14.575	0	-11.9733	-14.575	0	-11.9733	-14.575	0	-11.9733	-14.575
0.003	-11.9238	-14.202	0	-11.9238	-14.202	0	-11.9238	-14.202	-0.021	-11.9238	-14.202	-0.019	-11.9238	-14.202		0	-11.9233	-14.525	0	-11.9233	-14.525	0	-11.9233	-14.525	0	-11.9233	-14.525	0	-11.9233	-14.525
0.002	-11.8738	-14.152	0	-11.8738	-14.152	0	-11.8738	-14.152	-0.018	-11.8738	-14.152	-0.016	-11.8738	-14.152		0	-11.8733	-14.475	0	-11.8733	-14.475	0	-11.8733	-14.475	0	-11.8733	-14.475	0	-11.8733	-14.475
0.001	-11.8228	-14.101	0	-11.8228	-14.101	0	-11.8228	-14.101	-0.009	-11.8228	-14.101	-0.008	-11.8228	-14.101		0	-11.8233	-14.425	0	-11.8233	-14.425	0	-11.8233	-14.425	0	-11.8233	-14.425	0	-11.8233	-14.425
0	-11.7728	-14.051	0	-11.7728	-14.051	0	-11.7728	-14.051	-0.003	-11.7728	-14.051	-0.002	-11.7728	-14.051		0	-11.7733	-14.375	0	-11.7733	-14.375	0	-11.7733	-14.375	0	-11.7733	-14.375	0	-11.7733	-14.375
0	-11.7228	-14.001	0	-11.7228	-14.001	0	-11.7228	-14.001	-0.001	-11.7228	-14.001	-0.001	-11.7228	-14.001		0	-11.7233	-14.325	0	-11.7233	-14.325	0	-11.7233	-14.325	0	-11.7233	-14.325	0	-11.7233	-14.325
-0.001	-11.6728	-13.951	0	-11.6728	-13.951	0	-11.6728	-13.951	-0.004	-11.6728	-13.951	-0.004	-11.6728	-13.951		0	-11.6733	-14.275	0	-11.6733	-14.275	0	-11.6733	-14.275	0	-11.6733	-14.275	0	-11.6733	-14.275
-0.002	-11.6228	-13.901	0	-11.6228	-13.901	0	-11.6228	-13.901	-0.012	-11.6228	-13.901	-0.012	-11.6228	-13.901		0	-11.6223	-14.224	0	-11.6223	-14.224	0	-11.6223	-14.224	0	-11.6223	-14.224	0	-11.6223	-14.224
-0.005	-11.5728	-13.851	0	-11.5728	-13.851	0	-11.5728	-13.851	-0.029	-11.5728	-13.851	-0.029	-11.5728	-13.851		0	-11.5723	-14.174	0	-11.5723	-14.174	0	-11.5723	-14.174	0	-11.5723	-14.174	0	-11.5723	-14.174
-0.01	-11.5228	-13.801	0	-11.5228	-13.801	0	-11.5228	-13.801	-0.05	-11.5228	-13.801	-0.049	-11.5228	-13.801		0	-11.5223	-14.124	0	-11.5223	-14.124	0	-11.5223	-14.124	0	-11.5223	-14.124	0	-11.5223	-14.124
-0.016	-11.4728	-13.751	0	-11.4728	-13.751	0	-11.4728	-13.751	-0.06	-11.4728	-13.751	-0.057	-11.4728	-13.751		0	-11.4723	-14.074	0	-11.4723	-14.074	0	-11.4723	-14.074	0	-11.4723	-14.074	0	-11.4723	-14.074
-0.022	-11.4228	-13.701	0	-11.4228	-13.701	0	-11.4228	-13.701	-0.049	-11.4228	-13.701	-0.043	-11.4228	-13.701		0	-11.4223	-14.024	0	-11.4223	-14.024	0	-11.4223	-14.024	0	-11.4223	-14.024	0	-11.4223	-14.024
-0.023	-11.3728	-13.651	0	-11.3728	-13.651	0	-11.3728	-13.651	-0.031	-11.3728	-13.651	-0.023	-11.3728	-13.651		0	-11.3723	-13.974	0	-11.3723	-13.974	0	-11.3723	-13.974	-0.002	-11.3723	-13.974	-0.002	-11.3723	-13.974
-0.016	-11.3218	-13.6	0	-11.3218	-13.6	0	-11.3218	-13.6	-0.016	-11.3218	-13.6	-0.009	-11.3218	-13.6		-0.003	-11.3223	-13.924	0	-11.3223	-13.924	0	-11.3223	-13.924	-0.008	-11.3223	-13.924	-0.008	-11.3223	-13.924
-0.008	-11.2718	-13.55	0	-11.2718	-13.55	0	-11.2718	-13.55	-0.008	-11.2718	-13.55	-0.003	-11.2718	-13.55		-0.01	-11.2723	-13.874	0	-11.2723	-13.874	0	-11.2723	-13.874	-0.024	-11.2723	-13.874	-0.022	-11.2723	-13.874
-0.002	-11.2218	-13.5	0	-11.2218	-13.5	0	-11.2218	-13.5	-0.003	-11.2218	-13.5	-0.001	-11.2218	-13.5		-0.019	-11.2223	-13.824	0	-11.2223	-13.824	0	-11.2223	-13.824	-0.043	-11.2223	-13.824	-0.039	-11.2223	-13.824
0	-11.1718	-13.45	0	-11.1718	-13.45	0	-11.1718	-13.45	-0.001	-11.1718	-13.45	0	-11.1718	-13.45		-0.022	-11.1723	-13.774	0	-11.1723	-13.774	0	-11.1723	-13.774	-0.05	-11.1723	-13.774	-0.046	-11.1723	-13.774
0	-11.1218	-13.4	0	-11.1218	-13.4	0	-11.1218	-13.4	0	-11.1218	-13.4	0	-11.1218	-13.4		-0.017	-11.1213	-13.723	0	-11.1213	-13.723	0	-11.1213	-13.723	-0.039	-11.1213	-13.723	-0.036	-11.1213	-13.723
0	-11.0718	-13.35	0	-11.0718	-13.35	0	-11.0718	-13.35	0	-11.0718	-13.35	0	-11.0718	-13.35		-0.009	-11.0713	-13.673	0	-11.0713	-13.673	0	-11.0713	-13.673	-0.022	-11.0713	-13.673	-0.019	-11.0713	-13.673
0	-11.0218	-13.3	0	-11.0218	-13.3	0	-11.0218	-13.3	0	-11.0218	-13.3	-0.001	-11.0218	-13.3		-0.004	-11.0213	-13.623	-0.001	-11.0213	-13.623	-0.001	-11.0213	-13.623	-0.012	-11.0213	-13.623	-0.008	-11.0213	-13.623
0	-10.9718	-13.25	0	-10.9718	-13.25	0	-10.9718	-13.25	0	-10.9718	-13.25	-0.001	-10.9718	-13.25		-0.002	-10.9713	-13.573	-0.001	-10.9713	-13.573	-0.001	-10.9713	-13.573	-0.007	-10.9713	-13.573	-0.004	-10.9713	-13.573
0	-10.9218	-13.2	0	-10.9218	-13.2	0	-10.9218	-13.2	0	-10.9218	-13.2	0	-10.9218	-13.2		0	-10.9213	-13.523	0	-10.9213	-13.523	0	-10.9213	-13.523	-0.003	-10.9213	-13.523	-0.002	-10.9213	-13.523
0	-10.8708	-13.149	0	-10.8708	-13.149	0	-10.8708	-13.149	0	-10.8708	-13.149	0	-10.8708	-13.149		0	-10.8713	-13.473	0	-10.8713	-13.473	0	-10.8713	-13.473	-0.002	-10.8713	-13.473	-0.001	-10.8713	-13.473
0	-10.8208	-13.099	0	-10.8208	-13.099	0	-10.8208	-13.099	0	-10.8208	-13.099	0	-10.8208	-13.099		0	-10.8213	-13.423	0	-10.8213	-13.423	0	-10.8213	-13.423	-0.001	-10.8213	-13.423	-0.001	-10.8213	-13.423
0	-10.7708	-13.049	0	-10.7708	-13.049	0	-10.7708	-13.049	0	-10.7708	-13.049	0	-10.7708	-13.049		0	-10.7713	-13.373	0	-10.7713	-13.373	0	-10.7713	-13.373	-0.001	-10.7713	-13.373	-0.001	-10.7713	-13.373
0	-10.7208	-12.999	0	-10.7208	-12.999	0	-10.7208	-12.999	0	-10.7208	-12.999	0	-10.7208	-12.999		0	-10.7213	-13.323	0	-10.7213	-13.323	0	-10.7213	-13.323	-0.001	-10.7213	-13.323	-0.001	-10.7213	-13.323
0	-10.6708	-12.949	0	-10.6708	-12.949	0	-10.6708	-12.949	0	-10.6708	-12.949	0	-10.6708	-12.949		0	-10.6713	-13.273	0	-10.6713	-13.273	0	-10.6713	-13.273	-0.001	-10.6713	-13.273	-0.001	-10.6713	-13.273
0	-10.6208	-12.899	0	-10.6208	-12.899	0	-10.6208	-12.899	0	-10.6208	-12.899	0	-10.6208	-12.899		0	-10.6203	-13.222	0	-10.6203	-13.222	0	-10.6203	-13.222	0	-10.6203	-13.222	0	-10.6203	-13.222
0	-10.5708	-12.849	0	-10.5708	-12.849	0	-10.5708	-12.849	0	-10.5708	-12.849	0	-10.5708	-12.849		0	-10.5703	-13.172	0	-10.5703	-13.172	0	-10.5703	-13.172	0	-10.5703	-13.172	0	-10.5703	-13.172
0	-10.5208	-12.799	0	-10.5208	-12.799	0	-10.5208	-12.799	0	-10.5208	-12.799	0	-10.5208	-12.799		0	-10.5203	-13.122	0	-10.5203	-13.122	0	-10.5203	-13.122	0	-10.5203	-13.122	0	-10.5203	-13.122
0	-10.4708	-12.749	0	-10.4708	-12.749	0	-10.4708	-12.749	0	-10.4708	-12.749	0	-10.4708	-12.749		0	-10.4703	-13.072	0	-10.4703	-13.072	0	-10.4703	-13.072	0	-10.4703	-13.072	0	-10.4703	-13.072
0.001	-10.4208	-12.699	0	-10.4208	-12.699	0	-10.4208	-12.699	0	-10.4208	-12.699	0	-10.4208	-12.699		0	-10.4203	-13.022	0	-10.4203	-13.022	0	-10.4203	-13.022	0	-10.4203	-13.022	0	-10.4203	-13.022
0.004	-10.3698	-12.648	0	-10.3698	-12.648	0	-10.3698	-12.648	-0.002	-10.3698	-12.648	-0.003	-10.3698	-12.648		0	-10.3703	-12.972	0	-10.3703	-12.972	0	-10.3703	-12.972	0	-10.3703	-12.972	0	-10.3703	-12.972
0.011	-10.3198	-12.598	0	-10.3198	-12.598	0	-10.3198	-12.598	-0.008	-10.3198	-12.598	-0.01	-10.3198	-12.598		0	-10.3203	-12.922	0	-10.3203	-12.922	0	-10.3203	-12.922	0	-10.3203	-12.922	0	-10.3203	-12.922
0.017	-10.2698	-12.548	0	-10.2698	-12.548	0	-10.2698	-12.548	-0.014	-10.2698	-12.548	-0.017	-10.2698	-12.548		0	-10.2703	-12.872	0	-10.2703	-12.872	0	-10.2703	-12.872	0	-10.2703	-12.872	0	-10.2703	-12.872
0.017	-10.2198	-12.498	0	-10.2198	-12.498	0	-10.2198	-12.498	-0.014	-10.2198	-12.498	-0.017	-10.2198	-12.498		0	-10.2203	-12.822	0	-10.2203	-12.822	0	-10.2203	-12.822	0	-10.2203	-12.822	0	-10.2203	-12.822
0.01	-10.1698	-12.448	0	-10.1698	-12.448	0	-10.1698	-12.448	-0.008	-10.1698	-12.448	-0.01	-10.1698	-12.448		0	-10.1703	-12.772	0	-10.1703	-12.772	0	-10.1703	-12.772	0	-10.1703	-12.772	0	-10.1703	-12.772
0.003	-10.1198	-12.398	0	-10.1198	-12.398	0	-10.1198	-12.398	-0.002	-10.1198	-12.398	-0.003	-10.1198	-12.398		0	-10.1193	-12.721	0	-10.1193	-12.721	0	-10.1193	-12.721	0	-10.1193	-12.721	0	-10.1193	-12.721
0	-10.0698	-12.348	0	-10.0698	-12.348	0	-10.0698	-12.348	0	-10.0698	-12.348	0	-10.0698	-12.348		0	-10.0693	-12.671	0	-10.0693	-12.671	0	-10.0693	-12.671	0	-10.0693	-12.671	0	-10.0693	-12.671
0	-10.0198	-12.298	0	-10.0198	-12.298	0	-10.0198	-12.298	0	-10.0198	-12.298	0	-10.0198	-12.298		0	-10.0193	-12.621	0	-10.0193	-12.621	0	-10.0193	-12.621	0	-10.0193	-12.621	0	-10.0193	-12.621
0	-9.9698	-12.248	0	-9.9698	-12.248	0	-9.9698	-12.248	0	-9.9698	-12.248	0	-9.9698	-12.248		0	-9.9693	-12.571	0	-9.9693	-12.571	0	-9.9693	-12.571	0	-9.9693	-12.571	0	-9.9693	-12.571
0	-9.9198	-12.198	0	-9.9198	-12.198	0	-9.9198	-12.198	0	-9.9198	-12.198	0	-9.9198	-12.198		0	-9.9193	-12.521	0	-9.9193	-12.521	0	-9.9193	-12.521	0	-9.9193	-12.521	0	-9.9193	-12.521
0	-9.8688	-12.147	0	-9.8688	-12.147	0	-9.8688	-12.147	0	-9.8688	-12.147	0	-9.8688	-12.147		0	-9.8693	-12.471	0	-9.8693	-12.471	0	-9.8693	-12.471	0	-9.8693	-12.471	0	-9.8693	-12.471
0	-9.8188	-12.097	0	-9.8188	-12.097	0	-9.8188	-12.097	0	-9.8188	-12.097	0	-9.8188	-12.097		0	-9.8193	-12.421	0	-9.8193	-12.421	0	-9.8193	-12.421	0	-9.8193	-12.421	0	-9.8193	-12.421
0	-9.7688	-12.047	0	-9.7688	-12.047	0	-9.7688	-12.047	0	-9.7688	-12.047	0	-9.7688	-12.047		0	-9.7693	-12.371	0	-9.7693	-12.371	0	-9.7693	-12.371	0	-9.7693	-12.371	0	-9.7693	-12.371
0	-9.7188	-11.997	0	-9.7188	-11.997	0	-9.7188	-11.997	0	-9.7188	-11.997	0	-9.7188	-11.997		0	-9.7193	-12.321	0	-9.7193	-12.321	0	-9.7193	-12.321	0	-9.7193	-12.321	0	-9.7193	-12.321
0	-9.6688	-11.947	0	-9.6688	-11.947	0	-9.6688	-11.947	0	-9.6688	-11.947	0	-9.6688	-11.947		0	-9.6693	-12.271	0	-9.6693	-12.271	0	-9.6693	-12.271	0	-9.6693	-12.271	0	-9.6693	-12.271
0	-9.6188	-11.897	0	-9.6188	-11.897	0	-9.6188	-11.897	0	-9.6188	-11.897	0	-9.6188	-11.897		0	-9.6183	-12.22	0	-9.6183	-12.22	0	-9.6183	-12.22	0	-9.6183	-12.22	0	-9.6183	-12.22
0	-9.5688	-11.847	0	-9.5688	-11.847	0	-9.5688	-11.847	0	-9.5688	-11.847	0	-9.5688	-11.847		0	-9.5683	-12.17	0	-9.5683	-12.17	0	-9.5683	-12.17	0	-9.5683	-12.17	0	-9.5683	-12.17
-0.003	-9.5188	-11.797	0	-9.5188	-11.797	0	-9.5188	-11.797	0	-9.5188	-11.797	0.003	-9.5188	-11.797		0	-9.5183	-12.12	0	-9.5183	-12.12	0	-9.5183	-12.12	0	-9.5183	-12.12	0	-9.5183	-12.12
-0.013	-9.4688	-11.747	0	-9.4688	-11.747	0	-9.4688	-11.747	0.002	-9.4688	-11.747	0.012	-9.4688	-11.747		0	-9.4683	-12.07	0	-9.4683	-12.07	0	-9.4683	-12.07	0	-9.4683	-12.07	0	-9.4683	-12.07
-0.032	-9.4188	-11.697	0	-9.4188	-11.697	0	-9.4188	-11.697	0.005	-9.4188	-11.697	0.032	-9.4188	-11.697		0	-9.4183	-12.02	0	-9.4183	-12.02	0	-9.4183	-12.02	0	-9.4183	-12.02	0	-9.4183	-12.02
-0.049	-9.3678	-11.646	0	-9.3678	-11.646	0.001	-9.3678	-11.646	0.008	-9.3678	-11.646	0.049	-9.3678	-11.646		0	-9.3683	-11.97	0	-9.3683	-11.97	0	-9.3683	-11.97	0	-9.3683	-11.97	0	-9.3683	-11.97
-0.046	-9.3178	-11.596	0	-9.3178	-11.596	0.001	-9.3178	-11.596	0.008	-9.3178	-11.596	0.046	-9.3178	-11.596		0	-9.3183	-11.92	0	-9.3183	-11.92	0	-9.3183	-11.92	0	-9.3183	-11.92	0	-9.3183	-11.92
-0.027	-9.2678	-11.546	0	-9.2678	-11.546	0	-9.2678	-11.546	0.005	-9.2678	-11.546	0.027	-9.2678	-11.546		-0.002	-9.2683	-11.87	0	-9.2683	-11.87	0	-9.2683	-11.87	-0.001	-9.2683	-11.87	0	-9.2683	-11.87
-0.009	-9.2178	-11.496	0	-9.2178	-11.496	0	-9.2178	-11.496	0.002	-9.2178	-11.496	0.01	-9.2178	-11.496		-0.01	-9.2183	-11.82	0	-9.2183	-11.82	0	-9.2183	-11.82	-0.006	-9.2183	-11.82	0	-9.2183	-11.82
-0.002	-9.1678	-11.446	0	-9.1678	-11.446	0	-9.1678	-11.446	0.001	-9.1678	-11.446	0.002	-9.1678	-11.446		-0.025	-9.1683	-11.77	0	-9.1683	-11.77	0	-9.1683	-11.77	-0.014	-9.1683	-11.77	0.001	-9.1683	-11.77
0	-9.1178	-11.396	0	-9.1178	-11.396	0	-9.1178	-11.396	0	-9.1178	-11.396	0	-9.1178	-11.396		-0.037	-9.1173	-11.719	0	-9.1173	-11.719	0	-9.1173	-11.719	-0.022	-9.1173	-11.719	0.002	-9.1173	-11.719
0	-9.0678	-11.346	0	-9.0678	-11.346	0	-9.0678	-11.346	0	-9.0678	-11.346	0	-9.0678	-11.346		-0.035	-9.0673	-11.669	0	-9.0673	-11.669	0	-9.0673	-11.669	-0.02	-9.0673	-11.669	0.002	-9.0673	-11.669
0	-9.0178	-11.296	0	-9.0178	-11.296	0	-9.0178	-11.296	0.001	-9.0178	-11.296	0	-9.0178	-11.296		-0.021	-9.0173	-11.619	0	-9.0173	-11.619	0	-9.0173	-11.619	-0.012	-9.0173	-11.619	0.002	-9.0173	-11.619
0.001	-8.9678	-11.246	0	-8.9678	-11.246	0	-8.9678	-11.246	0.004	-8.9678	-11.246	0.003	-8.9678	-11.246		-0.008	-8.9673	-11.569	0	-8.9673	-11.569	0	-8.9673	-11.569	-0.004	-8.9673	-11.569	0.001	-8.9673	-11.569
0.003	-8.9178	-11.196	-0.001	-8.9178	-11.196	-0.001	-8.9178	-11.196	0.012	-8.9178	-11.196	0.009	-8.9178	-11.196		-0.002	-8.9173	-11.519	0	-8.9173	-11.519	0	-8.9173	-11.519	0	-8.9173	-11.519	0	-8.9173	-11.519
0.006	-8.8668	-11.145	-0.001	-8.8668	-11.145	-0.003	-8.8668	-11.145	0.019	-8.8668	-11.145	0.014	-8.8668	-11.145		0	-8.8673	-11.469	0	-8.8673	-11.469	0	-8.8673	-11.469	0	-8.8673	-11.469	0	-8.8673	-11.469
0.01	-8.8168	-11.095	-0.001	-8.8168	-11.095	-0.003	-8.8168	-11.095	0.028	-8.8168	-11.095	0.018	-8.8168	-11.095		0	-8.8173	-11.419	0	-8.8173	-11.419	0	-8.8173	-11.419	0.005	-8.8173	-11.419	0.003	-8.8173	-11.419
0.025	-8.7668	-11.045	0	-8.7668	-11.045	-0.002	-8.7668	-11.045	0.057	-8.7668	-11.045	0.031	-8.7668	-11.045		0.001	-8.7673	-11.369	0.003	-8.7673	-11.369	0	-8.7673	-11.369	0.02	-8.7673	-11.369	0.013	-8.7673	-11.369
0.056	-8.7168	-10.995	0	-8.7168	-10.995	-0.002	-8.7168	-10.995	0.121	-8.7168	-10.995	0.062	-8.7168	-10.995		0.002	-8.7173	-11.319	0.007	-8.7173	-11.319	0	-8.7173	-11.319	0.052	-8.7173	-11.319	0.033	-8.7173	-11.319
0.084	-8.6668	-10.945	0.001	-8.6668	-10.945	-0.003	-8.6668	-10.945	0.18	-8.6668	-10.945	0.093	-8.6668	-10.945		0.004	-8.6673	-11.269	0.011	-8.6673	-11.269	0	-8.6673	-11.269	0.083	-8.6673	-11.269	0.054	-8.6673	-11.269
0.078	-8.6168	-10.895	0.002	-8.6168	-10.895	-0.003	-8.6168	-10.895	0.169	-8.6168	-10.895	0.087	-8.6168	-10.895		0.004	-8.6163	-11.218	0.013	-8.6163	-11.218	-0.001	-8.6163	-11.218	0.088	-8.6163	-11.218	0.058	-8.6163	-11.218
0.045	-8.5668	-10.845	0.003	-8.5668	-10.845	-0.002	-8.5668	-10.845	0.101	-8.5668	-10.845	0.051	-8.5668	-10.845		0.005	-8.5663	-11.168	0.019	-8.5663	-11.168	-0.002	-8.5663	-11.168	0.09	-8.5663	-11.168	0.054	-8.5663	-11.168
0.016	-8.5168	-10.795	0.005	-8.5168	-10.795	-0.001	-8.5168	-10.795	0.044	-8.5168	-10.795	0.021	-8.5168	-10.795		0.012	-8.5163	-11.118	0.047	-8.5163	-11.118	-0.002	-8.5163	-11.118	0.165	-8.5163	-11.118	0.078	-8.5163	-11.118
0.011	-8.4668	-10.745	0.006	-8.4668	-10.745	0	-8.4668	-10.745	0.045	-8.4668	-10.745	0.022	-8.4668	-10.745		0.028	-8.4663	-11.068	0.11	-8.4663	-11.068	-0.001	-8.4663	-11.068	0.36	-8.4663	-11.068	0.156	-8.4663	-11.068
0.046	-8.4168	-10.695	0.013	-8.4168	-10.695	0.009	-8.4168	-10.695	0.199	-8.4168	-10.695	0.104	-8.4168	-10.695		0.046	-8.4163	-11.018	0.179	-8.4163	-11.018	0	-8.4163	-11.018	0.577	-8.4163	-11.018	0.243	-8.4163	-11.018
0.177	-8.3658	-10.644	0.043	-8.3658	-10.644	0.036	-8.3658	-10.644	0.759	-8.3658	-10.644	0.406	-8.3658	-10.644		0.049	-8.3663	-10.968	0.191	-8.3663	-10.968	0	-8.3663	-10.968	0.616	-8.3663	-10.968	0.258	-8.3663	-10.968
0.433	-8.3158	-10.594	0.103	-8.3158	-10.594	0.085	-8.3158	-10.594	1.858	-8.3158	-10.594	1	-8.3158	-10.594		0.038	-8.3163	-10.918	0.151	-8.3163	-10.918	0	-8.3163	-10.918	0.495	-8.3163	-10.918	0.211	-8.3163	-10.918
0.664	-8.2658	-10.544	0.157	-8.2658	-10.544	0.128	-8.2658	-10.544	2.85	-8.2658	-10.544	1.539	-8.2658	-10.544		0.034	-8.2663	-10.868	0.142	-8.2663	-10.868	0	-8.2663	-10.868	0.481	-8.2663	-10.868	0.218	-8.2663	-10.868
0.634	-8.2158	-10.494	0.15	-8.2158	-10.494	0.121	-8.2158	-10.494	2.721	-8.2158	-10.494	1.471	-8.2158	-10.494		0.043	-8.2163	-10.818	0.187	-8.2163	-10.818	0	-8.2163	-10.818	0.645	-8.2163	-10.818	0.303	-8.2163	-10.818
0.375	-8.1658	-10.444	0.089	-8.1658	-10.444	0.072	-8.1658	-10.444	1.605	-8.1658	-10.444	0.865	-8.1658	-10.444		0.047	-8.1663	-10.768	0.203	-8.1663	-10.768	0	-8.1663	-10.768	0.706	-8.1663	-10.768	0.334	-8.1663	-10.768
0.134	-8.1158	-10.394	0.035	-8.1158	-10.394	0.029	-8.1158	-10.394	0.556	-8.1158	-10.394	0.284	-8.1158	-10.394		0.033	-8.1153	-10.717	0.144	-8.1153	-10.717	0	-8.1153	-10.717	0.501	-8.1153	-10.717	0.237	-8.1153	-10.717
0.023	-8.0658	-10.344	0.012	-8.0658	-10.344	0.014	-8.0658	-10.344	0.052	-8.0658	-10.344	-0.007	-8.0658	-10.344		0.014	-8.0653	-10.667	0.063	-8.0653	-10.667	0	-8.0653	-10.667	0.22	-8.0653	-10.667	0.104	-8.0653	-10.667
-0.006	-8.0158	-10.294	0.007	-8.0158	-10.294	0.011	-8.0158	-10.294	-0.092	-8.0158	-10.294	-0.097	-8.0158	-10.294		0.003	-8.0153	-10.617	0.017	-8.0153	-10.617	0	-8.0153	-10.617	0.06	-8.0153	-10.617	0.028	-8.0153	-10.617
-0.008	-7.9658	-10.244	0.005	-7.9658	-10.244	0.009	-7.9658	-10.244	-0.088	-7.9658	-10.244	-0.086	-7.9658	-10.244		0	-7.9653	-10.567	0.002	-7.9653	-10.567	0	-7.9653	-10.567	0.009	-7.9653	-10.567	0.004	-7.9653	-10.567
-0.003	-7.9158	-10.194	0.001	-7.9158	-10.194	0.006	-7.9158	-10.194	-0.039	-7.9158	-10.194	-0.041	-7.9158	-10.194		-0.001	-7.9153	-10.517	0	-7.9153	-10.517	0	-7.9153	-10.517	0	-7.9153	-10.517	-0.001	-7.9153	-10.517
0.001	-7.8648	-10.143	0	-7.8648	-10.143	0.005	-7.8648	-10.143	-0.003	-7.8648	-10.143	-0.008	-7.8648	-10.143		-0.002	-7.8653	-10.467	0	-7.8653	-10.467	0.001	-7.8653	-10.467	-0.003	-7.8653	-10.467	-0.003	-7.8653	-10.467
0.002	-7.8148	-10.093	-0.001	-7.8148	-10.093	0.005	-7.8148	-10.093	0.008	-7.8148	-10.093	0.003	-7.8148	-10.093		-0.005	-7.8153	-10.417	0	-7.8153	-10.417	0.002	-7.8153	-10.417	-0.004	-7.8153	-10.417	-0.003	-7.8153	-10.417
0	-7.7648	-10.043	0	-7.7648	-10.043	0.004	-7.7648	-10.043	0.006	-7.7648	-10.043	0.004	-7.7648	-10.043		-0.008	-7.7653	-10.367	0	-7.7653	-10.367	0.001	-7.7653	-10.367	-0.006	-7.7653	-10.367	-0.001	-7.7653	-10.367
-0.003	-7.7148	-9.993	0.001	-7.7148	-9.993	0.005	-7.7148	-9.993	-0.003	-7.7148	-9.993	0	-7.7148	-9.993		-0.014	-7.7153	-10.317	0	-7.7153	-10.317	0	-7.7153	-10.317	-0.009	-7.7153	-10.317	0.001	-7.7153	-10.317
-0.007	-7.6648	-9.943	0.005	-7.6648	-9.943	0.01	-7.6648	-9.943	-0.029	-7.6648	-9.943	-0.032	-7.6648	-9.943		-0.02	-7.6653	-10.267	0	-7.6653	-10.267	0	-7.6653	-10.267	-0.012	-7.6653	-10.267	0.002	-7.6653	-10.267
-0.009	-7.6148	-9.893	0.01	-7.6148	-9.893	0.016	-7.6148	-9.893	-0.082	-7.6148	-9.893	-0.114	-7.6148	-9.893		-0.018	-7.6143	-10.216	0	-7.6143	-10.216	0	-7.6143	-10.216	-0.012	-7.6143	-10.216	0.001	-7.6143	-10.216
-0.013	-7.5648	-9.843	0.016	-7.5648	-9.843	0.02	-7.5648	-9.843	-0.139	-7.5648	-9.843	-0.216	-7.5648	-9.843		-0.011	-7.5643	-10.166	0	-7.5643	-10.166	0	-7.5643	-10.166	-0.007	-7.5643	-10.166	0.001	-7.5643	-10.166
-0.025	-7.5148	-9.793	0.02	-7.5148	-9.793	0.017	-7.5148	-9.793	-0.169	-7.5148	-9.793	-0.291	-7.5148	-9.793		-0.008	-7.5143	-10.116	0	-7.5143	-10.116	0	-7.5143	-10.116	0.003	-7.5143	-10.116	0.01	-7.5143	-10.116
-0.037	-7.4648	-9.743	0.02	-7.4648	-9.743	0.01	-7.4648	-9.743	-0.168	-7.4648	-9.743	-0.32	-7.4648	-9.743		-0.02	-7.4643	-10.066	0	-7.4643	-10.066	0	-7.4643	-10.066	0.032	-7.4643	-10.066	0.052	-7.4643	-10.066
-0.032	-7.4148	-9.693	0.017	-7.4148	-9.693	0.004	-7.4148	-9.693	-0.136	-7.4148	-9.693	-0.277	-7.4148	-9.693		-0.063	-7.4143	-10.016	0	-7.4143	-10.016	0	-7.4143	-10.016	0.106	-7.4143	-10.016	0.169	-7.4143	-10.016
-0.013	-7.3638	-9.642	0.01	-7.3638	-9.642	0.003	-7.3638	-9.642	-0.074	-7.3638	-9.642	-0.168	-7.3638	-9.642		-0.132	-7.3643	-9.966	-0.001	-7.3643	-9.966	0	-7.3643	-9.966	0.222	-7.3643	-9.966	0.354	-7.3643	-9.966
0.006	-7.3138	-9.592	0.006	-7.3138	-9.592	0.008	-7.3138	-9.592	-0.01	-7.3138	-9.592	-0.063	-7.3138	-9.592		-0.172	-7.3143	-9.916	-0.003	-7.3143	-9.916	0.001	-7.3143	-9.916	0.315	-7.3143	-9.916	0.481	-7.3143	-9.916
0.019	-7.2638	-9.542	0.006	-7.2638	-9.542	0.016	-7.2638	-9.542	0.033	-7.2638	-9.542	-0.007	-7.2638	-9.542		-0.116	-7.2643	-9.866	-0.005	-7.2643	-9.866	0.003	-7.2643	-9.866	0.325	-7.2643	-9.866	0.429	-7.2643	-9.866
0.023	-7.2138	-9.492	0.007	-7.2138	-9.492	0.018	-7.2138	-9.492	0.054	-7.2138	-9.492	0.015	-7.2138	-9.492		0.008	-7.2143	-9.816	-0.006	-7.2143	-9.816	0.007	-7.2143	-9.816	0.275	-7.2143	-9.816	0.245	-7.2143	-9.816
0.02	-7.1638	-9.442	0.005	-7.1638	-9.442	0.014	-7.1638	-9.442	0.061	-7.1638	-9.442	0.025	-7.1638	-9.442		0.092	-7.1643	-9.766	-0.007	-7.1643	-9.766	0.008	-7.1643	-9.766	0.207	-7.1643	-9.766	0.092	-7.1643	-9.766
0.02	-7.1138	-9.392	0.003	-7.1138	-9.392	0.01	-7.1138	-9.392	0.069	-7.1138	-9.392	0.032	-7.1138	-9.392		0.082	-7.1133	-9.715	-0.006	-7.1133	-9.715	0.008	-7.1133	-9.715	0.147	-7.1133	-9.715	0.046	-7.1133	-9.715
0.026	-7.0638	-9.342	0.003	-7.0638	-9.342	0.011	-7.0638	-9.342	0.083	-7.0638	-9.342	0.036	-7.0638	-9.342		0.05	-7.0633	-9.665	-0.008	-7.0633	-9.665	0.008	-7.0633	-9.665	0.115	-7.0633	-9.665	0.049	-7.0633	-9.665
0.029	-7.0138	-9.292	0.003	-7.0138	-9.292	0.013	-7.0138	-9.292	0.085	-7.0138	-9.292	0.032	-7.0138	-9.292		0.07	-7.0133	-9.615	-0.014	-7.0133	-9.615	0.015	-7.0133	-9.615	0.115	-7.0133	-9.615	0.02	-7.0133	-9.615
0.024	-6.9638	-9.242	0.003	-6.9638	-9.242	0.011	-6.9638	-9.242	0.064	-6.9638	-9.242	0.022	-6.9638	-9.242		0.139	-6.9633	-9.565	-0.021	-6.9633	-9.565	0.025	-6.9633	-9.565	0.141	-6.9633	-9.565	-0.041	-6.9633	-9.565
0.014	-6.9138	-9.192	0.003	-6.9138	-9.192	0.008	-6.9138	-9.192	0.04	-6.9138	-9.192	0.012	-6.9138	-9.192		0.209	-6.9133	-9.515	-0.02	-6.9133	-9.515	0.033	-6.9133	-9.515	0.196	-6.9133	-9.515	-0.073	-6.9133	-9.515
0.007	-6.8628	-9.141	0.006	-6.8628	-9.141	0.014	-6.8628	-9.141	0.042	-6.8628	-9.141	0.009	-6.8628	-9.141		0.252	-6.8633	-9.465	-0.009	-6.8633	-9.465	0.038	-6.8633	-9.465	0.286	-6.8633	-9.465	-0.038	-6.8633	-9.465
0.011	-6.8128	-9.091	0.017	-6.8128	-9.091	0.037	-6.8128	-9.091	0.094	-6.8128	-9.091	0.019	-6.8128	-9.091		0.274	-6.8133	-9.415	0	-6.8133	-9.415	0.044	-6.8133	-9.415	0.383	-6.8133	-9.415	0.027	-6.8133	-9.415
0.032	-6.7628	-9.041	0.032	-6.7628	-9.041	0.069	-6.7628	-9.041	0.192	-6.7628	-9.041	0.043	-6.7628	-9.041		0.321	-6.7633	-9.365	0.003	-6.7633	-9.365	0.044	-6.7633	-9.365	0.5	-6.7633	-9.365	0.096	-6.7633	-9.365
0.061	-6.7128	-8.991	0.043	-6.7128	-8.991	0.08	-6.7128	-8.991	0.269	-6.7128	-8.991	0.067	-6.7128	-8.991		0.469	-6.7133	-9.315	0.001	-6.7133	-9.315	0.033	-6.7133	-9.315	0.748	-6.7133	-9.315	0.192	-6.7133	-9.315
0.066	-6.6628	-8.941	0.039	-6.6628	-8.941	0.057	-6.6628	-8.941	0.245	-6.6628	-8.941	0.068	-6.6628	-8.941		0.673	-6.6633	-9.265	0	-6.6633	-9.265	0.02	-6.6633	-9.265	1.069	-6.6633	-9.265	0.299	-6.6633	-9.265
0.035	-6.6128	-8.891	0.023	-6.6128	-8.891	0.024	-6.6128	-8.891	0.14	-6.6128	-8.891	0.044	-6.6128	-8.891		0.721	-6.6123	-9.214	-0.001	-6.6123	-9.214	0.012	-6.6123	-9.214	1.149	-6.6123	-9.214	0.333	-6.6123	-9.214
-0.002	-6.5628	-8.841	0.008	-6.5628	-8.841	0.005	-6.5628	-8.841	0.048	-6.5628	-8.841	0.02	-6.5628	-8.841		0.577	-6.5623	-9.164	0	-6.5623	-9.164	0.007	-6.5623	-9.164	0.956	-6.5623	-9.164	0.301	-6.5623	-9.164
-0.007	-6.5128	-8.791	0.001	-6.5128	-8.791	0	-6.5128	-8.791	0.028	-6.5128	-8.791	0.016	-6.5128	-8.791		0.48	-6.5123	-9.114	0	-6.5123	-9.114	0.005	-6.5123	-9.114	0.894	-6.5123	-9.114	0.342	-6.5123	-9.114
0.026	-6.4628	-8.741	-0.001	-6.4628	-8.741	0	-6.4628	-8.741	0.063	-6.4628	-8.741	0.027	-6.4628	-8.741		0.541	-6.4623	-9.064	0.002	-6.4623	-9.064	0.007	-6.4623	-9.064	1.11	-6.4623	-9.064	0.477	-6.4623	-9.064
0.069	-6.4128	-8.691	0	-6.4128	-8.691	0.001	-6.4128	-8.691	0.105	-6.4128	-8.691	0.036	-6.4128	-8.691		0.571	-6.4123	-9.014	0.002	-6.4123	-9.014	0.019	-6.4123	-9.014	1.205	-6.4123	-9.014	0.523	-6.4123	-9.014
0.086	-6.3618	-8.64	0	-6.3618	-8.64	0.003	-6.3618	-8.64	0.123	-6.3618	-8.64	0.041	-6.3618	-8.64		0.433	-6.3623	-8.964	0.002	-6.3623	-8.964	0.05	-6.3623	-8.964	0.926	-6.3623	-8.964	0.372	-6.3623	-8.964
0.075	-6.3118	-8.59	0.001	-6.3118	-8.59	0.006	-6.3118	-8.59	0.137	-6.3118	-8.59	0.059	-6.3118	-8.59		0.254	-6.3123	-8.914	0.001	-6.3123	-8.914	0.087	-6.3123	-8.914	0.548	-6.3123	-8.914	0.163	-6.3123	-8.914
0.07	-6.2618	-8.54	0.002	-6.2618	-8.54	0.01	-6.2618	-8.54	0.185	-6.2618	-8.54	0.097	-6.2618	-8.54		0.169	-6.2623	-8.864	0	-6.2623	-8.864	0.098	-6.2623	-8.864	0.334	-6.2623	-8.864	0.035	-6.2623	-8.864
0.107	-6.2118	-8.49	0.006	-6.2118	-8.49	0.014	-6.2118	-8.49	0.302	-6.2118	-8.49	0.157	-6.2118	-8.49		0.149	-6.2123	-8.814	-0.002	-6.2123	-8.814	0.072	-6.2123	-8.814	0.233	-6.2123	-8.814	-0.017	-6.2123	-8.814
0.222	-6.1618	-8.44	0.016	-6.1618	-8.44	0.022	-6.1618	-8.44	0.557	-6.1618	-8.44	0.267	-6.1618	-8.44		0.125	-6.1623	-8.764	-0.004	-6.1623	-8.764	0.036	-6.1623	-8.764	0.152	-6.1623	-8.764	-0.034	-6.1623	-8.764
0.388	-6.1118	-8.39	0.031	-6.1118	-8.39	0.04	-6.1118	-8.39	0.914	-6.1118	-8.39	0.409	-6.1118	-8.39		0.082	-6.1113	-8.713	-0.003	-6.1113	-8.713	0.014	-6.1113	-8.713	0.082	-6.1113	-8.713	-0.032	-6.1113	-8.713
0.476	-6.0618	-8.34	0.043	-6.0618	-8.34	0.067	-6.0618	-8.34	1.109	-6.0618	-8.34	0.468	-6.0618	-8.34		0.045	-6.0613	-8.663	-0.001	-6.0613	-8.663	0.005	-6.0613	-8.663	0.038	-6.0613	-8.663	-0.023	-6.0613	-8.663
0.429	-6.0118	-8.29	0.046	-6.0118	-8.29	0.104	-6.0118	-8.29	1.042	-6.0118	-8.29	0.406	-6.0118	-8.29		0.028	-6.0113	-8.613	0	-6.0113	-8.613	0.003	-6.0113	-8.613	0.02	-6.0113	-8.613	-0.018	-6.0113	-8.613
0.34	-5.9618	-8.24	0.048	-5.9618	-8.24	0.138	-5.9618	-8.24	0.917	-5.9618	-8.24	0.331	-5.9618	-8.24		0.025	-5.9613	-8.563	0	-5.9613	-8.563	0.003	-5.9613	-8.563	0.02	-5.9613	-8.563	-0.014	-5.9613	-8.563
0.262	-5.9118	-8.19	0.044	-5.9118	-8.19	0.138	-5.9118	-8.19	0.779	-5.9118	-8.19	0.275	-5.9118	-8.19		0.035	-5.9113	-8.513	0	-5.9113	-8.513	0.004	-5.9113	-8.513	0.039	-5.9113	-8.513	-0.009	-5.9113	-8.513
0.164	-5.8608	-8.139	0.031	-5.8608	-8.139	0.099	-5.8608	-8.139	0.534	-5.8608	-8.139	0.194	-5.8608	-8.139		0.061	-5.8613	-8.463	0.001	-5.8613	-8.463	0.005	-5.8613	-8.463	0.078	-5.8613	-8.463	-0.005	-5.8613	-8.463
0.056	-5.8108	-8.089	0.016	-5.8108	-8.089	0.051	-5.8108	-8.089	0.262	-5.8108	-8.089	0.111	-5.8108	-8.089		0.084	-5.8113	-8.413	0.001	-5.8113	-8.413	0.006	-5.8113	-8.413	0.11	-5.8113	-8.413	-0.002	-5.8113	-8.413
-0.028	-5.7608	-8.039	0.007	-5.7608	-8.039	0.023	-5.7608	-8.039	0.082	-5.7608	-8.039	0.054	-5.7608	-8.039		0.077	-5.7613	-8.363	0.001	-5.7613	-8.363	0.013	-5.7613	-8.363	0.106	-5.7613	-8.363	-0.005	-5.7613	-8.363
-0.097	-5.7108	-7.989	0.002	-5.7108	-7.989	0.022	-5.7108	-7.989	-0.031	-5.7108	-7.989	-0.026	-5.7108	-7.989		0.047	-5.7113	-8.313	0	-5.7113	-8.313	0.043	-5.7113	-8.313	0.093	-5.7113	-8.313	-0.015	-5.7113	-8.313
-0.197	-5.6608	-7.939	0	-5.6608	-7.939	0.045	-5.6608	-7.939	-0.167	-5.6608	-7.939	-0.202	-5.6608	-7.939		0.025	-5.6613	-8.263	0	-5.6613	-8.263	0.115	-5.6613	-8.263	0.128	-5.6613	-8.263	-0.031	-5.6613	-8.263
-0.315	-5.6108	-7.889	0	-5.6108	-7.889	0.075	-5.6108	-7.889	-0.322	-5.6108	-7.889	-0.423	-5.6108	-7.889		0.02	-5.6103	-8.212	0	-5.6103	-8.212	0.22	-5.6103	-8.212	0.214	-5.6103	-8.212	-0.049	-5.6103	-8.212
-0.333	-5.5608	-7.839	0	-5.5608	-7.839	0.086	-5.5608	-7.839	-0.359	-5.5608	-7.839	-0.501	-5.5608	-7.839		0.03	-5.5603	-8.162	0	-5.5603	-8.162	0.306	-5.5603	-8.162	0.286	-5.5603	-8.162	-0.076	-5.5603	-8.162
-0.162	-5.5108	-7.789	0	-5.5108	-7.789	0.078	-5.5108	-7.789	-0.183	-5.5108	-7.789	-0.361	-5.5108	-7.789		0.054	-5.5103	-8.112	0	-5.5103	-8.112	0.309	-5.5103	-8.112	0.275	-5.5103	-8.112	-0.126	-5.5103	-8.112
0.181	-5.4608	-7.739	0.002	-5.4608	-7.739	0.089	-5.4608	-7.739	0.165	-5.4608	-7.739	-0.166	-5.4608	-7.739		0.089	-5.4603	-8.062	0	-5.4603	-8.062	0.224	-5.4603	-8.062	0.176	-5.4603	-8.062	-0.199	-5.4603	-8.062
0.707	-5.4108	-7.689	0.006	-5.4108	-7.689	0.154	-5.4108	-7.689	0.675	-5.4108	-7.689	-0.063	-5.4108	-7.689		0.115	-5.4103	-8.012	0	-5.4103	-8.012	0.117	-5.4103	-8.012	0.065	-5.4103	-8.012	-0.25	-5.4103	-8.012
1.395	-5.3598	-7.638	0.01	-5.3598	-7.638	0.271	-5.3598	-7.638	1.329	-5.3598	-7.638	-0.048	-5.3598	-7.638		0.111	-5.3603	-7.962	0	-5.3603	-7.962	0.055	-5.3603	-7.962	0.008	-5.3603	-7.962	-0.246	-5.3603	-7.962
1.938	-5.3098	-7.588	0.011	-5.3098	-7.588	0.377	-5.3098	-7.588	1.852	-5.3098	-7.588	-0.061	-5.3098	-7.588		0.09	-5.3103	-7.912	0.001	-5.3103	-7.912	0.037	-5.3103	-7.912	-0.009	-5.3103	-7.912	-0.215	-5.3103	-7.912
1.896	-5.2598	-7.538	0.01	-5.2598	-7.538	0.381	-5.2598	-7.538	1.826	-5.2598	-7.538	-0.061	-5.2598	-7.538		0.072	-5.2603	-7.862	0.001	-5.2603	-7.862	0.033	-5.2603	-7.862	-0.02	-5.2603	-7.862	-0.195	-5.2603	-7.862
1.294	-5.2098	-7.488	0.006	-5.2098	-7.488	0.269	-5.2098	-7.488	1.261	-5.2098	-7.488	-0.043	-5.2098	-7.488		0.057	-5.2103	-7.812	0.002	-5.2103	-7.812	0.024	-5.2103	-7.812	-0.029	-5.2103	-7.812	-0.167	-5.2103	-7.812
0.639	-5.1598	-7.438	0.002	-5.1598	-7.438	0.133	-5.1598	-7.438	0.63	-5.1598	-7.438	-0.021	-5.1598	-7.438		0.035	-5.1603	-7.762	0.001	-5.1603	-7.762	0.012	-5.1603	-7.762	-0.025	-5.1603	-7.762	-0.11	-5.1603	-7.762
0.264	-5.1098	-7.388	0	-5.1098	-7.388	0.05	-5.1098	-7.388	0.262	-5.1098	-7.388	-0.007	-5.1098	-7.388		0.015	-5.1093	-7.711	0	-5.1093	-7.711	0.007	-5.1093	-7.711	-0.012	-5.1093	-7.711	-0.051	-5.1093	-7.711
0.113	-5.0598	-7.338	0	-5.0598	-7.338	0.017	-5.0598	-7.338	0.111	-5.0598	-7.338	-0.002	-5.0598	-7.338		0.006	-5.0593	-7.661	0	-5.0593	-7.661	0.013	-5.0593	-7.661	0.006	-5.0593	-7.661	-0.019	-5.0593	-7.661
0.047	-5.0098	-7.288	0.001	-5.0098	-7.288	0.006	-5.0098	-7.288	0.047	-5.0098	-7.288	-0.001	-5.0098	-7.288		0.005	-5.0093	-7.611	0	-5.0093	-7.611	0.045	-5.0093	-7.611	0.044	-5.0093	-7.611	-0.007	-5.0093	-7.611
0.017	-4.9598	-7.238	0.002	-4.9598	-7.238	0.002	-4.9598	-7.238	0.017	-4.9598	-7.238	-0.001	-4.9598	-7.238		0.004	-4.9593	-7.561	0	-4.9593	-7.561	0.135	-4.9593	-7.561	0.136	-4.9593	-7.561	-0.002	-4.9593	-7.561
0.008	-4.9098	-7.188	0.003	-4.9098	-7.188	0.002	-4.9098	-7.188	0.009	-4.9098	-7.188	-0.002	-4.9098	-7.188		0.002	-4.9093	-7.511	0	-4.9093	-7.511	0.266	-4.9093	-7.511	0.27	-4.9093	-7.511	0	-4.9093	-7.511
0.007	-4.8588	-7.137	0.004	-4.8588	-7.137	0.001	-4.8588	-7.137	0.009	-4.8588	-7.137	-0.002	-4.8588	-7.137		0.003	-4.8593	-7.461	0	-4.8593	-7.461	0.335	-4.8593	-7.461	0.342	-4.8593	-7.461	0	-4.8593	-7.461
0.009	-4.8088	-7.087	0.004	-4.8088	-7.087	-0.002	-4.8088	-7.087	0.006	-4.8088	-7.087	-0.002	-4.8088	-7.087		0.008	-4.8093	-7.411	0	-4.8093	-7.411	0.274	-4.8093	-7.411	0.286	-4.8093	-7.411	0.001	-4.8093	-7.411
0.02	-4.7588	-7.037	0.005	-4.7588	-7.037	-0.011	-4.7588	-7.037	0.007	-4.7588	-7.037	0	-4.7588	-7.037		0.014	-4.7593	-7.361	0	-4.7593	-7.361	0.155	-4.7593	-7.361	0.173	-4.7593	-7.361	0.002	-4.7593	-7.361
0.053	-4.7088	-6.987	0.011	-4.7088	-6.987	-0.024	-4.7088	-6.987	0.028	-4.7088	-6.987	0.001	-4.7088	-6.987		0.017	-4.7093	-7.311	0.001	-4.7093	-7.311	0.067	-4.7093	-7.311	0.088	-4.7093	-7.311	0.001	-4.7093	-7.311
0.105	-4.6588	-6.937	0.017	-4.6588	-6.937	-0.034	-4.6588	-6.937	0.071	-4.6588	-6.937	0.005	-4.6588	-6.937		0.013	-4.6593	-7.261	0.001	-4.6593	-7.261	0.024	-4.6593	-7.261	0.039	-4.6593	-7.261	0	-4.6593	-7.261
0.139	-4.6088	-6.887	0.017	-4.6088	-6.887	-0.033	-4.6088	-6.887	0.106	-4.6088	-6.887	0.007	-4.6088	-6.887		0.007	-4.6083	-7.21	0	-4.6083	-7.21	0.007	-4.6083	-7.21	0.015	-4.6083	-7.21	-0.001	-4.6083	-7.21
0.117	-4.5588	-6.837	0.01	-4.5588	-6.837	-0.02	-4.5588	-6.837	0.096	-4.5588	-6.837	0.006	-4.5588	-6.837		0.003	-4.5583	-7.16	0	-4.5583	-7.16	0.001	-4.5583	-7.16	0.004	-4.5583	-7.16	0	-4.5583	-7.16
0.062	-4.5088	-6.787	0.003	-4.5088	-6.787	-0.007	-4.5088	-6.787	0.052	-4.5088	-6.787	0.002	-4.5088	-6.787		0.002	-4.5083	-7.11	0	-4.5083	-7.11	-0.002	-4.5083	-7.11	0	-4.5083	-7.11	0	-4.5083	-7.11
0.017	-4.4588	-6.737	0	-4.4588	-6.737	0	-4.4588	-6.737	0.014	-4.4588	-6.737	0	-4.4588	-6.737		0.003	-4.4583	-7.06	0	-4.4583	-7.06	-0.009	-4.4583	-7.06	-0.002	-4.4583	-7.06	0.002	-4.4583	-7.06
-0.002	-4.4088	-6.687	-0.001	-4.4088	-6.687	0.008	-4.4088	-6.687	0	-4.4088	-6.687	-0.003	-4.4088	-6.687		0.005	-4.4083	-7.01	0	-4.4083	-7.01	-0.018	-4.4083	-7.01	-0.007	-4.4083	-7.01	0.003	-4.4083	-7.01
-0.008	-4.3578	-6.636	-0.005	-4.3578	-6.636	0.027	-4.3578	-6.636	0.004	-4.3578	-6.636	-0.005	-4.3578	-6.636		0.006	-4.3583	-6.96	0	-4.3583	-6.96	-0.027	-4.3583	-6.96	-0.015	-4.3583	-6.96	0.003	-4.3583	-6.96
-0.013	-4.3078	-6.586	-0.011	-4.3078	-6.586	0.052	-4.3078	-6.586	0.012	-4.3078	-6.586	-0.009	-4.3078	-6.586		0.007	-4.3083	-6.91	0	-4.3083	-6.91	-0.029	-4.3083	-6.91	-0.017	-4.3083	-6.91	0.002	-4.3083	-6.91
-0.028	-4.2578	-6.536	-0.013	-4.2578	-6.536	0.061	-4.2578	-6.536	-0.006	-4.2578	-6.536	-0.015	-4.2578	-6.536		0.006	-4.2583	-6.86	-0.001	-4.2583	-6.86	-0.019	-4.2583	-6.86	-0.01	-4.2583	-6.86	0	-4.2583	-6.86
-0.055	-4.2078	-6.486	-0.006	-4.2078	-6.486	0.044	-4.2078	-6.486	-0.057	-4.2078	-6.486	-0.021	-4.2078	-6.486		0.007	-4.2083	-6.81	-0.003	-4.2083	-6.81	-0.005	-4.2083	-6.81	-0.001	-4.2083	-6.81	-0.002	-4.2083	-6.81
-0.071	-4.1578	-6.436	0.002	-4.1578	-6.436	0.018	-4.1578	-6.436	-0.095	-4.1578	-6.436	-0.021	-4.1578	-6.436		0.007	-4.1583	-6.76	-0.008	-4.1583	-6.76	0.007	-4.1583	-6.76	0.004	-4.1583	-6.76	-0.004	-4.1583	-6.76
-0.056	-4.1078	-6.386	0.011	-4.1078	-6.386	-0.002	-4.1078	-6.386	-0.084	-4.1078	-6.386	-0.014	-4.1078	-6.386		0.006	-4.1073	-6.709	-0.014	-4.1073	-6.709	0.02	-4.1073	-6.709	0.011	-4.1073	-6.709	-0.004	-4.1073	-6.709
-0.019	-4.0578	-6.336	0.024	-4.0578	-6.336	-0.02	-4.0578	-6.336	-0.039	-4.0578	-6.336	-0.005	-4.0578	-6.336		0.005	-4.0573	-6.659	-0.018	-4.0573	-6.659	0.032	-4.0573	-6.659	0.019	-4.0573	-6.659	-0.002	-4.0573	-6.659
0.009	-4.0078	-6.286	0.047	-4.0078	-6.286	-0.034	-4.0078	-6.286	0.009	-4.0078	-6.286	0.001	-4.0078	-6.286		0.005	-4.0073	-6.609	-0.02	-4.0073	-6.609	0.036	-4.0073	-6.609	0.024	-4.0073	-6.609	0	-4.0073	-6.609
0.018	-3.9578	-6.236	0.071	-3.9578	-6.236	-0.036	-3.9578	-6.236	0.047	-3.9578	-6.236	0.004	-3.9578	-6.236		0.007	-3.9573	-6.559	-0.015	-3.9573	-6.559	0.027	-3.9573	-6.559	0.023	-3.9573	-6.559	0.002	-3.9573	-6.559
0.013	-3.9078	-6.186	0.073	-3.9078	-6.186	-0.023	-3.9078	-6.186	0.059	-3.9078	-6.186	0.004	-3.9078	-6.186		0.018	-3.9073	-6.509	-0.003	-3.9073	-6.509	0.011	-3.9073	-6.509	0.028	-3.9073	-6.509	0.003	-3.9073	-6.509
0.002	-3.8568	-6.135	0.047	-3.8568	-6.135	-0.004	-3.8568	-6.135	0.039	-3.8568	-6.135	0.001	-3.8568	-6.135		0.052	-3.8573	-6.459	0.022	-3.8573	-6.459	-0.004	-3.8573	-6.459	0.067	-3.8573	-6.459	0.004	-3.8573	-6.459
-0.014	-3.8068	-6.085	0.021	-3.8068	-6.085	0.009	-3.8068	-6.085	0.001	-3.8068	-6.085	-0.004	-3.8068	-6.085		0.135	-3.8073	-6.409	0.075	-3.8073	-6.409	-0.021	-3.8073	-6.409	0.171	-3.8073	-6.409	0.006	-3.8073	-6.409
-0.029	-3.7568	-6.035	0.02	-3.7568	-6.035	0.009	-3.7568	-6.035	-0.019	-3.7568	-6.035	-0.009	-3.7568	-6.035		0.253	-3.7573	-6.359	0.145	-3.7573	-6.359	-0.038	-3.7573	-6.359	0.321	-3.7573	-6.359	0.009	-3.7573	-6.359
-0.029	-3.7068	-5.985	0.053	-3.7068	-5.985	0	-3.7068	-5.985	0.006	-3.7068	-5.985	-0.009	-3.7068	-5.985		0.324	-3.7073	-6.309	0.18	-3.7073	-6.309	-0.046	-3.7073	-6.309	0.406	-3.7073	-6.309	0.01	-3.7073	-6.309
-0.013	-3.6568	-5.935	0.107	-3.6568	-5.935	-0.016	-3.6568	-5.935	0.065	-3.6568	-5.935	-0.004	-3.6568	-5.935		0.283	-3.6573	-6.259	0.148	-3.6573	-6.259	-0.037	-3.6573	-6.259	0.349	-3.6573	-6.259	0.008	-3.6573	-6.259
0.005	-3.6068	-5.885	0.142	-3.6068	-5.885	-0.044	-3.6068	-5.885	0.095	-3.6068	-5.885	0.001	-3.6068	-5.885		0.188	-3.6063	-6.208	0.086	-3.6063	-6.208	-0.019	-3.6063	-6.208	0.226	-3.6063	-6.208	0.005	-3.6063	-6.208
0.016	-3.5568	-5.835	0.125	-3.5568	-5.835	-0.066	-3.5568	-5.835	0.065	-3.5568	-5.835	0.005	-3.5568	-5.835		0.173	-3.5563	-6.158	0.049	-3.5563	-6.158	-0.006	-3.5563	-6.158	0.181	-3.5563	-6.158	0.001	-3.5563	-6.158
0.017	-3.5068	-5.785	0.075	-3.5068	-5.785	-0.063	-3.5068	-5.785	0.019	-3.5068	-5.785	0.005	-3.5068	-5.785		0.382	-3.5063	-6.108	0.071	-3.5063	-6.108	-0.003	-3.5063	-6.108	0.35	-3.5063	-6.108	-0.003	-3.5063	-6.108
0.01	-3.4568	-5.735	0.035	-3.4568	-5.735	-0.039	-3.4568	-5.735	0	-3.4568	-5.735	0.002	-3.4568	-5.735		0.851	-3.4563	-6.058	0.149	-3.4563	-6.058	-0.004	-3.4563	-6.058	0.764	-3.4563	-6.058	-0.011	-3.4563	-6.058
0.005	-3.4068	-5.685	0.015	-3.4068	-5.685	-0.017	-3.4068	-5.685	0	-3.4068	-5.685	0.001	-3.4068	-5.685		1.278	-3.4063	-6.008	0.219	-3.4063	-6.008	-0.004	-3.4063	-6.008	1.143	-3.4063	-6.008	-0.017	-3.4063	-6.008
0.002	-3.3558	-5.634	0.007	-3.3558	-5.634	-0.006	-3.3558	-5.634	0	-3.3558	-5.634	0	-3.3558	-5.634		1.239	-3.3563	-5.958	0.205	-3.3563	-5.958	-0.002	-3.3563	-5.958	1.101	-3.3563	-5.958	-0.017	-3.3563	-5.958
0.002	-3.3058	-5.584	0.006	-3.3058	-5.584	-0.004	-3.3058	-5.584	0	-3.3058	-5.584	-0.001	-3.3058	-5.584		0.811	-3.3063	-5.908	0.123	-3.3063	-5.908	0.002	-3.3063	-5.908	0.711	-3.3063	-5.908	-0.011	-3.3063	-5.908
0.005	-3.2558	-5.534	0.017	-3.2558	-5.534	-0.011	-3.2558	-5.534	-0.003	-3.2558	-5.534	-0.004	-3.2558	-5.534		0.441	-3.2563	-5.858	0.046	-3.2563	-5.858	0.009	-3.2563	-5.858	0.372	-3.2563	-5.858	-0.006	-3.2563	-5.858
0.012	-3.2058	-5.484	0.043	-3.2058	-5.484	-0.027	-3.2058	-5.484	-0.005	-3.2058	-5.484	-0.009	-3.2058	-5.484		0.31	-3.2063	-5.808	0.004	-3.2063	-5.808	0.017	-3.2063	-5.808	0.24	-3.2063	-5.808	-0.006	-3.2063	-5.808
0.016	-3.1558	-5.434	0.068	-3.1558	-5.434	-0.041	-3.1558	-5.434	-0.004	-3.1558	-5.434	-0.013	-3.1558	-5.434		0.286	-3.1563	-5.758	-0.016	-3.1563	-5.758	0.02	-3.1563	-5.758	0.198	-3.1563	-5.758	-0.008	-3.1563	-5.758
0.013	-3.1058	-5.384	0.071	-3.1058	-5.384	-0.039	-3.1058	-5.384	0.004	-3.1058	-5.384	-0.011	-3.1058	-5.384		0.228	-3.1053	-5.707	-0.02	-3.1053	-5.707	0.015	-3.1053	-5.707	0.144	-3.1053	-5.707	-0.009	-3.1053	-5.707
0.008	-3.0558	-5.334	0.061	-3.0558	-5.334	-0.023	-3.0558	-5.334	0.024	-3.0558	-5.334	-0.006	-3.0558	-5.334		0.132	-3.0553	-5.657	-0.011	-3.0553	-5.657	0.007	-3.0553	-5.657	0.08	-3.0553	-5.657	-0.007	-3.0553	-5.657
0.009	-3.0058	-5.284	0.073	-3.0058	-5.284	-0.009	-3.0058	-5.284	0.063	-3.0058	-5.284	-0.003	-3.0058	-5.284		0.053	-3.0053	-5.607	0	-3.0053	-5.607	0.002	-3.0053	-5.607	0.036	-3.0053	-5.607	-0.005	-3.0053	-5.607
0.014	-2.9558	-5.234	0.105	-2.9558	-5.234	-0.002	-2.9558	-5.234	0.108	-2.9558	-5.234	-0.002	-2.9558	-5.234		0.016	-2.9553	-5.557	0.005	-2.9553	-5.557	0.002	-2.9553	-5.557	0.016	-2.9553	-5.557	-0.003	-2.9553	-5.557
0.018	-2.9058	-5.184	0.123	-2.9058	-5.184	-0.002	-2.9058	-5.184	0.129	-2.9058	-5.184	-0.003	-2.9058	-5.184		0.003	-2.9053	-5.507	0.004	-2.9053	-5.507	0.005	-2.9053	-5.507	0.01	-2.9053	-5.507	-0.002	-2.9053	-5.507
0.018	-2.8548	-5.133	0.132	-2.8548	-5.133	-0.006	-2.8548	-5.133	0.131	-2.8548	-5.133	-0.003	-2.8548	-5.133		0.005	-2.8553	-5.457	0.004	-2.8553	-5.457	0.018	-2.8553	-5.457	0.025	-2.8553	-5.457	-0.001	-2.8553	-5.457
0.015	-2.8048	-5.083	0.17	-2.8048	-5.083	-0.012	-2.8048	-5.083	0.157	-2.8048	-5.083	-0.003	-2.8048	-5.083		0.052	-2.8053	-5.407	0.013	-2.8053	-5.407	0.052	-2.8053	-5.407	0.108	-2.8053	-5.407	0	-2.8053	-5.407
0.011	-2.7548	-5.033	0.231	-2.7548	-5.033	-0.011	-2.7548	-5.033	0.218	-2.7548	-5.033	-0.002	-2.7548	-5.033		0.262	-2.7553	-5.357	0.057	-2.7553	-5.357	0.107	-2.7553	-5.357	0.384	-2.7553	-5.357	0.003	-2.7553	-5.357
0.006	-2.7048	-4.983	0.367	-2.7048	-4.983	0.011	-2.7048	-4.983	0.38	-2.7048	-4.983	0	-2.7048	-4.983		0.796	-2.7053	-5.307	0.17	-2.7053	-5.307	0.171	-2.7053	-5.307	1.011	-2.7053	-5.307	0.013	-2.7053	-5.307
0	-2.6548	-4.933	0.755	-2.6548	-4.933	0.068	-2.6548	-4.933	0.836	-2.6548	-4.933	0.002	-2.6548	-4.933		1.503	-2.6553	-5.257	0.319	-2.6553	-5.257	0.243	-2.6553	-5.257	1.829	-2.6553	-5.257	0.026	-2.6553	-5.257
-0.006	-2.6048	-4.883	1.353	-2.6048	-4.883	0.144	-2.6048	-4.883	1.522	-2.6048	-4.883	0.007	-2.6048	-4.883		1.778	-2.6043	-5.206	0.37	-2.6043	-5.206	0.306	-2.6043	-5.206	2.173	-2.6043	-5.206	0.031	-2.6043	-5.206
-0.006	-2.5548	-4.833	1.62	-2.5548	-4.833	0.177	-2.5548	-4.833	1.83	-2.5548	-4.833	0.008	-2.5548	-4.833		1.346	-2.5543	-5.156	0.259	-2.5543	-5.156	0.299	-2.5543	-5.156	1.689	-2.5543	-5.156	0.022	-2.5543	-5.156
0.008	-2.5048	-4.783	1.219	-2.5048	-4.783	0.135	-2.5048	-4.783	1.391	-2.5048	-4.783	0.007	-2.5048	-4.783		0.698	-2.5043	-5.106	0.102	-2.5043	-5.106	0.22	-2.5043	-5.106	0.9	-2.5043	-5.106	0.007	-2.5043	-5.106
0.054	-2.4548	-4.733	0.57	-2.4548	-4.733	0.068	-2.4548	-4.733	0.7	-2.4548	-4.733	0.005	-2.4548	-4.733		0.288	-2.4543	-5.056	0.016	-2.4543	-5.056	0.143	-2.4543	-5.056	0.376	-2.4543	-5.056	-0.006	-2.4543	-5.056
0.134	-2.4048	-4.683	0.166	-2.4048	-4.683	0.03	-2.4048	-4.683	0.318	-2.4048	-4.683	0.006	-2.4048	-4.683		0.096	-2.4043	-5.006	0	-2.4043	-5.006	0.096	-2.4043	-5.006	0.12	-2.4043	-5.006	-0.024	-2.4043	-5.006
0.196	-2.3538	-4.632	0.03	-2.3538	-4.632	0.019	-2.3538	-4.632	0.222	-2.3538	-4.632	0.008	-2.3538	-4.632		0.003	-2.3543	-4.956	0.006	-2.3543	-4.956	0.061	-2.3543	-4.956	-0.027	-2.3543	-4.956	-0.044	-2.3543	-4.956
0.178	-2.3038	-4.582	0.005	-2.3038	-4.582	0.009	-2.3038	-4.582	0.171	-2.3038	-4.582	0.008	-2.3038	-4.582		-0.019	-2.3043	-4.906	0.001	-2.3043	-4.906	0.033	-2.3043	-4.906	-0.094	-2.3043	-4.906	-0.052	-2.3043	-4.906
0.107	-2.2538	-4.532	0.011	-2.2538	-4.532	-0.012	-2.2538	-4.532	0.094	-2.2538	-4.532	0.006	-2.2538	-4.532		-0.001	-2.2543	-4.856	-0.025	-2.2543	-4.856	0.018	-2.2543	-4.856	-0.092	-2.2543	-4.856	-0.039	-2.2543	-4.856
0.059	-2.2038	-4.482	0.036	-2.2038	-4.482	-0.055	-2.2038	-4.482	0.035	-2.2038	-4.482	0.006	-2.2038	-4.482		0.009	-2.2043	-4.806	-0.08	-2.2043	-4.806	0.017	-2.2043	-4.806	-0.092	-2.2043	-4.806	-0.018	-2.2043	-4.806
0.052	-2.1538	-4.432	0.069	-2.1538	-4.432	-0.121	-2.1538	-4.432	-0.002	-2.1538	-4.432	0.006	-2.1538	-4.432		0	-2.1543	-4.756	-0.153	-2.1543	-4.756	0.041	-2.1543	-4.756	-0.116	-2.1543	-4.756	-0.004	-2.1543	-4.756
0.058	-2.1038	-4.382	0.081	-2.1038	-4.382	-0.165	-2.1038	-4.382	-0.032	-2.1038	-4.382	0.006	-2.1038	-4.382		-0.025	-2.1033	-4.705	-0.19	-2.1033	-4.705	0.1	-2.1033	-4.705	-0.111	-2.1033	-4.705	-0.002	-2.1033	-4.705
0.052	-2.0538	-4.332	0.057	-2.0538	-4.332	-0.141	-2.0538	-4.332	-0.044	-2.0538	-4.332	0.003	-2.0538	-4.332		-0.057	-2.0533	-4.655	-0.163	-2.0533	-4.655	0.172	-2.0533	-4.655	-0.056	-2.0533	-4.655	-0.01	-2.0533	-4.655
0.035	-2.0038	-4.282	0.022	-2.0038	-4.282	-0.073	-2.0038	-4.282	-0.041	-2.0038	-4.282	-0.004	-2.0038	-4.282		-0.058	-2.0033	-4.605	-0.132	-2.0033	-4.605	0.208	-2.0033	-4.605	-0.011	-2.0033	-4.605	-0.017	-2.0033	-4.605
0.026	-1.9538	-4.232	0.005	-1.9538	-4.232	-0.017	-1.9538	-4.232	-0.039	-1.9538	-4.232	-0.016	-1.9538	-4.232		-0.007	-1.9533	-4.555	-0.14	-1.9533	-4.555	0.192	-1.9533	-4.555	-0.001	-1.9533	-4.555	-0.019	-1.9533	-4.555
0.04	-1.9038	-4.182	0.01	-1.9038	-4.182	0.014	-1.9038	-4.182	-0.015	-1.9038	-4.182	-0.025	-1.9038	-4.182		0.056	-1.9033	-4.505	-0.148	-1.9033	-4.505	0.148	-1.9033	-4.505	0.005	-1.9033	-4.505	-0.015	-1.9033	-4.505
0.134	-1.8528	-4.131	0.033	-1.8528	-4.131	0.041	-1.8528	-4.131	0.105	-1.8528	-4.131	-0.022	-1.8528	-4.131		0.077	-1.8533	-4.455	-0.115	-1.8533	-4.455	0.094	-1.8533	-4.455	0.014	-1.8533	-4.455	-0.011	-1.8533	-4.455
0.492	-1.8028	-4.081	0.081	-1.8028	-4.081	0.08	-1.8028	-4.081	0.469	-1.8028	-4.081	-0.012	-1.8028	-4.081		0.057	-1.8033	-4.405	-0.065	-1.8033	-4.405	0.044	-1.8033	-4.405	0.009	-1.8033	-4.405	-0.007	-1.8033	-4.405
1.304	-1.7528	-4.031	0.175	-1.7528	-4.031	0.145	-1.7528	-4.031	1.219	-1.7528	-4.031	-0.003	-1.7528	-4.031		0.028	-1.7533	-4.355	-0.029	-1.7533	-4.355	0.011	-1.7533	-4.355	-0.002	-1.7533	-4.355	-0.003	-1.7533	-4.355
2.229	-1.7028	-3.981	0.338	-1.7028	-3.981	0.216	-1.7028	-3.981	2.117	-1.7028	-3.981	0	-1.7028	-3.981		0.006	-1.7033	-4.305	-0.011	-1.7033	-4.305	0.009	-1.7033	-4.305	0	-1.7033	-4.305	-0.001	-1.7033	-4.305
2.424	-1.6528	-3.931	0.576	-1.6528	-3.931	0.233	-1.6528	-3.931	2.528	-1.6528	-3.931	0.001	-1.6528	-3.931		-0.008	-1.6533	-4.255	-0.003	-1.6533	-4.255	0.054	-1.6533	-4.255	0.04	-1.6533	-4.255	-0.002	-1.6533	-4.255
1.749	-1.6028	-3.881	0.87	-1.6028	-3.881	0.179	-1.6028	-3.881	2.317	-1.6028	-3.881	0.002	-1.6028	-3.881		-0.016	-1.6023	-4.204	0	-1.6023	-4.204	0.152	-1.6023	-4.204	0.134	-1.6023	-4.204	-0.002	-1.6023	-4.204
1.005	-1.5528	-3.831	1.051	-1.5528	-3.831	0.113	-1.5528	-3.831	1.932	-1.5528	-3.831	0.002	-1.5528	-3.831		-0.015	-1.5523	-4.154	0	-1.5523	-4.154	0.246	-1.5523	-4.154	0.232	-1.5523	-4.154	-0.002	-1.5523	-4.154
0.627	-1.5028	-3.781	0.902	-1.5028	-3.781	0.068	-1.5028	-3.781	1.479	-1.5028	-3.781	0.001	-1.5028	-3.781		-0.009	-1.5023	-4.104	0	-1.5023	-4.104	0.254	-1.5023	-4.104	0.245	-1.5023	-4.104	-0.002	-1.5023	-4.104
0.407	-1.4528	-3.731	0.512	-1.4528	-3.731	0.039	-1.4528	-3.731	0.886	-1.4528	-3.731	0	-1.4528	-3.731		-0.004	-1.4523	-4.054	-0.001	-1.4523	-4.054	0.185	-1.4523	-4.054	0.178	-1.4523	-4.054	-0.001	-1.4523	-4.054
0.21	-1.4028	-3.681	0.181	-1.4028	-3.681	0.024	-1.4028	-3.681	0.373	-1.4028	-3.681	0	-1.4028	-3.681		-0.003	-1.4023	-4.004	-0.003	-1.4023	-4.004	0.119	-1.4023	-4.004	0.11	-1.4023	-4.004	-0.002	-1.4023	-4.004
0.083	-1.3518	-3.63	0.031	-1.3518	-3.63	0.018	-1.3518	-3.63	0.111	-1.3518	-3.63	0	-1.3518	-3.63		-0.005	-1.3523	-3.954	-0.003	-1.3523	-3.954	0.084	-1.3523	-3.954	0.07	-1.3523	-3.954	-0.003	-1.3523	-3.954
0.033	-1.3018	-3.58	-0.005	-1.3018	-3.58	0.013	-1.3018	-3.58	0.029	-1.3018	-3.58	0	-1.3018	-3.58		-0.007	-1.3023	-3.904	-0.002	-1.3023	-3.904	0.057	-1.3023	-3.904	0.041	-1.3023	-3.904	-0.003	-1.3023	-3.904
0.025	-1.2518	-3.53	-0.007	-1.2518	-3.53	0.007	-1.2518	-3.53	0.016	-1.2518	-3.53	0	-1.2518	-3.53		-0.006	-1.2523	-3.854	-0.004	-1.2523	-3.854	0.029	-1.2523	-3.854	0.012	-1.2523	-3.854	-0.003	-1.2523	-3.854
0.033	-1.2018	-3.48	-0.011	-1.2018	-3.48	0.002	-1.2018	-3.48	0.013	-1.2018	-3.48	0	-1.2018	-3.48		-0.003	-1.2023	-3.804	-0.01	-1.2023	-3.804	-0.004	-1.2023	-3.804	-0.028	-1.2023	-3.804	-0.003	-1.2023	-3.804
0.047	-1.1518	-3.43	-0.038	-1.1518	-3.43	-0.011	-1.1518	-3.43	-0.021	-1.1518	-3.43	0.001	-1.1518	-3.43		0	-1.1523	-3.754	-0.018	-1.1523	-3.754	-0.066	-1.1523	-3.754	-0.107	-1.1523	-3.754	-0.006	-1.1523	-3.754
0.073	-1.1018	-3.38	-0.088	-1.1018	-3.38	-0.064	-1.1018	-3.38	-0.125	-1.1018	-3.38	0.004	-1.1018	-3.38		0.003	-1.1013	-3.703	-0.021	-1.1013	-3.703	-0.194	-1.1013	-3.703	-0.252	-1.1013	-3.703	-0.009	-1.1013	-3.703
0.116	-1.0518	-3.33	-0.115	-1.0518	-3.33	-0.183	-1.0518	-3.33	-0.273	-1.0518	-3.33	0.008	-1.0518	-3.33		0.005	-1.0513	-3.653	-0.016	-1.0513	-3.653	-0.379	-1.0513	-3.653	-0.435	-1.0513	-3.653	-0.009	-1.0513	-3.653
0.141	-1.0018	-3.28	-0.069	-1.0018	-3.28	-0.303	-1.0018	-3.28	-0.355	-1.0018	-3.28	0.008	-1.0018	-3.28		0.003	-1.0013	-3.603	-0.007	-1.0013	-3.603	-0.496	-1.0013	-3.603	-0.532	-1.0013	-3.603	-0.006	-1.0013	-3.603
0.114	-0.9518	-3.23	0.002	-0.9518	-3.23	-0.301	-0.9518	-3.23	-0.291	-0.9518	-3.23	0.005	-0.9518	-3.23		-0.001	-0.9513	-3.553	0	-0.9513	-3.553	-0.412	-0.9513	-3.553	-0.429	-0.9513	-3.553	-0.003	-0.9513	-3.553
0.06	-0.9018	-3.18	0.028	-0.9018	-3.18	-0.181	-0.9018	-3.18	-0.152	-0.9018	-3.18	0.002	-0.9018	-3.18		-0.006	-0.9013	-3.503	0	-0.9013	-3.503	-0.145	-0.9013	-3.503	-0.156	-0.9013	-3.503	-0.002	-0.9013	-3.503
0.019	-0.8508	-3.129	0.016	-0.8508	-3.129	-0.066	-0.8508	-3.129	-0.05	-0.8508	-3.129	0	-0.8508	-3.129		-0.011	-0.8513	-3.453	-0.001	-0.8513	-3.453	0.156	-0.8513	-3.453	0.14	-0.8513	-3.453	-0.002	-0.8513	-3.453
0.004	-0.8008	-3.079	0.004	-0.8008	-3.079	-0.015	-0.8008	-3.079	-0.01	-0.8008	-3.079	0	-0.8008	-3.079		-0.012	-0.8013	-3.403	-0.002	-0.8013	-3.403	0.308	-0.8013	-3.403	0.29	-0.8013	-3.403	-0.002	-0.8013	-3.403
0	-0.7508	-3.029	0	-0.7508	-3.029	-0.002	-0.7508	-3.029	-0.001	-0.7508	-3.029	0	-0.7508	-3.029		-0.009	-0.7513	-3.353	-0.002	-0.7513	-3.353	0.251	-0.7513	-3.353	0.237	-0.7513	-3.353	-0.002	-0.7513	-3.353
0	-0.7008	-2.979	-0.003	-0.7008	-2.979	0	-0.7008	-2.979	-0.003	-0.7008	-2.979	0	-0.7008	-2.979		-0.014	-0.7013	-3.303	-0.002	-0.7013	-3.303	0.117	-0.7013	-3.303	0.092	-0.7013	-3.303	-0.004	-0.7013	-3.303
0	-0.6508	-2.929	-0.033	-0.6508	-2.929	-0.002	-0.6508	-2.929	-0.036	-0.6508	-2.929	0	-0.6508	-2.929		-0.076	-0.6513	-3.253	-0.006	-0.6513	-3.253	0.032	-0.6513	-3.253	-0.102	-0.6513	-3.253	-0.028	-0.6513	-3.253
0	-0.6008	-2.879	-0.221	-0.6008	-2.879	-0.015	-0.6008	-2.879	-0.238	-0.6008	-2.879	0	-0.6008	-2.879		-0.345	-0.6003	-3.202	-0.025	-0.6003	-3.202	0.006	-0.6003	-3.202	-0.589	-0.6003	-3.202	-0.124	-0.6003	-3.202
0	-0.5508	-2.829	-0.914	-0.5508	-2.829	-0.062	-0.5508	-2.829	-0.984	-0.5508	-2.829	0.001	-0.5508	-2.829		-0.972	-0.5503	-3.152	-0.061	-0.5503	-3.152	0.001	-0.5503	-3.152	-1.634	-0.5503	-3.152	-0.34	-0.5503	-3.152
0.002	-0.5008	-2.779	-2.334	-0.5008	-2.779	-0.161	-0.5008	-2.779	-2.513	-0.5008	-2.779	0.005	-0.5008	-2.779		-1.69	-0.5003	-3.102	-0.095	-0.5003	-3.102	0.001	-0.5003	-3.102	-2.794	-0.5003	-3.102	-0.58	-0.5003	-3.102
0.005	-0.4508	-2.729	-3.692	-0.4508	-2.729	-0.255	-0.4508	-2.729	-3.974	-0.4508	-2.729	0.008	-0.4508	-2.729		-1.851	-0.4503	-3.052	-0.096	-0.4503	-3.052	0.001	-0.4503	-3.052	-3.018	-0.4503	-3.052	-0.623	-0.4503	-3.052
0.005	-0.4008	-2.679	-3.612	-0.4008	-2.679	-0.249	-0.4008	-2.679	-3.889	-0.4008	-2.679	0.008	-0.4008	-2.679		-1.408	-0.4003	-3.002	-0.067	-0.4003	-3.002	0	-0.4003	-3.002	-2.261	-0.4003	-3.002	-0.456	-0.4003	-3.002
0.003	-0.3498	-2.628	-2.186	-0.3498	-2.628	-0.151	-0.3498	-2.628	-2.353	-0.3498	-2.628	0.005	-0.3498	-2.628		-1.035	-0.3503	-2.952	-0.038	-0.3503	-2.952	-0.003	-0.3503	-2.952	-1.623	-0.3503	-2.952	-0.306	-0.3503	-2.952
0.001	-0.2998	-2.578	-0.817	-0.2998	-2.578	-0.056	-0.2998	-2.578	-0.879	-0.2998	-2.578	0.001	-0.2998	-2.578		-0.978	-0.3003	-2.902	-0.021	-0.3003	-2.902	-0.006	-0.3003	-2.902	-1.502	-0.3003	-2.902	-0.265	-0.3003	-2.902
0	-0.2498	-2.528	-0.188	-0.2498	-2.528	-0.013	-0.2498	-2.528	-0.203	-0.2498	-2.528	0	-0.2498	-2.528		-0.866	-0.2503	-2.852	-0.012	-0.2503	-2.852	-0.007	-0.2503	-2.852	-1.322	-0.2503	-2.852	-0.228	-0.2503	-2.852
0	-0.1998	-2.478	-0.026	-0.1998	-2.478	-0.001	-0.1998	-2.478	-0.028	-0.1998	-2.478	0	-0.1998	-2.478		-0.545	-0.2003	-2.802	-0.006	-0.2003	-2.802	-0.005	-0.2003	-2.802	-0.832	-0.2003	-2.802	-0.142	-0.2003	-2.802
0	-0.1498	-2.428	-0.002	-0.1498	-2.428	0	-0.1498	-2.428	-0.002	-0.1498	-2.428	0	-0.1498	-2.428		-0.229	-0.1503	-2.752	-0.002	-0.1503	-2.752	-0.002	-0.1503	-2.752	-0.349	-0.1503	-2.752	-0.059	-0.1503	-2.752
0	-0.0998	-2.378	0	-0.0998	-2.378	0	-0.0998	-2.378	0	-0.0998	-2.378	0	-0.0998	-2.378		-0.063	-0.0993	-2.701	0	-0.0993	-2.701	0	-0.0993	-2.701	-0.097	-0.0993	-2.701	-0.016	-0.0993	-2.701
0	-0.0498	-2.328	0	-0.0498	-2.328	0	-0.0498	-2.328	0	-0.0498	-2.328	0	-0.0498	-2.328		-0.011	-0.0493	-2.651	0	-0.0493	-2.651	0	-0.0493	-2.651	-0.017	-0.0493	-2.651	-0.002	-0.0493	-2.651
0	0.0002	-2.278	0	0.0002	-2.278	0	0.0002	-2.278	0	0.0002	-2.278	0	0.0002	-2.278		-0.001	0.0007	-2.601	0	0.0007	-2.601	-0.001	0.0007	-2.601	-0.003	0.0007	-2.601	0	0.0007	-2.601
0	0.0502	-2.228	0	0.0502	-2.228	0	0.0502	-2.228	0	0.0502	-2.228	0	0.0502	-2.228		0	0.0507	-2.551	0	0.0507	-2.551	-0.013	0.0507	-2.551	-0.014	0.0507	-2.551	0	0.0507	-2.551
0	0.1002	-2.178	0	0.1002	-2.178	0	0.1002	-2.178	0	0.1002	-2.178	0	0.1002	-2.178		0	0.1007	-2.501	0	0.1007	-2.501	-0.095	0.1007	-2.501	-0.096	0.1007	-2.501	0	0.1007	-2.501
0	0.1512	-2.127	0	0.1512	-2.127	0	0.1512	-2.127	0	0.1512	-2.127	0	0.1512	-2.127		0	0.1507	-2.451	-0.001	0.1507	-2.451	-0.405	0.1507	-2.451	-0.407	0.1507	-2.451	0	0.1507	-2.451
-0.001	0.2012	-2.077	0	0.2012	-2.077	0	0.2012	-2.077	-0.002	0.2012	-2.077	0	0.2012	-2.077		0	0.2007	-2.401	-0.002	0.2007	-2.401	-1.059	0.2007	-2.401	-1.064	0.2007	-2.401	0	0.2007	-2.401
-0.018	0.2512	-2.027	0	0.2512	-2.027	0	0.2512	-2.027	-0.025	0.2512	-2.027	-0.002	0.2512	-2.027		0	0.2507	-2.351	-0.004	0.2507	-2.351	-1.712	0.2507	-2.351	-1.719	0.2507	-2.351	0	0.2507	-2.351
-0.126	0.3012	-1.977	0	0.3012	-1.977	-0.002	0.3012	-1.977	-0.171	0.3012	-1.977	-0.02	0.3012	-1.977		0	0.3007	-2.301	-0.004	0.3007	-2.301	-1.709	0.3007	-2.301	-1.716	0.3007	-2.301	0	0.3007	-2.301
-0.531	0.3512	-1.927	0.001	0.3512	-1.927	-0.008	0.3512	-1.927	-0.721	0.3512	-1.927	-0.085	0.3512	-1.927		0	0.3507	-2.251	-0.002	0.3507	-2.251	-1.054	0.3507	-2.251	-1.058	0.3507	-2.251	0	0.3507	-2.251
-1.377	0.4012	-1.877	0.004	0.4012	-1.877	-0.021	0.4012	-1.877	-1.868	0.4012	-1.877	-0.221	0.4012	-1.877		0	0.4017	-2.2	-0.001	0.4017	-2.2	-0.401	0.4017	-2.2	-0.403	0.4017	-2.2	0	0.4017	-2.2
-2.204	0.4512	-1.827	0.006	0.4512	-1.827	-0.035	0.4512	-1.827	-2.99	0.4512	-1.827	-0.354	0.4512	-1.827		0	0.4517	-2.15	0	0.4517	-2.15	-0.094	0.4517	-2.15	-0.094	0.4517	-2.15	0	0.4517	-2.15
-2.18	0.5012	-1.777	0.006	0.5012	-1.777	-0.034	0.5012	-1.777	-2.957	0.5012	-1.777	-0.351	0.5012	-1.777		0	0.5017	-2.1	0	0.5017	-2.1	-0.013	0.5017	-2.1	-0.013	0.5017	-2.1	0	0.5017	-2.1
-1.332	0.5512	-1.727	0.004	0.5512	-1.727	-0.021	0.5512	-1.727	-1.807	0.5512	-1.727	-0.214	0.5512	-1.727		0	0.5517	-2.05	0	0.5517	-2.05	-0.001	0.5517	-2.05	-0.001	0.5517	-2.05	0	0.5517	-2.05
-0.502	0.6012	-1.677	0.001	0.6012	-1.677	-0.008	0.6012	-1.677	-0.682	0.6012	-1.677	-0.08	0.6012	-1.677		0	0.6017	-2	0	0.6017	-2	0	0.6017	-2	0	0.6017	-2	0	0.6017	-2
-0.117	0.6522	-1.626	0	0.6522	-1.626	-0.001	0.6522	-1.626	-0.158	0.6522	-1.626	-0.018	0.6522	-1.626		0	0.6517	-1.95	0	0.6517	-1.95	0	0.6517	-1.95	0	0.6517	-1.95	0	0.6517	-1.95
-0.016	0.7022	-1.576	0	0.7022	-1.576	0	0.7022	-1.576	-0.022	0.7022	-1.576	-0.002	0.7022	-1.576		0	0.7017	-1.9	0	0.7017	-1.9	0	0.7017	-1.9	0	0.7017	-1.9	0	0.7017	-1.9
-0.001	0.7522	-1.526	0	0.7522	-1.526	0	0.7522	-1.526	-0.002	0.7522	-1.526	0	0.7522	-1.526		0	0.7517	-1.85	0	0.7517	-1.85	0	0.7517	-1.85	0	0.7517	-1.85	0	0.7517	-1.85
0	0.8022	-1.476	0	0.8022	-1.476	0	0.8022	-1.476	0	0.8022	-1.476	0	0.8022	-1.476		0	0.8017	-1.8	0	0.8017	-1.8	0	0.8017	-1.8	0	0.8017	-1.8	0	0.8017	-1.8
-0.001	0.8522	-1.426	0	0.8522	-1.426	-0.001	0.8522	-1.426	-0.002	0.8522	-1.426	0	0.8522	-1.426		0	0.8517	-1.75	0	0.8517	-1.75	0	0.8517	-1.75	0	0.8517	-1.75	0	0.8517	-1.75
-0.002	0.9022	-1.376	0	0.9022	-1.376	-0.003	0.9022	-1.376	-0.005	0.9022	-1.376	0	0.9022	-1.376		-0.001	0.9027	-1.699	0	0.9027	-1.699	0	0.9027	-1.699	-0.002	0.9027	-1.699	0	0.9027	-1.699
-0.006	0.9522	-1.326	0	0.9522	-1.326	-0.006	0.9522	-1.326	-0.013	0.9522	-1.326	-0.001	0.9522	-1.326		-0.016	0.9527	-1.649	0	0.9527	-1.649	0	0.9527	-1.649	-0.028	0.9527	-1.649	-0.005	0.9527	-1.649
-0.045	1.0022	-1.276	0	1.0022	-1.276	-0.007	1.0022	-1.276	-0.069	1.0022	-1.276	-0.006	1.0022	-1.276		-0.114	1.0027	-1.599	0.001	1.0027	-1.599	0	1.0027	-1.599	-0.19	1.0027	-1.599	-0.039	1.0027	-1.599
-0.285	1.0522	-1.226	0	1.0522	-1.226	-0.011	1.0522	-1.226	-0.401	1.0522	-1.226	-0.033	1.0522	-1.226		-0.479	1.0527	-1.549	0.006	1.0527	-1.549	0.002	1.0527	-1.549	-0.8	1.0527	-1.549	-0.167	1.0527	-1.549
-1.125	1.1022	-1.176	0.002	1.1022	-1.176	-0.032	1.1022	-1.176	-1.564	1.1022	-1.176	-0.13	1.1022	-1.176		-1.264	1.1027	-1.499	0.01	1.1027	-1.499	0.002	1.1027	-1.499	-2.117	1.1027	-1.499	-0.439	1.1027	-1.499
-2.734	1.1532	-1.125	0.005	1.1532	-1.125	-0.073	1.1532	-1.125	-3.797	1.1532	-1.125	-0.316	1.1532	-1.125		-2.131	1.1527	-1.449	-0.003	1.1527	-1.449	-0.003	1.1527	-1.449	-3.584	1.1527	-1.449	-0.738	1.1527	-1.449
-4.103	1.2032	-1.075	0.008	1.2032	-1.075	-0.11	1.2032	-1.075	-5.698	1.2032	-1.075	-0.475	1.2032	-1.075		-2.357	1.2027	-1.399	-0.043	1.2027	-1.399	-0.018	1.2027	-1.399	-3.996	1.2027	-1.399	-0.811	1.2027	-1.399
-3.805	1.2532	-1.025	0.008	1.2532	-1.025	-0.102	1.2532	-1.025	-5.284	1.2532	-1.025	-0.44	1.2532	-1.025		-1.779	1.2527	-1.349	-0.076	1.2527	-1.349	-0.031	1.2527	-1.349	-3.052	1.2527	-1.349	-0.607	1.2527	-1.349
-2.18	1.3032	-0.975	0.004	1.3032	-0.975	-0.058	1.3032	-0.975	-3.027	1.3032	-0.975	-0.252	1.3032	-0.975		-0.973	1.3027	-1.299	-0.066	1.3027	-1.299	-0.028	1.3027	-1.299	-1.691	1.3027	-1.299	-0.329	1.3027	-1.299
-0.771	1.3532	-0.925	0.001	1.3532	-0.925	-0.02	1.3532	-0.925	-1.071	1.3532	-0.925	-0.089	1.3532	-0.925		-0.46	1.3527	-1.249	-0.032	1.3527	-1.249	-0.016	1.3527	-1.249	-0.805	1.3527	-1.249	-0.155	1.3527	-1.249
-0.168	1.4032	-0.875	0	1.4032	-0.875	-0.004	1.4032	-0.875	-0.234	1.4032	-0.875	-0.019	1.4032	-0.875		-0.282	1.4037	-1.198	-0.007	1.4037	-1.198	-0.006	1.4037	-1.198	-0.487	1.4037	-1.198	-0.096	1.4037	-1.198
-0.024	1.4532	-0.825	0	1.4532	-0.825	0	1.4532	-0.825	-0.034	1.4532	-0.825	-0.003	1.4532	-0.825		-0.214	1.4537	-1.148	0	1.4537	-1.148	-0.002	1.4537	-1.148	-0.366	1.4537	-1.148	-0.074	1.4537	-1.148
-0.006	1.5032	-0.775	0	1.5032	-0.775	0	1.5032	-0.775	-0.009	1.5032	-0.775	-0.001	1.5032	-0.775		-0.128	1.5037	-1.098	0.001	1.5037	-1.098	0	1.5037	-1.098	-0.218	1.5037	-1.098	-0.044	1.5037	-1.098
-0.007	1.5532	-0.725	0	1.5532	-0.725	0.001	1.5532	-0.725	-0.009	1.5532	-0.725	-0.001	1.5532	-0.725		-0.049	1.5537	-1.048	0	1.5537	-1.048	0	1.5537	-1.048	-0.084	1.5537	-1.048	-0.017	1.5537	-1.048
-0.007	1.6032	-0.675	0	1.6032	-0.675	0.001	1.6032	-0.675	-0.009	1.6032	-0.675	0	1.6032	-0.675		-0.011	1.6037	-0.998	0	1.6037	-0.998	0	1.6037	-0.998	-0.02	1.6037	-0.998	-0.004	1.6037	-0.998
-0.006	1.6542	-0.624	0	1.6542	-0.624	0	1.6542	-0.624	-0.007	1.6542	-0.624	0	1.6542	-0.624		-0.001	1.6537	-0.948	0	1.6537	-0.948	0	1.6537	-0.948	-0.003	1.6537	-0.948	0	1.6537	-0.948
-0.004	1.7042	-0.574	0	1.7042	-0.574	0	1.7042	-0.574	-0.004	1.7042	-0.574	0	1.7042	-0.574		0	1.7037	-0.898	0	1.7037	-0.898	0	1.7037	-0.898	0	1.7037	-0.898	0	1.7037	-0.898
-0.002	1.7542	-0.524	0	1.7542	-0.524	0	1.7542	-0.524	-0.002	1.7542	-0.524	0	1.7542	-0.524		0	1.7537	-0.848	0	1.7537	-0.848	0	1.7537	-0.848	0	1.7537	-0.848	0	1.7537	-0.848
-0.001	1.8042	-0.474	0	1.8042	-0.474	0	1.8042	-0.474	-0.001	1.8042	-0.474	0	1.8042	-0.474		-0.001	1.8037	-0.798	0	1.8037	-0.798	0	1.8037	-0.798	-0.002	1.8037	-0.798	0	1.8037	-0.798
0	1.8542	-0.424	0	1.8542	-0.424	0	1.8542	-0.424	0	1.8542	-0.424	0	1.8542	-0.424		-0.004	1.8537	-0.748	0	1.8537	-0.748	0	1.8537	-0.748	-0.008	1.8537	-0.748	-0.001	1.8537	-0.748
0	1.9042	-0.374	0	1.9042	-0.374	0	1.9042	-0.374	-0.001	1.9042	-0.374	0	1.9042	-0.374		-0.01	1.9047	-0.697	-0.001	1.9047	-0.697	0	1.9047	-0.697	-0.018	1.9047	-0.697	-0.002	1.9047	-0.697
0	1.9542	-0.324	-0.001	1.9542	-0.324	0	1.9542	-0.324	-0.002	1.9542	-0.324	0	1.9542	-0.324		-0.014	1.9547	-0.647	-0.001	1.9547	-0.647	0	1.9547	-0.647	-0.027	1.9547	-0.647	-0.003	1.9547	-0.647
0	2.0042	-0.274	-0.001	2.0042	-0.274	0	2.0042	-0.274	-0.002	2.0042	-0.274	0	2.0042	-0.274		-0.014	2.0047	-0.597	-0.001	2.0047	-0.597	0	2.0047	-0.597	-0.026	2.0047	-0.597	-0.003	2.0047	-0.597
0	2.0542	-0.224	-0.001	2.0542	-0.224	0	2.0542	-0.224	-0.002	2.0542	-0.224	0	2.0542	-0.224		-0.011	2.0547	-0.547	0	2.0547	-0.547	0	2.0547	-0.547	-0.02	2.0547	-0.547	-0.002	2.0547	-0.547
0	2.1042	-0.174	0	2.1042	-0.174	0	2.1042	-0.174	-0.001	2.1042	-0.174	0	2.1042	-0.174		-0.009	2.1047	-0.497	0	2.1047	-0.497	0	2.1047	-0.497	-0.015	2.1047	-0.497	-0.001	2.1047	-0.497
-0.002	2.1552	-0.123	0	2.1552	-0.123	0	2.1552	-0.123	-0.003	2.1552	-0.123	0	2.1552	-0.123		-0.007	2.1547	-0.447	0	2.1547	-0.447	0	2.1547	-0.447	-0.012	2.1547	-0.447	0	2.1547	-0.447
-0.009	2.2052	-0.073	0	2.2052	-0.073	0	2.2052	-0.073	-0.014	2.2052	-0.073	0	2.2052	-0.073		-0.004	2.2047	-0.397	0	2.2047	-0.397	0	2.2047	-0.397	-0.007	2.2047	-0.397	0	2.2047	-0.397
-0.025	2.2552	-0.023	0	2.2552	-0.023	-0.001	2.2552	-0.023	-0.038	2.2552	-0.023	-0.001	2.2552	-0.023		-0.002	2.2547	-0.347	0	2.2547	-0.347	0	2.2547	-0.347	-0.003	2.2547	-0.347	0	2.2547	-0.347
-0.045	2.3042	0.026	0	2.3042	0.026	-0.002	2.3042	0.026	-0.07	2.3042	0.026	-0.003	2.3042	0.026		0	2.3047	-0.297	0	2.3047	-0.297	0	2.3047	-0.297	0	2.3047	-0.297	0	2.3047	-0.297
-0.061	2.3542	0.076	0	2.3542	0.076	-0.002	2.3542	0.076	-0.096	2.3542	0.076	-0.005	2.3542	0.076		0	2.3547	-0.247	0	2.3547	-0.247	0	2.3547	-0.247	0	2.3547	-0.247	0	2.3547	-0.247
-0.069	2.4042	0.126	0	2.4042	0.126	-0.002	2.4042	0.126	-0.113	2.4042	0.126	-0.009	2.4042	0.126		0	2.4057	-0.196	0	2.4057	-0.196	0	2.4057	-0.196	0	2.4057	-0.196	0	2.4057	-0.196
-0.065	2.4542	0.176	-0.001	2.4542	0.176	-0.002	2.4542	0.176	-0.113	2.4542	0.176	-0.014	2.4542	0.176		-0.001	2.4557	-0.146	0	2.4557	-0.146	0	2.4557	-0.146	-0.001	2.4557	-0.146	0	2.4557	-0.146
-0.046	2.5042	0.226	0	2.5042	0.226	-0.002	2.5042	0.226	-0.088	2.5042	0.226	-0.017	2.5042	0.226		-0.001	2.5057	-0.096	0	2.5057	-0.096	0	2.5057	-0.096	-0.001	2.5057	-0.096	0	2.5057	-0.096
-0.022	2.5542	0.276	0.001	2.5542	0.276	-0.002	2.5542	0.276	-0.049	2.5542	0.276	-0.014	2.5542	0.276		-0.001	2.5557	-0.046	0	2.5557	-0.046	0	2.5557	-0.046	-0.001	2.5557	-0.046	0	2.5557	-0.046
-0.007	2.6042	0.326	0.004	2.6042	0.326	-0.003	2.6042	0.326	-0.02	2.6042	0.326	-0.008	2.6042	0.326		-0.001	2.6047	0.003	0	2.6047	0.003	0	2.6047	0.003	-0.001	2.6047	0.003	0.001	2.6047	0.003
-0.002	2.6552	0.377	0.006	2.6552	0.377	-0.004	2.6552	0.377	-0.007	2.6552	0.377	-0.004	2.6552	0.377		-0.002	2.6547	0.053	0	2.6547	0.053	0	2.6547	0.053	-0.002	2.6547	0.053	0.001	2.6547	0.053
-0.002	2.7052	0.427	0.005	2.7052	0.427	-0.003	2.7052	0.427	-0.006	2.7052	0.427	-0.003	2.7052	0.427		-0.003	2.7047	0.103	0	2.7047	0.103	0	2.7047	0.103	-0.007	2.7047	0.103	0	2.7047	0.103
-0.003	2.7552	0.477	0.003	2.7552	0.477	-0.003	2.7552	0.477	-0.012	2.7552	0.477	-0.005	2.7552	0.477		-0.007	2.7547	0.153	-0.002	2.7547	0.153	0	2.7547	0.153	-0.021	2.7547	0.153	-0.001	2.7547	0.153
-0.003	2.8052	0.527	0.002	2.8052	0.527	-0.002	2.8052	0.527	-0.014	2.8052	0.527	-0.005	2.8052	0.527		-0.015	2.8047	0.203	-0.009	2.8047	0.203	0	2.8047	0.203	-0.049	2.8047	0.203	-0.003	2.8047	0.203
-0.002	2.8552	0.577	0	2.8552	0.577	0	2.8552	0.577	-0.01	2.8552	0.577	-0.003	2.8552	0.577		-0.023	2.8557	0.254	-0.019	2.8557	0.254	0.001	2.8557	0.254	-0.079	2.8557	0.254	-0.005	2.8557	0.254
-0.001	2.9052	0.627	0	2.9052	0.627	0	2.9052	0.627	-0.005	2.9052	0.627	-0.001	2.9052	0.627		-0.025	2.9057	0.304	-0.021	2.9057	0.304	0.002	2.9057	0.304	-0.088	2.9057	0.304	-0.007	2.9057	0.304
0	2.9552	0.677	-0.001	2.9552	0.677	0	2.9552	0.677	-0.002	2.9552	0.677	0	2.9552	0.677		-0.021	2.9557	0.354	-0.012	2.9557	0.354	0.003	2.9557	0.354	-0.071	2.9557	0.354	-0.007	2.9557	0.354
0	3.0052	0.727	0	3.0052	0.727	0	3.0052	0.727	0	3.0052	0.727	0	3.0052	0.727		-0.014	3.0057	0.404	-0.002	3.0057	0.404	0.003	3.0057	0.404	-0.042	3.0057	0.404	-0.006	3.0057	0.404
0	3.0552	0.777	0	3.0552	0.777	0	3.0552	0.777	0	3.0552	0.777	0	3.0552	0.777		-0.007	3.0557	0.454	0	3.0557	0.454	0.001	3.0557	0.454	-0.021	3.0557	0.454	-0.004	3.0557	0.454
0	3.1052	0.827	0	3.1052	0.827	0	3.1052	0.827	0	3.1052	0.827	0	3.1052	0.827		-0.003	3.1057	0.504	-0.001	3.1057	0.504	0	3.1057	0.504	-0.012	3.1057	0.504	-0.002	3.1057	0.504
0	3.1562	0.878	0	3.1562	0.878	0	3.1562	0.878	-0.005	3.1562	0.878	-0.005	3.1562	0.878		-0.001	3.1557	0.554	-0.002	3.1557	0.554	0	3.1557	0.554	-0.009	3.1557	0.554	-0.002	3.1557	0.554
0	3.2062	0.928	0	3.2062	0.928	0	3.2062	0.928	-0.025	3.2062	0.928	-0.025	3.2062	0.928		0	3.2057	0.604	-0.002	3.2057	0.604	0	3.2057	0.604	-0.007	3.2057	0.604	-0.002	3.2057	0.604
0	3.2562	0.978	0	3.2562	0.978	0	3.2562	0.978	-0.07	3.2562	0.978	-0.07	3.2562	0.978		0	3.2557	0.654	-0.001	3.2557	0.654	0	3.2557	0.654	-0.003	3.2557	0.654	-0.001	3.2557	0.654
0	3.3062	1.028	0	3.3062	1.028	-0.001	3.3062	1.028	-0.121	3.3062	1.028	-0.119	3.3062	1.028		0	3.3057	0.704	0	3.3057	0.704	0	3.3057	0.704	-0.001	3.3057	0.704	0	3.3057	0.704
-0.005	3.3562	1.078	0	3.3562	1.078	-0.001	3.3562	1.078	-0.139	3.3562	1.078	-0.127	3.3562	1.078		0	3.3557	0.754	0	3.3557	0.754	0	3.3557	0.754	0	3.3557	0.754	0	3.3557	0.754
-0.019	3.4062	1.128	0	3.4062	1.128	-0.002	3.4062	1.128	-0.125	3.4062	1.128	-0.089	3.4062	1.128		0	3.4067	0.805	0	3.4067	0.805	0	3.4067	0.805	0	3.4067	0.805	0	3.4067	0.805
-0.033	3.4562	1.178	0	3.4562	1.178	-0.003	3.4562	1.178	-0.11	3.4562	1.178	-0.048	3.4562	1.178		0	3.4567	0.855	-0.001	3.4567	0.855	0	3.4567	0.855	-0.001	3.4567	0.855	0	3.4567	0.855
-0.035	3.5062	1.228	0	3.5062	1.228	-0.003	3.5062	1.228	-0.089	3.5062	1.228	-0.024	3.5062	1.228		0	3.5067	0.905	-0.005	3.5067	0.905	0	3.5067	0.905	-0.006	3.5067	0.905	0	3.5067	0.905
-0.022	3.5562	1.278	0	3.5562	1.278	-0.002	3.5562	1.278	-0.054	3.5562	1.278	-0.012	3.5562	1.278		-0.008	3.5567	0.955	-0.022	3.5567	0.955	0	3.5567	0.955	-0.031	3.5567	0.955	-0.002	3.5567	0.955
-0.009	3.6062	1.328	0	3.6062	1.328	-0.001	3.6062	1.328	-0.022	3.6062	1.328	-0.005	3.6062	1.328		-0.029	3.6067	1.005	-0.067	3.6067	1.005	0	3.6067	1.005	-0.095	3.6067	1.005	-0.01	3.6067	1.005
-0.004	3.6572	1.379	0	3.6572	1.379	-0.005	3.6572	1.379	-0.02	3.6572	1.379	-0.008	3.6572	1.379		-0.057	3.6567	1.055	-0.128	3.6567	1.055	0	3.6567	1.055	-0.189	3.6567	1.055	-0.026	3.6567	1.055
-0.01	3.7072	1.429	-0.002	3.7072	1.429	-0.024	3.7072	1.429	-0.074	3.7072	1.429	-0.039	3.7072	1.429		-0.077	3.7067	1.105	-0.165	3.7067	1.105	0	3.7067	1.105	-0.26	3.7067	1.105	-0.051	3.7067	1.105
-0.029	3.7572	1.479	-0.005	3.7572	1.479	-0.075	3.7572	1.479	-0.224	3.7572	1.479	-0.122	3.7572	1.479		-0.077	3.7567	1.155	-0.16	3.7567	1.155	0	3.7567	1.155	-0.287	3.7567	1.155	-0.085	3.7567	1.155
-0.056	3.8072	1.529	-0.009	3.8072	1.529	-0.141	3.8072	1.529	-0.427	3.8072	1.529	-0.237	3.8072	1.529		-0.07	3.8067	1.205	-0.146	3.8067	1.205	0	3.8067	1.205	-0.292	3.8067	1.205	-0.109	3.8067	1.205
-0.066	3.8572	1.579	-0.009	3.8572	1.579	-0.167	3.8572	1.579	-0.513	3.8572	1.579	-0.291	3.8572	1.579		-0.073	3.8577	1.256	-0.147	3.8577	1.256	0	3.8577	1.256	-0.289	3.8577	1.256	-0.1	3.8577	1.256
-0.049	3.9072	1.629	-0.005	3.9072	1.629	-0.124	3.9072	1.629	-0.389	3.9072	1.629	-0.227	3.9072	1.629		-0.079	3.9077	1.306	-0.151	3.9077	1.306	0	3.9077	1.306	-0.267	3.9077	1.306	-0.069	3.9077	1.306
-0.023	3.9572	1.679	-0.001	3.9572	1.679	-0.059	3.9572	1.679	-0.189	3.9572	1.679	-0.115	3.9572	1.679		-0.068	3.9577	1.356	-0.123	3.9577	1.356	0	3.9577	1.356	-0.202	3.9577	1.356	-0.037	3.9577	1.356
-0.007	4.0072	1.729	0	4.0072	1.729	-0.019	4.0072	1.729	-0.062	4.0072	1.729	-0.039	4.0072	1.729		-0.039	4.0077	1.406	-0.068	4.0077	1.406	0	4.0077	1.406	-0.11	4.0077	1.406	-0.017	4.0077	1.406
-0.001	4.0572	1.779	0	4.0572	1.779	-0.006	4.0572	1.779	-0.022	4.0572	1.779	-0.016	4.0572	1.779		-0.014	4.0577	1.456	-0.023	4.0577	1.456	0	4.0577	1.456	-0.044	4.0577	1.456	-0.012	4.0577	1.456
0	4.1072	1.829	0	4.1072	1.829	-0.005	4.1072	1.829	-0.033	4.1072	1.829	-0.029	4.1072	1.829		-0.006	4.1077	1.506	-0.002	4.1077	1.506	0.001	4.1077	1.506	-0.028	4.1077	1.506	-0.026	4.1077	1.506
-0.003	4.1582	1.88	0	4.1582	1.88	-0.007	4.1582	1.88	-0.096	4.1582	1.88	-0.091	4.1582	1.88		-0.009	4.1577	1.556	0.003	4.1577	1.556	0.001	4.1577	1.556	-0.059	4.1577	1.556	-0.065	4.1577	1.556
-0.012	4.2082	1.93	0	4.2082	1.93	-0.013	4.2082	1.93	-0.239	4.2082	1.93	-0.232	4.2082	1.93		-0.021	4.2077	1.606	-0.002	4.2077	1.606	0.001	4.2077	1.606	-0.148	4.2077	1.606	-0.152	4.2077	1.606
-0.035	4.2582	1.98	-0.002	4.2582	1.98	-0.03	4.2582	1.98	-0.435	4.2582	1.98	-0.414	4.2582	1.98		-0.045	4.2577	1.656	-0.019	4.2577	1.656	0.001	4.2577	1.656	-0.314	4.2577	1.656	-0.305	4.2577	1.656
-0.064	4.3082	2.03	-0.004	4.3082	2.03	-0.052	4.3082	2.03	-0.57	4.3082	2.03	-0.525	4.3082	2.03		-0.075	4.3077	1.706	-0.041	4.3077	1.706	0.001	4.3077	1.706	-0.499	4.3077	1.706	-0.473	4.3077	1.706
-0.081	4.3582	2.08	-0.006	4.3582	2.08	-0.066	4.3582	2.08	-0.556	4.3582	2.08	-0.491	4.3582	2.08		-0.105	4.3587	1.757	-0.062	4.3587	1.757	0	4.3587	1.757	-0.601	4.3587	1.757	-0.554	4.3587	1.757
-0.074	4.4082	2.13	-0.006	4.4082	2.13	-0.061	4.4082	2.13	-0.416	4.4082	2.13	-0.35	4.4082	2.13		-0.136	4.4087	1.807	-0.079	4.4087	1.807	0	4.4087	1.807	-0.616	4.4087	1.807	-0.548	4.4087	1.807
-0.061	4.4582	2.18	-0.005	4.4582	2.18	-0.045	4.4582	2.18	-0.254	4.4582	2.18	-0.198	4.4582	2.18		-0.152	4.4587	1.857	-0.087	4.4587	1.857	0	4.4587	1.857	-0.576	4.4587	1.857	-0.495	4.4587	1.857
-0.062	4.5082	2.23	-0.005	4.5082	2.23	-0.038	4.5082	2.23	-0.166	4.5082	2.23	-0.112	4.5082	2.23		-0.125	4.5087	1.907	-0.073	4.5087	1.907	0	4.5087	1.907	-0.437	4.5087	1.907	-0.366	4.5087	1.907
-0.073	4.5582	2.28	-0.006	4.5582	2.28	-0.043	4.5582	2.28	-0.164	4.5582	2.28	-0.102	4.5582	2.28		-0.072	4.5587	1.957	-0.045	4.5587	1.957	0	4.5587	1.957	-0.239	4.5587	1.957	-0.193	4.5587	1.957
-0.082	4.6082	2.33	-0.006	4.6082	2.33	-0.051	4.6082	2.33	-0.227	4.6082	2.33	-0.159	4.6082	2.33		-0.032	4.6087	2.007	-0.027	4.6087	2.007	0	4.6087	2.007	-0.096	4.6087	2.007	-0.067	4.6087	2.007
-0.094	4.6592	2.381	-0.007	4.6592	2.381	-0.06	4.6592	2.381	-0.359	4.6592	2.381	-0.289	4.6592	2.381		-0.013	4.6587	2.057	-0.022	4.6587	2.057	0	4.6587	2.057	-0.033	4.6587	2.057	-0.008	4.6587	2.057
-0.1	4.7092	2.431	-0.007	4.7092	2.431	-0.062	4.7092	2.431	-0.495	4.7092	2.431	-0.432	4.7092	2.431		-0.004	4.7087	2.107	-0.02	4.7087	2.107	0	4.7087	2.107	-0.011	4.7087	2.107	0.011	4.7087	2.107
-0.084	4.7592	2.481	-0.006	4.7592	2.481	-0.048	4.7592	2.481	-0.501	4.7592	2.481	-0.458	4.7592	2.481		0	4.7587	2.157	-0.018	4.7587	2.157	0	4.7587	2.157	-0.013	4.7587	2.157	0.005	4.7587	2.157
-0.055	4.8092	2.531	-0.004	4.8092	2.531	-0.029	4.8092	2.531	-0.378	4.8092	2.531	-0.356	4.8092	2.531		-0.001	4.8087	2.207	-0.016	4.8087	2.207	0	4.8087	2.207	-0.053	4.8087	2.207	-0.04	4.8087	2.207
-0.041	4.8592	2.581	-0.004	4.8592	2.581	-0.024	4.8592	2.581	-0.305	4.8592	2.581	-0.285	4.8592	2.581		-0.007	4.8597	2.258	-0.014	4.8597	2.258	0	4.8597	2.258	-0.126	4.8597	2.258	-0.122	4.8597	2.258
-0.049	4.9092	2.631	-0.006	4.9092	2.631	-0.039	4.9092	2.631	-0.389	4.9092	2.631	-0.352	4.9092	2.631		-0.012	4.9097	2.308	-0.011	4.9097	2.308	0	4.9097	2.308	-0.18	4.9097	2.308	-0.184	4.9097	2.308
-0.059	4.9592	2.681	-0.009	4.9592	2.681	-0.064	4.9592	2.681	-0.546	4.9592	2.681	-0.483	4.9592	2.681		-0.01	4.9597	2.358	-0.007	4.9597	2.358	0	4.9597	2.358	-0.166	4.9597	2.358	-0.172	4.9597	2.358
-0.053	5.0092	2.731	-0.01	5.0092	2.731	-0.081	5.0092	2.731	-0.639	5.0092	2.731	-0.558	5.0092	2.731		-0.004	5.0097	2.408	-0.006	5.0097	2.408	0	5.0097	2.408	-0.107	5.0097	2.408	-0.11	5.0097	2.408
-0.038	5.0592	2.781	-0.009	5.0592	2.781	-0.077	5.0592	2.781	-0.598	5.0592	2.781	-0.52	5.0592	2.781		0.001	5.0597	2.458	-0.007	5.0597	2.458	0	5.0597	2.458	-0.06	5.0597	2.458	-0.058	5.0597	2.458
-0.027	5.1092	2.831	-0.007	5.1092	2.831	-0.061	5.1092	2.831	-0.458	5.1092	2.831	-0.394	5.1092	2.831		0.005	5.1097	2.508	-0.011	5.1097	2.508	0	5.1097	2.508	-0.046	5.1097	2.508	-0.039	5.1097	2.508
-0.028	5.1602	2.882	-0.006	5.1602	2.882	-0.05	5.1602	2.882	-0.304	5.1602	2.882	-0.247	5.1602	2.882		0.007	5.1597	2.558	-0.016	5.1597	2.558	0	5.1597	2.558	-0.057	5.1597	2.558	-0.046	5.1597	2.558
-0.029	5.2102	2.932	-0.006	5.2102	2.932	-0.043	5.2102	2.932	-0.182	5.2102	2.932	-0.129	5.2102	2.932		0.004	5.2097	2.608	-0.02	5.2097	2.608	0	5.2097	2.608	-0.082	5.2097	2.608	-0.067	5.2097	2.608
-0.021	5.2602	2.982	-0.004	5.2602	2.982	-0.031	5.2602	2.982	-0.096	5.2602	2.982	-0.057	5.2602	2.982		-0.003	5.2597	2.658	-0.024	5.2597	2.658	0	5.2597	2.658	-0.108	5.2597	2.658	-0.088	5.2597	2.658
-0.011	5.3102	3.032	-0.002	5.3102	3.032	-0.016	5.3102	3.032	-0.045	5.3102	3.032	-0.024	5.3102	3.032		-0.009	5.3097	2.708	-0.027	5.3097	2.708	0	5.3097	2.708	-0.118	5.3097	2.708	-0.094	5.3097	2.708
-0.006	5.3602	3.082	-0.001	5.3602	3.082	-0.008	5.3602	3.082	-0.034	5.3602	3.082	-0.022	5.3602	3.082		-0.009	5.3607	2.759	-0.025	5.3607	2.759	0	5.3607	2.759	-0.105	5.3607	2.759	-0.083	5.3607	2.759
-0.006	5.4102	3.132	0	5.4102	3.132	-0.006	5.4102	3.132	-0.07	5.4102	3.132	-0.058	5.4102	3.132		-0.003	5.4107	2.809	-0.016	5.4107	2.809	0	5.4107	2.809	-0.077	5.4107	2.809	-0.065	5.4107	2.809
-0.008	5.4602	3.182	0	5.4602	3.182	-0.005	5.4602	3.182	-0.148	5.4602	3.182	-0.132	5.4602	3.182		0	5.4607	2.859	-0.007	5.4607	2.859	0	5.4607	2.859	-0.052	5.4607	2.859	-0.049	5.4607	2.859
-0.012	5.5102	3.232	0	5.5102	3.232	-0.004	5.5102	3.232	-0.218	5.5102	3.232	-0.196	5.5102	3.232		0.001	5.5107	2.909	-0.003	5.5107	2.909	0	5.5107	2.909	-0.035	5.5107	2.909	-0.036	5.5107	2.909
-0.023	5.5602	3.282	-0.001	5.5602	3.282	-0.004	5.5602	3.282	-0.216	5.5602	3.282	-0.185	5.5602	3.282		0	5.5607	2.959	-0.001	5.5607	2.959	0	5.5607	2.959	-0.028	5.5607	2.959	-0.03	5.5607	2.959
-0.04	5.6102	3.332	-0.001	5.6102	3.332	-0.005	5.6102	3.332	-0.151	5.6102	3.332	-0.107	5.6102	3.332		0	5.6107	3.009	-0.001	5.6107	3.009	0	5.6107	3.009	-0.039	5.6107	3.009	-0.042	5.6107	3.009
-0.051	5.6612	3.383	0	5.6612	3.383	-0.006	5.6612	3.383	-0.087	5.6612	3.383	-0.041	5.6612	3.383		-0.001	5.6607	3.059	-0.003	5.6607	3.059	0	5.6607	3.059	-0.075	5.6607	3.059	-0.079	5.6607	3.059
-0.042	5.7112	3.433	0	5.7112	3.433	-0.008	5.7112	3.433	-0.067	5.7112	3.433	-0.031	5.7112	3.433		-0.003	5.7107	3.109	-0.006	5.7107	3.109	0	5.7107	3.109	-0.122	5.7107	3.109	-0.13	5.7107	3.109
-0.021	5.7612	3.483	0.001	5.7612	3.483	-0.01	5.7612	3.483	-0.09	5.7612	3.483	-0.07	5.7612	3.483		-0.004	5.7607	3.159	-0.006	5.7607	3.159	0	5.7607	3.159	-0.155	5.7607	3.159	-0.165	5.7607	3.159
-0.008	5.8112	3.533	0.003	5.8112	3.533	-0.011	5.8112	3.533	-0.128	5.8112	3.533	-0.119	5.8112	3.533		-0.003	5.8107	3.209	-0.004	5.8107	3.209	0	5.8107	3.209	-0.148	5.8107	3.209	-0.161	5.8107	3.209
-0.005	5.8612	3.583	0.005	5.8612	3.583	-0.005	5.8612	3.583	-0.138	5.8612	3.583	-0.138	5.8612	3.583		0	5.8617	3.26	-0.002	5.8617	3.26	0	5.8617	3.26	-0.111	5.8617	3.26	-0.122	5.8617	3.26
-0.003	5.9112	3.633	0.005	5.9112	3.633	0.006	5.9112	3.633	-0.122	5.9112	3.633	-0.132	5.9112	3.633		0.004	5.9117	3.31	-0.001	5.9117	3.31	0	5.9117	3.31	-0.091	5.9117	3.31	-0.098	5.9117	3.31
-0.001	5.9612	3.683	0.002	5.9612	3.683	0.015	5.9612	3.683	-0.115	5.9612	3.683	-0.132	5.9612	3.683		0.005	5.9617	3.36	-0.001	5.9617	3.36	0	5.9617	3.36	-0.119	5.9617	3.36	-0.125	5.9617	3.36
0.001	6.0112	3.733	0	6.0112	3.733	0.013	6.0112	3.733	-0.129	6.0112	3.733	-0.143	6.0112	3.733		0.002	6.0117	3.41	-0.001	6.0117	3.41	0	6.0117	3.41	-0.168	6.0117	3.41	-0.175	6.0117	3.41
0.001	6.0612	3.783	-0.001	6.0612	3.783	0.003	6.0612	3.783	-0.143	6.0612	3.783	-0.145	6.0612	3.783		-0.004	6.0617	3.46	0	6.0617	3.46	0.001	6.0617	3.46	-0.177	6.0617	3.46	-0.187	6.0617	3.46
0	6.1112	3.833	-0.001	6.1112	3.833	-0.006	6.1112	3.833	-0.135	6.1112	3.833	-0.128	6.1112	3.833		-0.014	6.1117	3.51	0.004	6.1117	3.51	0.003	6.1117	3.51	-0.135	6.1117	3.51	-0.146	6.1117	3.51
0	6.1622	3.884	-0.001	6.1622	3.884	-0.008	6.1622	3.884	-0.106	6.1622	3.884	-0.096	6.1622	3.884		-0.018	6.1617	3.56	0.007	6.1617	3.56	0.003	6.1617	3.56	-0.084	6.1617	3.56	-0.092	6.1617	3.56
0	6.2122	3.934	-0.001	6.2122	3.934	-0.007	6.2122	3.934	-0.083	6.2122	3.934	-0.075	6.2122	3.934		-0.016	6.2117	3.61	0.006	6.2117	3.61	0.002	6.2117	3.61	-0.056	6.2117	3.61	-0.06	6.2117	3.61
0	6.2622	3.984	0	6.2622	3.984	-0.005	6.2622	3.984	-0.081	6.2622	3.984	-0.075	6.2622	3.984		-0.014	6.2617	3.66	0.002	6.2617	3.66	0.002	6.2617	3.66	-0.059	6.2617	3.66	-0.057	6.2617	3.66
-0.001	6.3122	4.034	-0.001	6.3122	4.034	-0.004	6.3122	4.034	-0.08	6.3122	4.034	-0.073	6.3122	4.034		-0.016	6.3117	3.71	0	6.3117	3.71	0.001	6.3117	3.71	-0.081	6.3117	3.71	-0.074	6.3117	3.71
-0.004	6.3622	4.084	-0.001	6.3622	4.084	-0.005	6.3622	4.084	-0.073	6.3622	4.084	-0.062	6.3622	4.084		-0.02	6.3627	3.761	-0.002	6.3627	3.761	0	6.3627	3.761	-0.094	6.3627	3.761	-0.084	6.3627	3.761
-0.01	6.4122	4.134	-0.001	6.4122	4.134	-0.006	6.4122	4.134	-0.079	6.4122	4.134	-0.06	6.4122	4.134		-0.026	6.4127	3.811	-0.004	6.4127	3.811	0	6.4127	3.811	-0.087	6.4127	3.811	-0.073	6.4127	3.811
-0.018	6.4622	4.184	-0.001	6.4622	4.184	-0.007	6.4622	4.184	-0.103	6.4622	4.184	-0.078	6.4622	4.184		-0.036	6.4627	3.861	-0.006	6.4627	3.861	0	6.4627	3.861	-0.079	6.4627	3.861	-0.057	6.4627	3.861
-0.028	6.5122	4.234	-0.001	6.5122	4.234	-0.007	6.5122	4.234	-0.139	6.5122	4.234	-0.111	6.5122	4.234		-0.047	6.5127	3.911	-0.008	6.5127	3.911	0	6.5127	3.911	-0.076	6.5127	3.911	-0.045	6.5127	3.911
-0.034	6.5622	4.284	-0.001	6.5622	4.284	-0.007	6.5622	4.284	-0.167	6.5622	4.284	-0.14	6.5622	4.284		-0.048	6.5627	3.961	-0.011	6.5627	3.961	0	6.5627	3.961	-0.068	6.5627	3.961	-0.033	6.5627	3.961
-0.029	6.6122	4.334	0	6.6122	4.334	-0.007	6.6122	4.334	-0.158	6.6122	4.334	-0.136	6.6122	4.334		-0.038	6.6127	4.011	-0.01	6.6127	4.011	0	6.6127	4.011	-0.058	6.6127	4.011	-0.027	6.6127	4.011
-0.018	6.6632	4.385	0	6.6632	4.385	-0.006	6.6632	4.385	-0.114	6.6632	4.385	-0.099	6.6632	4.385		-0.026	6.6627	4.061	-0.007	6.6627	4.061	0	6.6627	4.061	-0.064	6.6627	4.061	-0.043	6.6627	4.061
-0.009	6.7132	4.435	0	6.7132	4.435	-0.004	6.7132	4.435	-0.071	6.7132	4.435	-0.062	6.7132	4.435		-0.017	6.7127	4.111	-0.004	6.7127	4.111	0	6.7127	4.111	-0.096	6.7127	4.111	-0.085	6.7127	4.111
-0.004	6.7632	4.485	0	6.7632	4.485	-0.002	6.7632	4.485	-0.047	6.7632	4.485	-0.042	6.7632	4.485		-0.012	6.7627	4.161	-0.003	6.7627	4.161	0	6.7627	4.161	-0.148	6.7627	4.161	-0.146	6.7627	4.161
-0.005	6.8132	4.535	-0.001	6.8132	4.535	-0.002	6.8132	4.535	-0.043	6.8132	4.535	-0.037	6.8132	4.535		-0.006	6.8127	4.211	-0.003	6.8127	4.211	0	6.8127	4.211	-0.194	6.8127	4.211	-0.201	6.8127	4.211
-0.007	6.8632	4.585	-0.001	6.8632	4.585	-0.003	6.8632	4.585	-0.065	6.8632	4.585	-0.055	6.8632	4.585		0	6.8637	4.262	-0.001	6.8637	4.262	0	6.8637	4.262	-0.192	6.8637	4.262	-0.204	6.8637	4.262
-0.005	6.9132	4.635	-0.001	6.9132	4.635	-0.005	6.9132	4.635	-0.148	6.9132	4.635	-0.14	6.9132	4.635		0.001	6.9137	4.312	0	6.9137	4.312	0	6.9137	4.312	-0.136	6.9137	4.312	-0.146	6.9137	4.312
0.003	6.9632	4.685	-0.001	6.9632	4.685	-0.008	6.9632	4.685	-0.343	6.9632	4.685	-0.339	6.9632	4.685		0	6.9637	4.362	0	6.9637	4.362	0	6.9637	4.362	-0.073	6.9637	4.362	-0.078	6.9637	4.362
0.011	7.0132	4.735	-0.002	7.0132	4.735	-0.011	7.0132	4.735	-0.59	7.0132	4.735	-0.592	7.0132	4.735		0	7.0137	4.412	0	7.0137	4.412	0	7.0137	4.412	-0.04	7.0137	4.412	-0.041	7.0137	4.412
0.011	7.0632	4.785	-0.002	7.0632	4.785	-0.01	7.0632	4.785	-0.699	7.0632	4.785	-0.703	7.0632	4.785		0	7.0637	4.462	-0.001	7.0637	4.462	0	7.0637	4.462	-0.047	7.0637	4.462	-0.048	7.0637	4.462
0.005	7.1132	4.835	-0.001	7.1132	4.835	-0.007	7.1132	4.835	-0.576	7.1132	4.835	-0.58	7.1132	4.835		0.003	7.1137	4.512	-0.003	7.1137	4.512	0	7.1137	4.512	-0.117	7.1137	4.512	-0.124	7.1137	4.512
0	7.1642	4.886	0	7.1642	4.886	-0.003	7.1642	4.886	-0.348	7.1642	4.886	-0.35	7.1642	4.886		0.012	7.1637	4.562	-0.005	7.1637	4.562	0	7.1637	4.562	-0.268	7.1637	4.562	-0.288	7.1637	4.562
0	7.2142	4.936	0	7.2142	4.936	-0.002	7.2142	4.936	-0.179	7.2142	4.936	-0.179	7.2142	4.936		0.024	7.2137	4.612	-0.005	7.2137	4.612	0	7.2137	4.612	-0.433	7.2137	4.612	-0.468	7.2137	4.612
0.001	7.2642	4.986	0	7.2642	4.986	-0.001	7.2642	4.986	-0.121	7.2642	4.986	-0.122	7.2642	4.986		0.026	7.2637	4.662	-0.004	7.2637	4.662	0	7.2637	4.662	-0.492	7.2637	4.662	-0.531	7.2637	4.662
0.002	7.3142	5.036	0	7.3142	5.036	0	7.3142	5.036	-0.14	7.3142	5.036	-0.142	7.3142	5.036		0.019	7.3137	4.712	-0.002	7.3137	4.712	0	7.3137	4.712	-0.423	7.3137	4.712	-0.455	7.3137	4.712
0.003	7.3642	5.086	0	7.3642	5.086	0	7.3642	5.086	-0.16	7.3642	5.086	-0.163	7.3642	5.086		0.012	7.3647	4.763	-0.001	7.3647	4.763	0	7.3647	4.763	-0.313	7.3647	4.763	-0.336	7.3647	4.763
0.002	7.4142	5.136	0	7.4142	5.136	0	7.4142	5.136	-0.131	7.4142	5.136	-0.133	7.4142	5.136		0.008	7.4147	4.813	-0.001	7.4147	4.813	0	7.4147	4.813	-0.235	7.4147	4.813	-0.252	7.4147	4.813
0	7.4642	5.186	0	7.4642	5.186	0	7.4642	5.186	-0.081	7.4642	5.186	-0.081	7.4642	5.186		0.009	7.4647	4.863	-0.001	7.4647	4.863	0	7.4647	4.863	-0.202	7.4647	4.863	-0.217	7.4647	4.863
0	7.5142	5.236	0	7.5142	5.236	0	7.5142	5.236	-0.053	7.5142	5.236	-0.052	7.5142	5.236		0.009	7.5147	4.913	-0.001	7.5147	4.913	0	7.5147	4.913	-0.195	7.5147	4.913	-0.209	7.5147	4.913
0	7.5642	5.286	0	7.5642	5.286	0	7.5642	5.286	-0.049	7.5642	5.286	-0.048	7.5642	5.286		0.01	7.5647	4.963	-0.001	7.5647	4.963	0	7.5647	4.963	-0.2	7.5647	4.963	-0.217	7.5647	4.963
0	7.6142	5.336	0	7.6142	5.336	0	7.6142	5.336	-0.049	7.6142	5.336	-0.049	7.6142	5.336		0.012	7.6147	5.013	-0.001	7.6147	5.013	0	7.6147	5.013	-0.215	7.6147	5.013	-0.236	7.6147	5.013
0	7.6652	5.387	0	7.6652	5.387	0	7.6652	5.387	-0.048	7.6652	5.387	-0.048	7.6652	5.387		0.013	7.6647	5.063	0	7.6647	5.063	0	7.6647	5.063	-0.219	7.6647	5.063	-0.243	7.6647	5.063
0	7.7152	5.437	0	7.7152	5.437	0	7.7152	5.437	-0.066	7.7152	5.437	-0.065	7.7152	5.437		0.012	7.7147	5.113	0	7.7147	5.113	0	7.7147	5.113	-0.197	7.7147	5.113	-0.219	7.7147	5.113
0	7.7652	5.487	0	7.7652	5.487	-0.001	7.7652	5.487	-0.131	7.7652	5.487	-0.128	7.7652	5.487		0.01	7.7647	5.163	0	7.7647	5.163	0	7.7647	5.163	-0.173	7.7647	5.163	-0.191	7.7647	5.163
-0.001	7.8152	5.537	0	7.8152	5.537	-0.001	7.8152	5.537	-0.225	7.8152	5.537	-0.22	7.8152	5.537		0.008	7.8147	5.213	0	7.8147	5.213	0	7.8147	5.213	-0.17	7.8147	5.213	-0.185	7.8147	5.213
-0.002	7.8652	5.587	-0.001	7.8652	5.587	-0.002	7.8652	5.587	-0.265	7.8652	5.587	-0.258	7.8652	5.587		0.007	7.8657	5.264	0	7.8657	5.264	0	7.8657	5.264	-0.17	7.8657	5.264	-0.183	7.8657	5.264
-0.001	7.9152	5.637	-0.001	7.9152	5.637	-0.001	7.9152	5.637	-0.213	7.9152	5.637	-0.207	7.9152	5.637		0.006	7.9157	5.314	0	7.9157	5.314	0	7.9157	5.314	-0.154	7.9157	5.314	-0.167	7.9157	5.314
-0.001	7.9652	5.687	-0.001	7.9652	5.687	-0.001	7.9652	5.687	-0.135	7.9652	5.687	-0.132	7.9652	5.687		0.006	7.9657	5.364	-0.001	7.9657	5.364	0	7.9657	5.364	-0.133	7.9657	5.364	-0.145	7.9657	5.364
0	8.0152	5.737	-0.001	8.0152	5.737	0	8.0152	5.737	-0.084	8.0152	5.737	-0.083	8.0152	5.737		0.006	8.0157	5.414	-0.001	8.0157	5.414	0	8.0157	5.414	-0.113	8.0157	5.414	-0.125	8.0157	5.414
-0.001	8.0652	5.787	0	8.0652	5.787	0	8.0652	5.787	-0.053	8.0652	5.787	-0.052	8.0652	5.787		0.006	8.0657	5.464	-0.001	8.0657	5.464	0	8.0657	5.464	-0.096	8.0657	5.464	-0.107	8.0657	5.464
-0.003	8.1152	5.837	0	8.1152	5.837	0	8.1152	5.837	-0.034	8.1152	5.837	-0.03	8.1152	5.837		0.005	8.1157	5.514	0	8.1157	5.514	0	8.1157	5.514	-0.095	8.1157	5.514	-0.106	8.1157	5.514
-0.004	8.1662	5.888	0	8.1662	5.888	0	8.1662	5.888	-0.031	8.1662	5.888	-0.026	8.1662	5.888		0.006	8.1657	5.564	0	8.1657	5.564	0	8.1657	5.564	-0.117	8.1657	5.564	-0.131	8.1657	5.564
-0.003	8.2162	5.938	0	8.2162	5.938	0	8.2162	5.938	-0.05	8.2162	5.938	-0.045	8.2162	5.938		0.007	8.2157	5.614	0	8.2157	5.614	0	8.2157	5.614	-0.147	8.2157	5.614	-0.164	8.2157	5.614
-0.002	8.2662	5.988	0	8.2662	5.988	0	8.2662	5.988	-0.089	8.2662	5.988	-0.085	8.2662	5.988		0.008	8.2657	5.664	0	8.2657	5.664	0	8.2657	5.664	-0.164	8.2657	5.664	-0.184	8.2657	5.664
0	8.3162	6.038	0	8.3162	6.038	0	8.3162	6.038	-0.131	8.3162	6.038	-0.13	8.3162	6.038		0.009	8.3157	5.714	0	8.3157	5.714	0	8.3157	5.714	-0.16	8.3157	5.714	-0.18	8.3157	5.714
0.002	8.3662	6.088	0	8.3662	6.088	0	8.3662	6.088	-0.153	8.3662	6.088	-0.157	8.3662	6.088		0.008	8.3667	5.765	0	8.3667	5.765	0	8.3667	5.765	-0.142	8.3667	5.765	-0.161	8.3667	5.765
0.004	8.4162	6.138	0	8.4162	6.138	0	8.4162	6.138	-0.142	8.4162	6.138	-0.15	8.4162	6.138		0.007	8.4167	5.815	0	8.4167	5.815	0	8.4167	5.815	-0.125	8.4167	5.815	-0.141	8.4167	5.815
0.004	8.4662	6.188	0	8.4662	6.188	0	8.4662	6.188	-0.109	8.4662	6.188	-0.115	8.4662	6.188		0.006	8.4667	5.865	0	8.4667	5.865	0	8.4667	5.865	-0.109	8.4667	5.865	-0.12	8.4667	5.865
0.001	8.5162	6.238	0	8.5162	6.238	0	8.5162	6.238	-0.077	8.5162	6.238	-0.079	8.5162	6.238		0.004	8.5167	5.915	-0.001	8.5167	5.915	0	8.5167	5.915	-0.092	8.5167	5.915	-0.1	8.5167	5.915
0	8.5662	6.288	0	8.5662	6.288	0	8.5662	6.288	-0.06	8.5662	6.288	-0.059	8.5662	6.288		0.003	8.5667	5.965	-0.001	8.5667	5.965	0	8.5667	5.965	-0.077	8.5667	5.965	-0.083	8.5667	5.965
-0.001	8.6162	6.338	0	8.6162	6.338	0	8.6162	6.338	-0.053	8.6162	6.338	-0.051	8.6162	6.338		0.002	8.6167	6.015	0	8.6167	6.015	0	8.6167	6.015	-0.071	8.6167	6.015	-0.075	8.6167	6.015
-0.001	8.6672	6.389	0	8.6672	6.389	-0.001	8.6672	6.389	-0.047	8.6672	6.389	-0.044	8.6672	6.389		0.001	8.6667	6.065	0	8.6667	6.065	0	8.6667	6.065	-0.072	8.6667	6.065	-0.076	8.6667	6.065
-0.001	8.7172	6.439	0	8.7172	6.439	-0.001	8.7172	6.439	-0.043	8.7172	6.439	-0.041	8.7172	6.439		0.001	8.7167	6.115	0	8.7167	6.115	0	8.7167	6.115	-0.073	8.7167	6.115	-0.077	8.7167	6.115
0	8.7672	6.489	0	8.7672	6.489	-0.001	8.7672	6.489	-0.045	8.7672	6.489	-0.043	8.7672	6.489		0.001	8.7667	6.165	0	8.7667	6.165	0	8.7667	6.165	-0.068	8.7667	6.165	-0.071	8.7667	6.165
0	8.8172	6.539	0	8.8172	6.539	-0.001	8.8172	6.539	-0.057	8.8172	6.539	-0.054	8.8172	6.539		0	8.8167	6.215	0	8.8167	6.215	0	8.8167	6.215	-0.055	8.8167	6.215	-0.057	8.8167	6.215
0	8.8672	6.589	-0.001	8.8672	6.589	-0.002	8.8672	6.589	-0.084	8.8672	6.589	-0.081	8.8672	6.589		0	8.8677	6.266	0	8.8677	6.266	0	8.8677	6.266	-0.046	8.8677	6.266	-0.047	8.8677	6.266
0	8.9172	6.639	-0.001	8.9172	6.639	-0.003	8.9172	6.639	-0.121	8.9172	6.639	-0.117	8.9172	6.639		0.001	8.9177	6.316	-0.001	8.9177	6.316	0	8.9177	6.316	-0.053	8.9177	6.316	-0.054	8.9177	6.316
-0.001	8.9672	6.689	-0.001	8.9672	6.689	-0.002	8.9672	6.689	-0.157	8.9672	6.689	-0.152	8.9672	6.689		0.002	8.9677	6.366	-0.002	8.9677	6.366	0	8.9677	6.366	-0.077	8.9677	6.366	-0.079	8.9677	6.366
-0.001	9.0172	6.739	-0.001	9.0172	6.739	-0.001	9.0172	6.739	-0.216	9.0172	6.739	-0.211	9.0172	6.739		0.003	9.0177	6.416	-0.003	9.0177	6.416	0	9.0177	6.416	-0.098	9.0177	6.416	-0.1	9.0177	6.416
-0.002	9.0672	6.789	0	9.0672	6.789	0	9.0672	6.789	-0.32	9.0672	6.789	-0.315	9.0672	6.789		0.003	9.0677	6.466	-0.003	9.0677	6.466	0	9.0677	6.466	-0.098	9.0677	6.466	-0.099	9.0677	6.466
-0.003	9.1172	6.839	0	9.1172	6.839	0	9.1172	6.839	-0.417	9.1172	6.839	-0.411	9.1172	6.839		0.001	9.1177	6.516	-0.003	9.1177	6.516	0	9.1177	6.516	-0.081	9.1177	6.516	-0.08	9.1177	6.516
-0.005	9.1682	6.89	0	9.1682	6.89	-0.001	9.1682	6.89	-0.438	9.1682	6.89	-0.429	9.1682	6.89		0	9.1677	6.566	-0.002	9.1677	6.566	0	9.1677	6.566	-0.071	9.1677	6.566	-0.069	9.1677	6.566
-0.005	9.2182	6.94	0	9.2182	6.94	-0.001	9.2182	6.94	-0.367	9.2182	6.94	-0.357	9.2182	6.94		0	9.2177	6.616	-0.001	9.2177	6.616	0	9.2177	6.616	-0.078	9.2177	6.616	-0.077	9.2177	6.616
-0.004	9.2682	6.99	0	9.2682	6.99	-0.001	9.2682	6.99	-0.245	9.2682	6.99	-0.236	9.2682	6.99		0	9.2677	6.666	0	9.2677	6.666	0	9.2677	6.666	-0.086	9.2677	6.666	-0.085	9.2677	6.666
-0.002	9.3182	7.04	0	9.3182	7.04	-0.001	9.3182	7.04	-0.14	9.3182	7.04	-0.134	9.3182	7.04		-0.001	9.3177	6.716	0	9.3177	6.716	0	9.3177	6.716	-0.082	9.3177	6.716	-0.082	9.3177	6.716
-0.003	9.3682	7.09	0	9.3682	7.09	0	9.3682	7.09	-0.112	9.3682	7.09	-0.105	9.3682	7.09		-0.002	9.3687	6.767	0	9.3687	6.767	0	9.3687	6.767	-0.077	9.3687	6.767	-0.076	9.3687	6.767
-0.006	9.4182	7.14	0	9.4182	7.14	0	9.4182	7.14	-0.175	9.4182	7.14	-0.162	9.4182	7.14		-0.002	9.4187	6.817	0	9.4187	6.817	0	9.4187	6.817	-0.084	9.4187	6.817	-0.084	9.4187	6.817
-0.011	9.4682	7.19	0	9.4682	7.19	0	9.4682	7.19	-0.293	9.4682	7.19	-0.272	9.4682	7.19		-0.001	9.4687	6.867	-0.001	9.4687	6.867	0	9.4687	6.867	-0.105	9.4687	6.867	-0.106	9.4687	6.867
-0.014	9.5182	7.24	0	9.5182	7.24	0	9.5182	7.24	-0.381	9.5182	7.24	-0.357	9.5182	7.24		0	9.5187	6.917	-0.001	9.5187	6.917	0	9.5187	6.917	-0.111	9.5187	6.917	-0.113	9.5187	6.917
-0.013	9.5682	7.29	0	9.5682	7.29	0	9.5682	7.29	-0.394	9.5682	7.29	-0.372	9.5682	7.29		0	9.5687	6.967	-0.001	9.5687	6.967	0	9.5687	6.967	-0.088	9.5687	6.967	-0.089	9.5687	6.967
-0.013	9.6182	7.34	0	9.6182	7.34	0	9.6182	7.34	-0.378	9.6182	7.34	-0.357	9.6182	7.34		0	9.6187	7.017	-0.001	9.6187	7.017	0	9.6187	7.017	-0.055	9.6187	7.017	-0.054	9.6187	7.017
-0.013	9.6692	7.391	0	9.6692	7.391	-0.001	9.6692	7.391	-0.379	9.6692	7.391	-0.358	9.6692	7.391		-0.001	9.6687	7.067	0	9.6687	7.067	0	9.6687	7.067	-0.036	9.6687	7.067	-0.034	9.6687	7.067
-0.012	9.7192	7.441	0	9.7192	7.441	-0.001	9.7192	7.441	-0.36	9.7192	7.441	-0.34	9.7192	7.441		-0.001	9.7187	7.117	0	9.7187	7.117	0	9.7187	7.117	-0.037	9.7187	7.117	-0.035	9.7187	7.117
-0.009	9.7692	7.491	0	9.7692	7.491	-0.001	9.7692	7.491	-0.277	9.7692	7.491	-0.262	9.7692	7.491		-0.002	9.7687	7.167	0	9.7687	7.167	0	9.7687	7.167	-0.058	9.7687	7.167	-0.055	9.7687	7.167
-0.004	9.8192	7.541	0	9.8192	7.541	0	9.8192	7.541	-0.158	9.8192	7.541	-0.15	9.8192	7.541		-0.003	9.8187	7.217	0	9.8187	7.217	0	9.8187	7.217	-0.093	9.8187	7.217	-0.089	9.8187	7.217
-0.001	9.8692	7.591	0	9.8692	7.591	0	9.8692	7.591	-0.065	9.8692	7.591	-0.061	9.8692	7.591		-0.003	9.8697	7.268	0	9.8697	7.268	0	9.8697	7.268	-0.116	9.8697	7.268	-0.111	9.8697	7.268
0	9.9192	7.641	0	9.9192	7.641	0	9.9192	7.641	-0.018	9.9192	7.641	-0.017	9.9192	7.641		-0.003	9.9197	7.318	0	9.9197	7.318	0	9.9197	7.318	-0.107	9.9197	7.318	-0.103	9.9197	7.318
0	9.9692	7.691	0	9.9692	7.691	0	9.9692	7.691	-0.003	9.9692	7.691	-0.003	9.9692	7.691		-0.003	9.9697	7.368	0	9.9697	7.368	0	9.9697	7.368	-0.076	9.9697	7.368	-0.074	9.9697	7.368
0	10.0192	7.741	0	10.0192	7.741	0	10.0192	7.741	0	10.0192	7.741	0	10.0192	7.741		-0.002	10.0197	7.418	0	10.0197	7.418	0	10.0197	7.418	-0.049	10.0197	7.418	-0.048	10.0197	7.418
0	10.0192	7.741	0	10.0192	7.741	0	10.0192	7.741	0	10.0192	7.741	0	10.0192	7.741		0	10.0197	7.418	0	10.0197	7.418	0	10.0197	7.418	0	10.0197	7.418	0	10.0197	7.418
	--			--			--			--			--				--			--			--			--			--
	--			--			--			--			--				--			--			--			--			--
#	--	End	#	--	End	#	--	End	#	--	End	#	--	End		#	--	End	#	--	End	#	--	End	#	--	End	#	--	End
	--			--			--			--			--				--			--			--			--			--
#	--	End	#	--	End	#	--	End	#	--	End	#	--	End		#	--	End	#	--	End	#	--	End	#	--	End	#	--	End
						0	-14.7788	-17.057
						0	-14.7288	-17.007
						0	-14.6788	-16.957
						0	-14.6288	-16.907
						0	-14.5788	-16.857
						0	-14.5288	-16.807
						0	-14.4788	-16.757
						0	-14.4288	-16.707
						0	-14.3788	-16.657
						0	-14.3278	-16.606
						0	-14.2778	-16.556
						0	-14.2278	-16.506
						0	-14.1778	-16.456
						0	-14.1278	-16.406
						0	-14.0778	-16.356
						0	-14.0278	-16.306
						0	-13.9778	-16.256
						0	-13.9278	-16.206
						0	-13.8778	-16.156
						0	-13.8268	-16.105
						0	-13.7768	-16.055
						0	-13.7268	-16.005
						0	-13.6768	-15.955
						0	-13.6268	-15.905
						0	-13.5768	-15.855
						0	-13.5268	-15.805
						0	-13.4768	-15.755
						0	-13.4268	-15.705
						0	-13.3768	-15.655
						0	-13.3258	-15.604
						0	-13.2758	-15.554
						0	-13.2258	-15.504
						0	-13.1758	-15.454
						0	-13.1258	-15.404
						0	-13.0758	-15.354
						0	-13.0258	-15.304
						0	-12.9758	-15.254
						0	-12.9258	-15.204
						0	-12.8758	-15.154
						0	-12.8248	-15.103
						0	-12.7748	-15.053
						0	-12.7248	-15.003
						0	-12.6748	-14.953
						0	-12.6248	-14.903
						0	-12.5748	-14.853
						0	-12.5248	-14.803
						0	-12.4748	-14.753
						0	-12.4248	-14.703
						0	-12.3748	-14.653
						0	-12.3238	-14.602
						0	-12.2738	-14.552
						0	-12.2238	-14.502
						0	-12.1738	-14.452
						0	-12.1238	-14.402
						0	-12.0738	-14.352
						0	-12.0238	-14.302
						0	-11.9738	-14.252
						0	-11.9238	-14.202
						0	-11.8738	-14.152
						0	-11.8228	-14.101
						0	-11.7728	-14.051
						0	-11.7228	-14.001
						0	-11.6728	-13.951
						0	-11.6228	-13.901
						0	-11.5728	-13.851
						0	-11.5228	-13.801
						0	-11.4728	-13.751
						0	-11.4228	-13.701
						0	-11.3728	-13.651
						0	-11.3218	-13.6
						0	-11.2718	-13.55
						0	-11.2218	-13.5
						0	-11.1718	-13.45
						0	-11.1218	-13.4
						0	-11.0718	-13.35
						0	-11.0218	-13.3
						0	-10.9718	-13.25
						0	-10.9218	-13.2
						0	-10.8708	-13.149
						0	-10.8208	-13.099
						0	-10.7708	-13.049
						0	-10.7208	-12.999
						0	-10.6708	-12.949
						0	-10.6208	-12.899
						0	-10.5708	-12.849
						0	-10.5208	-12.799
						0	-10.4708	-12.749
						0	-10.4208	-12.699
						0	-10.3698	-12.648
						0	-10.3198	-12.598
						0	-10.2698	-12.548
						0	-10.2198	-12.498
						0	-10.1698	-12.448
						0	-10.1198	-12.398
						0	-10.0698	-12.348
						0	-10.0198	-12.298
						0	-9.9698	-12.248
						0	-9.9198	-12.198
						0	-9.8688	-12.147
						0	-9.8188	-12.097
						0	-9.7688	-12.047
						0	-9.7188	-11.997
						0	-9.6688	-11.947
						0	-9.6188	-11.897
						0	-9.5688	-11.847
						0	-9.5188	-11.797
						0	-9.4688	-11.747
						0	-9.4188	-11.697
						0.001	-9.3678	-11.646
						0.001	-9.3178	-11.596
						0	-9.2678	-11.546
						0	-9.2178	-11.496
						0	-9.1678	-11.446
						0	-9.1178	-11.396
						0	-9.0678	-11.346
						0	-9.0178	-11.296
						0	-8.9678	-11.246
						-0.001	-8.9178	-11.196
						-0.003	-8.8668	-11.145
						-0.003	-8.8168	-11.095
						-0.002	-8.7668	-11.045
						-0.002	-8.7168	-10.995
						-0.003	-8.6668	-10.945
						-0.003	-8.6168	-10.895
						-0.002	-8.5668	-10.845
						-0.001	-8.5168	-10.795
						0	-8.4668	-10.745
						0.009	-8.4168	-10.695
						0.036	-8.3658	-10.644
						0.085	-8.3158	-10.594
						0.128	-8.2658	-10.544
						0.121	-8.2158	-10.494
						0.072	-8.1658	-10.444
						0.029	-8.1158	-10.394
						0.014	-8.0658	-10.344
						0.011	-8.0158	-10.294
						0.009	-7.9658	-10.244
						0.006	-7.9158	-10.194
						0.005	-7.8648	-10.143
						0.005	-7.8148	-10.093
						0.004	-7.7648	-10.043
						0.005	-7.7148	-9.993
						0.01	-7.6648	-9.943
						0.016	-7.6148	-9.893
						0.02	-7.5648	-9.843
						0.017	-7.5148	-9.793
						0.01	-7.4648	-9.743
						0.004	-7.4148	-9.693
						0.003	-7.3638	-9.642
						0.008	-7.3138	-9.592
						0.016	-7.2638	-9.542
						0.018	-7.2138	-9.492
						0.014	-7.1638	-9.442
						0.01	-7.1138	-9.392
						0.011	-7.0638	-9.342
						0.013	-7.0138	-9.292
						0.011	-6.9638	-9.242
						0.008	-6.9138	-9.192
						0.014	-6.8628	-9.141
						0.037	-6.8128	-9.091
						0.069	-6.7628	-9.041
						0.08	-6.7128	-8.991
						0.057	-6.6628	-8.941
						0.024	-6.6128	-8.891
						0.005	-6.5628	-8.841
						0	-6.5128	-8.791
						0	-6.4628	-8.741
						0.001	-6.4128	-8.691
						0.003	-6.3618	-8.64
						0.006	-6.3118	-8.59
						0.01	-6.2618	-8.54
						0.014	-6.2118	-8.49
						0.022	-6.1618	-8.44
						0.04	-6.1118	-8.39
						0.067	-6.0618	-8.34
						0.104	-6.0118	-8.29
						0.138	-5.9618	-8.24
						0.138	-5.9118	-8.19
						0.099	-5.8608	-8.139
						0.051	-5.8108	-8.089
						0.023	-5.7608	-8.039
						0.022	-5.7108	-7.989
						0.045	-5.6608	-7.939
						0.075	-5.6108	-7.889
						0.086	-5.5608	-7.839
						0.078	-5.5108	-7.789
						0.089	-5.4608	-7.739
						0.154	-5.4108	-7.689
						0.271	-5.3598	-7.638
						0.377	-5.3098	-7.588
						0.381	-5.2598	-7.538
						0.269	-5.2098	-7.488
						0.133	-5.1598	-7.438
						0.05	-5.1098	-7.388
						0.017	-5.0598	-7.338
						0.006	-5.0098	-7.288
						0.002	-4.9598	-7.238
						0.002	-4.9098	-7.188
						0.001	-4.8588	-7.137
						-0.002	-4.8088	-7.087
						-0.011	-4.7588	-7.037
						-0.024	-4.7088	-6.987
						-0.034	-4.6588	-6.937
						-0.033	-4.6088	-6.887
						-0.02	-4.5588	-6.837
						-0.007	-4.5088	-6.787
						0	-4.4588	-6.737
						0.008	-4.4088	-6.687
						0.027	-4.3578	-6.636
						0.052	-4.3078	-6.586
						0.061	-4.2578	-6.536
						0.044	-4.2078	-6.486
						0.018	-4.1578	-6.436
						-0.002	-4.1078	-6.386
						-0.02	-4.0578	-6.336
						-0.034	-4.0078	-6.286
						-0.036	-3.9578	-6.236
						-0.023	-3.9078	-6.186
						-0.004	-3.8568	-6.135
						0.009	-3.8068	-6.085
						0.009	-3.7568	-6.035
						0	-3.7068	-5.985
						-0.016	-3.6568	-5.935
						-0.044	-3.6068	-5.885
						-0.066	-3.5568	-5.835
						-0.063	-3.5068	-5.785
						-0.039	-3.4568	-5.735
						-0.017	-3.4068	-5.685
						-0.006	-3.3558	-5.634
						-0.004	-3.3058	-5.584
						-0.011	-3.2558	-5.534
						-0.027	-3.2058	-5.484
						-0.041	-3.1558	-5.434
						-0.039	-3.1058	-5.384
						-0.023	-3.0558	-5.334
						-0.009	-3.0058	-5.284
						-0.002	-2.9558	-5.234
						-0.002	-2.9058	-5.184
						-0.006	-2.8548	-5.133
						-0.012	-2.8048	-5.083
						-0.011	-2.7548	-5.033
						0.011	-2.7048	-4.983
						0.068	-2.6548	-4.933
						0.144	-2.6048	-4.883
						0.177	-2.5548	-4.833
						0.135	-2.5048	-4.783
						0.068	-2.4548	-4.733
						0.03	-2.4048	-4.683
						0.019	-2.3538	-4.632
						0.009	-2.3038	-4.582
						-0.012	-2.2538	-4.532
						-0.055	-2.2038	-4.482
						-0.121	-2.1538	-4.432
						-0.165	-2.1038	-4.382
						-0.141	-2.0538	-4.332
						-0.073	-2.0038	-4.282
						-0.017	-1.9538	-4.232
						0.014	-1.9038	-4.182
						0.041	-1.8528	-4.131
						0.08	-1.8028	-4.081
						0.145	-1.7528	-4.031
						0.216	-1.7028	-3.981
						0.233	-1.6528	-3.931
						0.179	-1.6028	-3.881
						0.113	-1.5528	-3.831
						0.068	-1.5028	-3.781
						0.039	-1.4528	-3.731
						0.024	-1.4028	-3.681
						0.018	-1.3518	-3.63
						0.013	-1.3018	-3.58
						0.007	-1.2518	-3.53
						0.002	-1.2018	-3.48
						-0.011	-1.1518	-3.43
						-0.064	-1.1018	-3.38
						-0.183	-1.0518	-3.33
						-0.303	-1.0018	-3.28
						-0.301	-0.9518	-3.23
						-0.181	-0.9018	-3.18
						-0.066	-0.8508	-3.129
						-0.015	-0.8008	-3.079
						-0.002	-0.7508	-3.029
						0	-0.7008	-2.979
						-0.002	-0.6508	-2.929
						-0.015	-0.6008	-2.879
						-0.062	-0.5508	-2.829
						-0.161	-0.5008	-2.779
						-0.255	-0.4508	-2.729
						-0.249	-0.4008	-2.679
						-0.151	-0.3498	-2.628
						-0.056	-0.2998	-2.578
						-0.013	-0.2498	-2.528
						-0.001	-0.1998	-2.478
						0	-0.1498	-2.428
						0	-0.0998	-2.378
						0	-0.0498	-2.328
						0	0.0002	-2.278
						0	0.0502	-2.228
						0	0.1002	-2.178
						0	0.1512	-2.127
						0	0.2012	-2.077
						0	0.2512	-2.027
						-0.002	0.3012	-1.977
						-0.008	0.3512	-1.927
						-0.021	0.4012	-1.877
						-0.035	0.4512	-1.827
						-0.034	0.5012	-1.777
						-0.021	0.5512	-1.727
						-0.008	0.6012	-1.677
						-0.001	0.6522	-1.626
						0	0.7022	-1.576
						0	0.7522	-1.526
						0	0.8022	-1.476
						-0.001	0.8522	-1.426
						-0.003	0.9022	-1.376
						-0.006	0.9522	-1.326
						-0.007	1.0022	-1.276
						-0.011	1.0522	-1.226
						-0.032	1.1022	-1.176
						-0.073	1.1532	-1.125
						-0.11	1.2032	-1.075
						-0.102	1.2532	-1.025
						-0.058	1.3032	-0.975
						-0.02	1.3532	-0.925
						-0.004	1.4032	-0.875
						0	1.4532	-0.825
						0	1.5032	-0.775
						0.001	1.5532	-0.725
						0.001	1.6032	-0.675
						0	1.6542	-0.624
						0	1.7042	-0.574
						0	1.7542	-0.524
						0	1.8042	-0.474
						0	1.8542	-0.424
						0	1.9042	-0.374
						0	1.9542	-0.324
						0	2.0042	-0.274
						0	2.0542	-0.224
						0	2.1042	-0.174
						0	2.1552	-0.123
						0	2.2052	-0.073
						-0.001	2.2552	-0.023
						-0.002	2.3042	0.026
						-0.002	2.3542	0.076
						-0.002	2.4042	0.126
						-0.002	2.4542	0.176
						-0.002	2.5042	0.226
						-0.002	2.5542	0.276
						-0.003	2.6042	0.326
						-0.004	2.6552	0.377
						-0.003	2.7052	0.427
						-0.003	2.7552	0.477
						-0.002	2.8052	0.527
						0	2.8552	0.577
						0	2.9052	0.627
						0	2.9552	0.677
						0	3.0052	0.727
						0	3.0552	0.777
						0	3.1052	0.827
						0	3.1562	0.878
						0	3.2062	0.928
						0	3.2562	0.978
						-0.001	3.3062	1.028
						-0.001	3.3562	1.078
						-0.002	3.4062	1.128
						-0.003	3.4562	1.178
						-0.003	3.5062	1.228
						-0.002	3.5562	1.278
						-0.001	3.6062	1.328
						-0.005	3.6572	1.379
						-0.024	3.7072	1.429
						-0.075	3.7572	1.479
						-0.141	3.8072	1.529
						-0.167	3.8572	1.579
						-0.124	3.9072	1.629
						-0.059	3.9572	1.679
						-0.019	4.0072	1.729
						-0.006	4.0572	1.779
						-0.005	4.1072	1.829
						-0.007	4.1582	1.88
						-0.013	4.2082	1.93
						-0.03	4.2582	1.98
						-0.052	4.3082	2.03
						-0.066	4.3582	2.08
						-0.061	4.4082	2.13
						-0.045	4.4582	2.18
						-0.038	4.5082	2.23
						-0.043	4.5582	2.28
						-0.051	4.6082	2.33
						-0.06	4.6592	2.381
						-0.062	4.7092	2.431
						-0.048	4.7592	2.481
						-0.029	4.8092	2.531
						-0.024	4.8592	2.581
						-0.039	4.9092	2.631
						-0.064	4.9592	2.681
						-0.081	5.0092	2.731
						-0.077	5.0592	2.781
						-0.061	5.1092	2.831
						-0.05	5.1602	2.882
						-0.043	5.2102	2.932
						-0.031	5.2602	2.982
						-0.016	5.3102	3.032
						-0.008	5.3602	3.082
						-0.006	5.4102	3.132
						-0.005	5.4602	3.182
						-0.004	5.5102	3.232
						-0.004	5.5602	3.282
						-0.005	5.6102	3.332
						-0.006	5.6612	3.383
						-0.008	5.7112	3.433
						-0.01	5.7612	3.483
						-0.011	5.8112	3.533
						-0.005	5.8612	3.583
						0.006	5.9112	3.633
						0.015	5.9612	3.683
						0.013	6.0112	3.733
						0.003	6.0612	3.783
						-0.006	6.1112	3.833
						-0.008	6.1622	3.884
						-0.007	6.2122	3.934
						-0.005	6.2622	3.984
						-0.004	6.3122	4.034
						-0.005	6.3622	4.084
						-0.006	6.4122	4.134
						-0.007	6.4622	4.184
						-0.007	6.5122	4.234
						-0.007	6.5622	4.284
						-0.007	6.6122	4.334
						-0.006	6.6632	4.385
						-0.004	6.7132	4.435
						-0.002	6.7632	4.485
						-0.002	6.8132	4.535
						-0.003	6.8632	4.585
						-0.005	6.9132	4.635
						-0.008	6.9632	4.685
						-0.011	7.0132	4.735
						-0.01	7.0632	4.785
						-0.007	7.1132	4.835
						-0.003	7.1642	4.886
						-0.002	7.2142	4.936
						-0.001	7.2642	4.986
						0	7.3142	5.036
						0	7.3642	5.086
						0	7.4142	5.136
						0	7.4642	5.186
						0	7.5142	5.236
						0	7.5642	5.286
						0	7.6142	5.336
						0	7.6652	5.387
						0	7.7152	5.437
						-0.001	7.7652	5.487
						-0.001	7.8152	5.537
						-0.002	7.8652	5.587
						-0.001	7.9152	5.637
						-0.001	7.9652	5.687
						0	8.0152	5.737
						0	8.0652	5.787
						0	8.1152	5.837
						0	8.1662	5.888
						0	8.2162	5.938
						0	8.2662	5.988
						0	8.3162	6.038
						0	8.3662	6.088
						0	8.4162	6.138
						0	8.4662	6.188
						0	8.5162	6.238
						0	8.5662	6.288
						0	8.6162	6.338
						-0.001	8.6672	6.389
						-0.001	8.7172	6.439
						-0.001	8.7672	6.489
						-0.001	8.8172	6.539
						-0.002	8.8672	6.589
						-0.003	8.9172	6.639
						-0.002	8.9672	6.689
						-0.001	9.0172	6.739
						0	9.0672	6.789
						0	9.1172	6.839
						-0.001	9.1682	6.89
						-0.001	9.2182	6.94
						-0.001	9.2682	6.99
						-0.001	9.3182	7.04
						0	9.3682	7.09
						0	9.4182	7.14
						0	9.4682	7.19
						0	9.5182	7.24
						0	9.5682	7.29
						0	9.6182	7.34
						-0.001	9.6692	7.391
						-0.001	9.7192	7.441
						-0.001	9.7692	7.491
						0	9.8192	7.541
						0	9.8692	7.591
						0	9.9192	7.641
						0	9.9692	7.691
						0	10.0192	7.741
						0	10.0192	7.741
							--
							--
						#	--	End
							--
						#	--	End

## Sheet: Figure 2a
XRD	OCNT		copc-ocnt-5wt		copc-ocnt-10wt		copc-ocnt-15wt		copc-ocnt-20wt		copc
5	141	5.02	104	1	44663	3	254	3	246	3	77
5.02	148	5.04	120	1.02	36588	3.02	244	3.02	261	3.02	91
5.04	160	5.06	94	1.04	29554	3.04	271	3.04	216	3.04	86
5.06	158	5.08	115	1.06	23010	3.06	270	3.06	265	3.06	89
5.08	130	5.1	92	1.08	17739	3.08	272	3.08	231	3.08	107
5.1	147	5.12	99	1.1	13120	3.1	282	3.1	250	3.1	78
5.12	140	5.14	103	1.12	9713	3.12	258	3.12	243	3.12	94
5.14	155	5.16	105	1.14	6830	3.14	232	3.14	213	3.14	88
5.16	149	5.18	102	1.16	4849	3.16	228	3.16	233	3.16	89
5.18	138	5.2	103	1.18	3622	3.18	231	3.18	233	3.18	80
5.2	146	5.22	108	1.2	3042	3.2	236	3.2	209	3.2	81
5.22	131	5.24	80	1.22	2841	3.22	224	3.22	229	3.22	84
5.24	157	5.26	105	1.24	2740	3.24	243	3.24	223	3.24	75
5.26	144	5.28	105	1.26	2659	3.26	237	3.26	217	3.26	81
5.28	153	5.3	87	1.28	2441	3.28	229	3.28	229	3.28	73
5.3	143	5.32	89	1.3	2424	3.3	239	3.3	205	3.3	101
5.32	144	5.34	89	1.32	2265	3.32	207	3.32	220	3.32	81
5.34	143	5.36	87	1.34	2248	3.34	212	3.34	209	3.34	71
5.36	138	5.38	98	1.36	2081	3.36	224	3.36	184	3.36	73
5.38	145	5.4	110	1.38	2063	3.38	207	3.38	186	3.38	75
5.4	132	5.42	104	1.4	1995	3.4	212	3.4	161	3.4	77
5.42	137	5.44	78	1.42	1857	3.42	193	3.42	200	3.42	67
5.44	165	5.46	89	1.44	1806	3.44	194	3.44	180	3.44	76
5.46	135	5.48	82	1.46	1749	3.46	186	3.46	181	3.46	85
5.48	130	5.5	76	1.48	1798	3.48	208	3.48	161	3.48	81
5.5	118	5.52	114	1.5	1709	3.5	191	3.5	167	3.5	73
5.52	114	5.54	101	1.52	1598	3.52	218	3.52	193	3.52	66
5.54	132	5.56	90	1.54	1472	3.54	180	3.54	173	3.54	62
5.56	136	5.58	90	1.56	1519	3.56	198	3.56	199	3.56	62
5.58	134	5.6	82	1.58	1461	3.58	183	3.58	188	3.58	67
5.6	131	5.62	94	1.6	1445	3.6	208	3.6	152	3.6	72
5.62	129	5.64	103	1.62	1432	3.62	162	3.62	201	3.62	73
5.64	125	5.66	89	1.64	1370	3.64	199	3.64	185	3.64	58
5.66	116	5.68	88	1.66	1367	3.66	176	3.66	161	3.66	87
5.68	121	5.7	74	1.68	1295	3.68	180	3.68	171	3.68	70
5.7	115	5.72	77	1.7	1295	3.7	175	3.7	184	3.7	67
5.72	116	5.74	77	1.72	1185	3.72	181	3.72	164	3.72	68
5.74	124	5.76	89	1.74	1226	3.74	175	3.74	155	3.74	57
5.76	113	5.78	95	1.76	1144	3.76	184	3.76	163	3.76	59
5.78	117	5.8	94	1.78	1108	3.78	153	3.78	172	3.78	73
5.8	111	5.82	100	1.8	1138	3.8	194	3.8	142	3.8	54
5.82	118	5.84	88	1.82	1092	3.82	167	3.82	146	3.82	74
5.84	115	5.86	69	1.84	1111	3.84	172	3.84	181	3.84	80
5.86	117	5.88	87	1.86	1046	3.86	141	3.86	145	3.86	84
5.88	133	5.9	105	1.88	933	3.88	165	3.88	131	3.88	69
5.9	88	5.92	83	1.9	944	3.9	178	3.9	150	3.9	72
5.92	113	5.94	82	1.92	906	3.92	189	3.92	158	3.92	56
5.94	119	5.96	82	1.94	905	3.94	152	3.94	144	3.94	70
5.96	106	5.98	88	1.96	906	3.96	156	3.96	146	3.96	60
5.98	120	6	82	1.98	876	3.98	149	3.98	152	3.98	76
6	114	6.02	65	2	854	4	154	4	155	4	67
6.02	105	6.04	99	2.02	852	4.02	139	4.02	149	4.02	73
6.04	104	6.06	76	2.04	803	4.04	142	4.04	147	4.04	78
6.06	104	6.08	89	2.06	776	4.06	129	4.06	137	4.06	72
6.08	96	6.1	79	2.08	817	4.08	147	4.08	141	4.08	80
6.1	123	6.12	75	2.1	801	4.1	138	4.1	148	4.1	73
6.12	111	6.14	82	2.12	767	4.12	156	4.12	148	4.12	68
6.14	115	6.16	60	2.14	763	4.14	123	4.14	130	4.14	68
6.16	90	6.18	104	2.16	778	4.16	157	4.16	125	4.16	58
6.18	97	6.2	79	2.18	771	4.18	132	4.18	138	4.18	70
6.2	83	6.22	80	2.2	717	4.2	131	4.2	131	4.2	76
6.22	90	6.24	80	2.22	661	4.22	132	4.22	118	4.22	76
6.24	98	6.26	95	2.24	704	4.24	159	4.24	117	4.24	65
6.26	99	6.28	81	2.26	649	4.26	125	4.26	129	4.26	67
6.28	98	6.3	84	2.28	652	4.28	140	4.28	128	4.28	93
6.3	110	6.32	72	2.3	592	4.3	127	4.3	137	4.3	68
6.32	105	6.34	75	2.32	640	4.32	112	4.32	121	4.32	51
6.34	98	6.36	80	2.34	590	4.34	150	4.34	127	4.34	73
6.36	100	6.38	68	2.36	598	4.36	120	4.36	101	4.36	79
6.38	95	6.4	58	2.38	574	4.38	107	4.38	113	4.38	66
6.4	101	6.42	84	2.4	568	4.4	128	4.4	130	4.4	79
6.42	100	6.44	66	2.42	566	4.42	115	4.42	124	4.42	60
6.44	86	6.46	72	2.44	554	4.44	101	4.44	111	4.44	63
6.46	105	6.48	67	2.46	519	4.46	113	4.46	109	4.46	76
6.48	99	6.5	73	2.48	536	4.48	101	4.48	124	4.48	80
6.5	84	6.52	86	2.5	489	4.5	115	4.5	99	4.5	78
6.52	100	6.54	65	2.52	495	4.52	124	4.52	110	4.52	53
6.54	97	6.56	85	2.54	508	4.54	128	4.54	110	4.54	78
6.56	85	6.58	87	2.56	468	4.56	114	4.56	95	4.56	64
6.58	97	6.6	80	2.58	470	4.58	133	4.58	104	4.58	60
6.6	107	6.62	86	2.6	495	4.6	97	4.6	130	4.6	77
6.62	80	6.64	75	2.62	507	4.62	122	4.62	118	4.62	77
6.64	95	6.66	84	2.64	431	4.64	99	4.64	105	4.64	69
6.66	108	6.68	68	2.66	457	4.66	86	4.66	96	4.66	67
6.68	87	6.7	90	2.68	439	4.68	100	4.68	115	4.68	80
6.7	92	6.72	63	2.7	429	4.7	107	4.7	97	4.7	79
6.72	77	6.74	85	2.72	420	4.72	126	4.72	105	4.72	61
6.74	82	6.76	86	2.74	423	4.74	117	4.74	93	4.74	73
6.76	84	6.78	77	2.76	414	4.76	128	4.76	108	4.76	60
6.78	79	6.8	79	2.78	388	4.78	107	4.78	105	4.78	69
6.8	77	6.82	99	2.8	414	4.8	94	4.8	110	4.8	62
6.82	87	6.84	78	2.82	409	4.82	108	4.82	98	4.82	75
6.84	79	6.86	79	2.84	408	4.84	111	4.84	122	4.84	75
6.86	78	6.88	97	2.86	371	4.86	99	4.86	92	4.86	60
6.88	66	6.9	113	2.88	381	4.88	90	4.88	97	4.88	71
6.9	77	6.92	110	2.9	385	4.9	110	4.9	101	4.9	67
6.92	83	6.94	101	2.92	363	4.92	97	4.92	88	4.92	68
6.94	82	6.96	110	2.94	342	4.94	96	4.94	111	4.94	74
6.96	83	6.98	130	2.96	348	4.96	88	4.96	101	4.96	79
6.98	88	7	119	2.98	371	4.98	107	4.98	106	4.98	60
7	85	7.02	98	3	321	5	80	5	89	5	75
7.02	81	7.04	73	3.02	347	5.02	111	5.02	105	5.02	76
7.04	80	7.06	79	3.04	342	5.04	108	5.04	86	5.04	77
7.06	79	7.08	74	3.06	328	5.06	85	5.06	88	5.06	68
7.08	98	7.1	62	3.08	312	5.08	99	5.08	104	5.08	76
7.1	78	7.12	69	3.1	327	5.1	107	5.1	96	5.1	68
7.12	90	7.14	73	3.12	308	5.12	108	5.12	98	5.12	82
7.14	93	7.16	72	3.14	313	5.14	94	5.14	86	5.14	74
7.16	65	7.18	59	3.16	325	5.16	73	5.16	76	5.16	80
7.18	78	7.2	60	3.18	313	5.18	98	5.18	85	5.18	68
7.2	89	7.22	71	3.2	294	5.2	93	5.2	84	5.2	76
7.22	85	7.24	70	3.22	276	5.22	79	5.22	77	5.22	61
7.24	63	7.26	69	3.24	300	5.24	65	5.24	92	5.24	58
7.26	87	7.28	65	3.26	262	5.26	83	5.26	88	5.26	66
7.28	68	7.3	56	3.28	294	5.28	82	5.28	93	5.28	68
7.3	64	7.32	59	3.3	272	5.3	90	5.3	96	5.3	63
7.32	60	7.34	50	3.32	261	5.32	106	5.32	84	5.32	81
7.34	77	7.36	65	3.34	247	5.34	82	5.34	86	5.34	61
7.36	72	7.38	64	3.36	263	5.36	103	5.36	100	5.36	73
7.38	73	7.4	57	3.38	274	5.38	88	5.38	85	5.38	54
7.4	86	7.42	54	3.4	250	5.4	94	5.4	78	5.4	61
7.42	69	7.44	70	3.42	261	5.42	78	5.42	82	5.42	72
7.44	75	7.46	53	3.44	263	5.44	85	5.44	94	5.44	54
7.46	79	7.48	55	3.46	266	5.46	65	5.46	90	5.46	69
7.48	60	7.5	71	3.48	231	5.48	82	5.48	89	5.48	68
7.5	77	7.52	63	3.5	226	5.5	71	5.5	80	5.5	67
7.52	89	7.54	66	3.52	241	5.52	81	5.52	80	5.52	58
7.54	67	7.56	57	3.54	218	5.54	78	5.54	76	5.54	76
7.56	66	7.58	51	3.56	214	5.56	78	5.56	84	5.56	74
7.58	66	7.6	49	3.58	227	5.58	77	5.58	74	5.58	61
7.6	72	7.62	47	3.6	247	5.6	72	5.6	90	5.6	61
7.62	64	7.64	66	3.62	212	5.62	64	5.62	81	5.62	61
7.64	86	7.66	50	3.64	201	5.64	91	5.64	78	5.64	67
7.66	78	7.68	57	3.66	188	5.66	84	5.66	74	5.66	51
7.68	67	7.7	50	3.68	205	5.68	80	5.68	69	5.68	60
7.7	63	7.72	59	3.7	209	5.7	89	5.7	86	5.7	66
7.72	83	7.74	60	3.72	226	5.72	70	5.72	69	5.72	71
7.74	67	7.76	56	3.74	182	5.74	79	5.74	73	5.74	65
7.76	63	7.78	57	3.76	200	5.76	92	5.76	75	5.76	78
7.78	63	7.8	50	3.78	216	5.78	74	5.78	80	5.78	54
7.8	52	7.82	50	3.8	208	5.8	68	5.8	55	5.8	66
7.82	62	7.84	48	3.82	193	5.82	85	5.82	80	5.82	58
7.84	71	7.86	52	3.84	157	5.84	73	5.84	76	5.84	64
7.86	59	7.88	57	3.86	190	5.86	89	5.86	79	5.86	58
7.88	72	7.9	48	3.88	197	5.88	72	5.88	74	5.88	76
7.9	70	7.92	62	3.9	188	5.9	77	5.9	62	5.9	60
7.92	60	7.94	61	3.92	189	5.92	78	5.92	62	5.92	54
7.94	79	7.96	47	3.94	175	5.94	63	5.94	73	5.94	56
7.96	68	7.98	68	3.96	182	5.96	70	5.96	76	5.96	82
7.98	60	8	56	3.98	199	5.98	68	5.98	81	5.98	79
8	73	8.02	57	4	177	6	63	6	66	6	74
8.02	70	8.04	48	4.02	167	6.02	73	6.02	82	6.02	86
8.04	72	8.06	44	4.04	184	6.04	72	6.04	60	6.04	61
8.06	84	8.08	35	4.06	174	6.06	84	6.06	84	6.06	50
8.08	58	8.1	55	4.08	159	6.08	75	6.08	49	6.08	54
8.1	65	8.12	64	4.1	196	6.1	63	6.1	72	6.1	74
8.12	81	8.14	64	4.12	178	6.12	80	6.12	84	6.12	63
8.14	72	8.16	61	4.14	189	6.14	79	6.14	80	6.14	70
8.16	59	8.18	57	4.16	172	6.16	69	6.16	66	6.16	65
8.18	61	8.2	45	4.18	158	6.18	69	6.18	70	6.18	65
8.2	86	8.22	54	4.2	163	6.2	71	6.2	66	6.2	45
8.22	65	8.24	55	4.22	180	6.22	70	6.22	83	6.22	68
8.24	80	8.26	61	4.24	163	6.24	86	6.24	97	6.24	55
8.26	63	8.28	67	4.26	133	6.26	74	6.26	67	6.26	57
8.28	66	8.3	46	4.28	165	6.28	59	6.28	75	6.28	69
8.3	56	8.32	71	4.3	138	6.3	67	6.3	69	6.3	53
8.32	67	8.34	60	4.32	155	6.32	88	6.32	74	6.32	67
8.34	74	8.36	40	4.34	136	6.34	80	6.34	79	6.34	74
8.36	64	8.38	55	4.36	156	6.36	84	6.36	81	6.36	77
8.38	61	8.4	51	4.38	153	6.38	91	6.38	72	6.38	82
8.4	50	8.42	35	4.4	150	6.4	86	6.4	61	6.4	71
8.42	67	8.44	48	4.42	146	6.42	70	6.42	72	6.42	84
8.44	55	8.46	58	4.44	144	6.44	97	6.44	71	6.44	51
8.46	72	8.48	60	4.46	148	6.46	89	6.46	115	6.46	75
8.48	58	8.5	43	4.48	143	6.48	94	6.48	79	6.48	55
8.5	59	8.52	45	4.5	171	6.5	63	6.5	96	6.5	79
8.52	52	8.54	46	4.52	148	6.52	81	6.52	100	6.52	67
8.54	61	8.56	39	4.54	121	6.54	96	6.54	95	6.54	69
8.56	53	8.58	54	4.56	141	6.56	83	6.56	88	6.56	67
8.58	53	8.6	53	4.58	144	6.58	89	6.58	85	6.58	60
8.6	66	8.62	52	4.6	134	6.6	109	6.6	91	6.6	80
8.62	61	8.64	44	4.62	136	6.62	117	6.62	96	6.62	83
8.64	47	8.66	49	4.64	124	6.64	121	6.64	92	6.64	81
8.66	61	8.68	55	4.66	117	6.66	106	6.66	107	6.66	79
8.68	66	8.7	53	4.68	121	6.68	85	6.68	106	6.68	75
8.7	64	8.72	46	4.7	132	6.7	131	6.7	111	6.7	91
8.72	64	8.74	58	4.72	138	6.72	106	6.72	118	6.72	71
8.74	49	8.76	74	4.74	128	6.74	120	6.74	129	6.74	56
8.76	58	8.78	54	4.76	108	6.76	111	6.76	131	6.76	87
8.78	57	8.8	62	4.78	132	6.78	133	6.78	159	6.78	81
8.8	60	8.82	58	4.8	100	6.8	122	6.8	145	6.8	94
8.82	55	8.84	70	4.82	113	6.82	153	6.82	156	6.82	93
8.84	57	8.86	51	4.84	143	6.84	151	6.84	168	6.84	101
8.86	59	8.88	75	4.86	121	6.86	172	6.86	192	6.86	101
8.88	58	8.9	60	4.88	116	6.88	188	6.88	188	6.88	111
8.9	66	8.92	64	4.9	149	6.9	216	6.9	242	6.9	108
8.92	63	8.94	79	4.92	103	6.92	240	6.92	252	6.92	138
8.94	71	8.96	59	4.94	120	6.94	254	6.94	285	6.94	129
8.96	64	8.98	58	4.96	117	6.96	292	6.96	352	6.96	136
8.98	53	9	62	4.98	126	6.98	326	6.98	424	6.98	163
9	64	9.02	69	5	122	7	315	7	425	7	169
9.02	61	9.04	86	5.02	107	7.02	261	7.02	343	7.02	163
9.04	57	9.06	78	5.04	107	7.04	165	7.04	270	7.04	135
9.06	72	9.08	98	5.06	101	7.06	135	7.06	152	7.06	98
9.08	56	9.1	91	5.08	95	7.08	99	7.08	115	7.08	78
9.1	44	9.12	99	5.1	116	7.1	82	7.1	87	7.1	61
9.12	62	9.14	115	5.12	106	7.12	73	7.12	84	7.12	72
9.14	65	9.16	109	5.14	114	7.14	68	7.14	74	7.14	73
9.16	50	9.18	100	5.16	121	7.16	69	7.16	70	7.16	60
9.18	49	9.2	117	5.18	113	7.18	56	7.18	72	7.18	52
9.2	56	9.22	91	5.2	97	7.2	63	7.2	75	7.2	62
9.22	50	9.24	79	5.22	116	7.22	58	7.22	60	7.22	57
9.24	53	9.26	63	5.24	114	7.24	63	7.24	61	7.24	54
9.26	60	9.28	62	5.26	107	7.26	58	7.26	55	7.26	65
9.28	74	9.3	47	5.28	102	7.28	60	7.28	65	7.28	63
9.3	35	9.32	58	5.3	110	7.3	60	7.3	63	7.3	59
9.32	61	9.34	50	5.32	88	7.32	54	7.32	56	7.32	57
9.34	45	9.36	50	5.34	111	7.34	46	7.34	52	7.34	62
9.36	61	9.38	45	5.36	96	7.36	46	7.36	46	7.36	68
9.38	66	9.4	47	5.38	110	7.38	81	7.38	48	7.38	76
9.4	56	9.42	58	5.4	112	7.4	59	7.4	52	7.4	59
9.42	59	9.44	35	5.42	107	7.42	68	7.42	44	7.42	63
9.44	48	9.46	39	5.44	99	7.44	45	7.44	47	7.44	57
9.46	55	9.48	34	5.46	104	7.46	48	7.46	44	7.46	65
9.48	50	9.5	48	5.48	119	7.48	66	7.48	46	7.48	61
9.5	47	9.52	56	5.5	115	7.5	52	7.5	56	7.5	55
9.52	61	9.54	50	5.52	110	7.52	60	7.52	57	7.52	49
9.54	59	9.56	48	5.54	98	7.54	59	7.54	63	7.54	57
9.56	61	9.58	51	5.56	106	7.56	53	7.56	65	7.56	62
9.58	43	9.6	50	5.58	76	7.58	51	7.58	57	7.58	52
9.6	53	9.62	52	5.6	98	7.6	62	7.6	52	7.6	76
9.62	57	9.64	39	5.62	86	7.62	69	7.62	49	7.62	66
9.64	59	9.66	53	5.64	93	7.64	56	7.64	48	7.64	65
9.66	53	9.68	43	5.66	108	7.66	52	7.66	66	7.66	57
9.68	52	9.7	30	5.68	91	7.68	43	7.68	51	7.68	58
9.7	49	9.72	41	5.7	88	7.7	51	7.7	36	7.7	77
9.72	69	9.74	41	5.72	92	7.72	47	7.72	52	7.72	66
9.74	64	9.76	39	5.74	107	7.74	59	7.74	54	7.74	65
9.76	62	9.78	41	5.76	83	7.76	41	7.76	54	7.76	80
9.78	63	9.8	43	5.78	83	7.78	39	7.78	50	7.78	65
9.8	48	9.82	45	5.8	95	7.8	58	7.8	57	7.8	68
9.82	67	9.84	43	5.82	102	7.82	46	7.82	50	7.82	66
9.84	55	9.86	30	5.84	83	7.84	44	7.84	58	7.84	58
9.86	49	9.88	49	5.86	91	7.86	47	7.86	58	7.86	70
9.88	61	9.9	48	5.88	100	7.88	64	7.88	51	7.88	70
9.9	58	9.92	40	5.9	82	7.9	59	7.9	52	7.9	67
9.92	49	9.94	44	5.92	88	7.92	56	7.92	49	7.92	60
9.94	61	9.96	44	5.94	85	7.94	32	7.94	62	7.94	58
9.96	49	9.98	49	5.96	82	7.96	54	7.96	51	7.96	62
9.98	50	10	40	5.98	79	7.98	47	7.98	59	7.98	76
10	42	10.02	44	6	83	8	48	8	59	8	62
10.02	52	10.04	28	6.02	91	8.02	42	8.02	42	8.02	72
10.04	50	10.06	43	6.04	79	8.04	54	8.04	54	8.04	71
10.06	62	10.08	45	6.06	76	8.06	52	8.06	47	8.06	80
10.08	57	10.1	39	6.08	87	8.08	33	8.08	53	8.08	82
10.1	44	10.12	41	6.1	101	8.1	46	8.1	40	8.1	85
10.12	56	10.14	40	6.12	85	8.12	50	8.12	53	8.12	79
10.14	57	10.16	49	6.14	83	8.14	53	8.14	44	8.14	87
10.16	54	10.18	46	6.16	100	8.16	41	8.16	48	8.16	93
10.18	33	10.2	44	6.18	89	8.18	53	8.18	48	8.18	71
10.2	46	10.22	35	6.2	89	8.2	34	8.2	49	8.2	79
10.22	52	10.24	40	6.22	80	8.22	53	8.22	54	8.22	102
10.24	47	10.26	62	6.24	70	8.24	37	8.24	52	8.24	90
10.26	56	10.28	44	6.26	84	8.26	64	8.26	51	8.26	91
10.28	52	10.3	43	6.28	90	8.28	48	8.28	41	8.28	119
10.3	49	10.32	47	6.3	87	8.3	44	8.3	52	8.3	109
10.32	50	10.34	52	6.32	80	8.32	48	8.32	56	8.32	108
10.34	60	10.36	42	6.34	79	8.34	54	8.34	43	8.34	118
10.36	45	10.38	53	6.36	73	8.36	58	8.36	56	8.36	115
10.38	54	10.4	58	6.38	66	8.38	48	8.38	60	8.38	118
10.4	64	10.42	33	6.4	91	8.4	53	8.4	53	8.4	123
10.42	48	10.44	42	6.42	87	8.42	61	8.42	41	8.42	147
10.44	50	10.46	46	6.44	57	8.44	50	8.44	60	8.44	147
10.46	46	10.48	45	6.46	94	8.46	53	8.46	49	8.46	137
10.48	43	10.5	41	6.48	82	8.48	46	8.48	52	8.48	143
10.5	38	10.52	48	6.5	100	8.5	59	8.5	53	8.5	140
10.52	44	10.54	54	6.52	81	8.52	47	8.52	48	8.52	167
10.54	50	10.56	43	6.54	94	8.54	44	8.54	51	8.54	180
10.56	51	10.58	44	6.56	100	8.56	74	8.56	64	8.56	170
10.58	52	10.6	42	6.58	90	8.58	50	8.58	61	8.58	158
10.6	53	10.62	38	6.6	91	8.6	57	8.6	60	8.6	182
10.62	47	10.64	54	6.62	101	8.62	51	8.62	55	8.62	171
10.64	49	10.66	47	6.64	97	8.64	53	8.64	59	8.64	197
10.66	56	10.68	58	6.66	87	8.66	62	8.66	71	8.66	188
10.68	55	10.7	36	6.68	95	8.68	68	8.68	62	8.68	193
10.7	42	10.72	34	6.7	96	8.7	64	8.7	62	8.7	166
10.72	51	10.74	37	6.72	124	8.72	57	8.72	61	8.72	209
10.74	45	10.76	35	6.74	109	8.74	65	8.74	69	8.74	208
10.76	52	10.78	49	6.76	116	8.76	63	8.76	87	8.76	194
10.78	62	10.8	38	6.78	128	8.78	63	8.78	80	8.78	176
10.8	52	10.82	50	6.8	131	8.8	79	8.8	91	8.8	180
10.82	49	10.84	35	6.82	130	8.82	76	8.82	64	8.82	159
10.84	54	10.86	46	6.84	116	8.84	83	8.84	100	8.84	165
10.86	40	10.88	36	6.86	147	8.86	82	8.86	85	8.86	177
10.88	50	10.9	36	6.88	157	8.88	93	8.88	110	8.88	176
10.9	59	10.92	41	6.9	183	8.9	113	8.9	99	8.9	159
10.92	56	10.94	42	6.92	194	8.92	92	8.92	112	8.92	161
10.94	48	10.96	39	6.94	186	8.94	97	8.94	129	8.94	176
10.96	48	10.98	39	6.96	221	8.96	109	8.96	142	8.96	166
10.98	69	11	33	6.98	254	8.98	124	8.98	151	8.98	184
11	45	11.02	31	7	226	9	142	9	169	9	166
11.02	40	11.04	35	7.02	220	9.02	143	9.02	182	9.02	183
11.04	31	11.06	39	7.04	148	9.04	151	9.04	225	9.04	183
11.06	36	11.08	35	7.06	105	9.06	175	9.06	198	9.06	176
11.08	50	11.1	34	7.08	90	9.08	212	9.08	285	9.08	167
11.1	50	11.12	34	7.1	88	9.1	200	9.1	308	9.1	186
11.12	52	11.14	43	7.12	92	9.12	220	9.12	367	9.12	198
11.14	52	11.16	30	7.14	75	9.14	260	9.14	413	9.14	222
11.16	30	11.18	44	7.16	73	9.16	276	9.16	456	9.16	201
11.18	40	11.2	30	7.18	64	9.18	306	9.18	468	9.18	217
11.2	43	11.22	51	7.2	74	9.2	290	9.2	434	9.2	206
11.22	63	11.24	34	7.22	81	9.22	231	9.22	396	9.22	185
11.24	41	11.26	46	7.24	65	9.24	177	9.24	273	9.24	162
11.26	42	11.28	47	7.26	71	9.26	140	9.26	186	9.26	144
11.28	37	11.3	33	7.28	48	9.28	97	9.28	125	9.28	130
11.3	59	11.32	39	7.3	66	9.3	79	9.3	130	9.3	130
11.32	43	11.34	42	7.32	66	9.32	66	9.32	117	9.32	105
11.34	55	11.36	33	7.34	60	9.34	58	9.34	78	9.34	122
11.36	57	11.38	34	7.36	72	9.36	53	9.36	73	9.36	106
11.38	37	11.4	38	7.38	70	9.38	52	9.38	57	9.38	88
11.4	55	11.42	32	7.4	67	9.4	65	9.4	59	9.4	89
11.42	43	11.44	41	7.42	66	9.42	52	9.42	47	9.42	66
11.44	39	11.46	45	7.44	65	9.44	40	9.44	55	9.44	97
11.46	57	11.48	42	7.46	64	9.46	45	9.46	46	9.46	80
11.48	46	11.5	42	7.48	59	9.48	48	9.48	50	9.48	93
11.5	41	11.52	39	7.5	63	9.5	46	9.5	59	9.5	76
11.52	51	11.54	40	7.52	54	9.52	39	9.52	59	9.52	80
11.54	45	11.56	44	7.54	63	9.54	34	9.54	55	9.54	65
11.56	40	11.58	45	7.56	66	9.56	51	9.56	42	9.56	75
11.58	57	11.6	35	7.58	54	9.58	44	9.58	40	9.58	88
11.6	57	11.62	41	7.6	58	9.6	40	9.6	46	9.6	67
11.62	64	11.64	39	7.62	44	9.62	44	9.62	49	9.62	75
11.64	44	11.66	36	7.64	64	9.64	30	9.64	44	9.64	96
11.66	37	11.68	45	7.66	59	9.66	38	9.66	47	9.66	90
11.68	53	11.7	44	7.68	62	9.68	52	9.68	40	9.68	62
11.7	52	11.72	37	7.7	54	9.7	41	9.7	39	9.7	60
11.72	55	11.74	38	7.72	46	9.72	49	9.72	50	9.72	80
11.74	48	11.76	35	7.74	68	9.74	46	9.74	48	9.74	62
11.76	48	11.78	39	7.76	54	9.76	47	9.76	46	9.76	71
11.78	52	11.8	36	7.78	59	9.78	50	9.78	46	9.78	65
11.8	51	11.82	41	7.8	63	9.8	36	9.8	44	9.8	73
11.82	51	11.84	36	7.82	51	9.82	47	9.82	48	9.82	64
11.84	45	11.86	51	7.84	61	9.84	27	9.84	40	9.84	73
11.86	38	11.88	42	7.86	47	9.86	51	9.86	41	9.86	72
11.88	42	11.9	42	7.88	57	9.88	53	9.88	37	9.88	75
11.9	41	11.92	41	7.9	62	9.9	47	9.9	39	9.9	70
11.92	45	11.94	27	7.92	66	9.92	53	9.92	39	9.92	65
11.94	42	11.96	39	7.94	70	9.94	48	9.94	31	9.94	72
11.96	60	11.98	44	7.96	68	9.96	54	9.96	39	9.96	87
11.98	58	12	37	7.98	46	9.98	42	9.98	49	9.98	55
12	49	12.02	28	8	55	10	36	10	49	10	67
12.02	62	12.04	40	8.02	47	10.02	41	10.02	58	10.02	64
12.04	36	12.06	35	8.04	52	10.04	36	10.04	37	10.04	74
12.06	56	12.08	48	8.06	46	10.06	42	10.06	39	10.06	62
12.08	48	12.1	39	8.08	55	10.08	45	10.08	29	10.08	59
12.1	51	12.12	35	8.1	56	10.1	29	10.1	38	10.1	59
12.12	43	12.14	37	8.12	65	10.12	50	10.12	38	10.12	70
12.14	43	12.16	41	8.14	77	10.14	35	10.14	42	10.14	66
12.16	48	12.18	43	8.16	43	10.16	61	10.16	32	10.16	51
12.18	44	12.2	50	8.18	53	10.18	53	10.18	34	10.18	59
12.2	44	12.22	35	8.2	34	10.2	43	10.2	38	10.2	62
12.22	40	12.24	44	8.22	70	10.22	48	10.22	41	10.22	48
12.24	43	12.26	41	8.24	52	10.24	39	10.24	37	10.24	62
12.26	48	12.28	55	8.26	57	10.26	36	10.26	43	10.26	47
12.28	53	12.3	36	8.28	48	10.28	50	10.28	44	10.28	53
12.3	73	12.32	42	8.3	54	10.3	55	10.3	45	10.3	57
12.32	36	12.34	49	8.32	57	10.32	38	10.32	59	10.32	58
12.34	32	12.36	46	8.34	56	10.34	32	10.34	70	10.34	54
12.36	51	12.38	43	8.36	54	10.36	35	10.36	47	10.36	52
12.38	40	12.4	40	8.38	52	10.38	35	10.38	56	10.38	46
12.4	45	12.42	42	8.4	64	10.4	42	10.4	67	10.4	44
12.42	47	12.44	43	8.42	58	10.42	55	10.42	50	10.42	60
12.44	43	12.46	45	8.44	64	10.44	58	10.44	64	10.44	51
12.46	45	12.48	54	8.46	54	10.46	65	10.46	73	10.46	60
12.48	51	12.5	50	8.48	49	10.48	65	10.48	70	10.48	62
12.5	52	12.52	37	8.5	64	10.5	84	10.5	85	10.5	50
12.52	46	12.54	45	8.52	53	10.52	61	10.52	79	10.52	50
12.54	47	12.56	48	8.54	67	10.54	73	10.54	80	10.54	45
12.56	41	12.58	50	8.56	63	10.56	82	10.56	79	10.56	59
12.58	48	12.6	49	8.58	71	10.58	51	10.58	47	10.58	38
12.6	54	12.62	37	8.6	64	10.6	41	10.6	62	10.6	50
12.62	50	12.64	53	8.62	52	10.62	47	10.62	46	10.62	49
12.64	50	12.66	39	8.64	64	10.64	48	10.64	45	10.64	53
12.66	44	12.68	53	8.66	57	10.66	41	10.66	38	10.66	45
12.68	48	12.7	48	8.68	60	10.68	38	10.68	39	10.68	45
12.7	45	12.72	52	8.7	54	10.7	30	10.7	40	10.7	47
12.72	51	12.74	47	8.72	50	10.72	29	10.72	38	10.72	39
12.74	47	12.76	41	8.74	75	10.74	49	10.74	38	10.74	43
12.76	50	12.78	35	8.76	83	10.76	35	10.76	46	10.76	41
12.78	55	12.8	45	8.78	59	10.78	41	10.78	25	10.78	38
12.8	45	12.82	29	8.8	75	10.8	42	10.8	39	10.8	39
12.82	54	12.84	40	8.82	81	10.82	32	10.82	39	10.82	33
12.84	52	12.86	34	8.84	64	10.84	36	10.84	44	10.84	43
12.86	53	12.88	39	8.86	98	10.86	40	10.86	46	10.86	46
12.88	42	12.9	41	8.88	78	10.88	37	10.88	40	10.88	39
12.9	53	12.92	46	8.9	79	10.9	47	10.9	41	10.9	45
12.92	40	12.94	30	8.92	103	10.92	27	10.92	37	10.92	38
12.94	38	12.96	51	8.94	93	10.94	39	10.94	30	10.94	35
12.96	52	12.98	26	8.96	112	10.96	35	10.96	40	10.96	48
12.98	43	13	28	8.98	77	10.98	33	10.98	36	10.98	35
13	41	13.02	36	9	121	11	28	11	42	11	37
13.02	36	13.04	35	9.02	128	11.02	30	11.02	48	11.02	31
13.04	45	13.06	37	9.04	126	11.04	32	11.04	47	11.04	40
13.06	59	13.08	29	9.06	149	11.06	35	11.06	42	11.06	46
13.08	53	13.1	41	9.08	161	11.08	40	11.08	32	11.08	36
13.1	45	13.12	44	9.1	158	11.1	36	11.1	30	11.1	31
13.12	36	13.14	24	9.12	217	11.12	39	11.12	46	11.12	42
13.14	44	13.16	37	9.14	222	11.14	41	11.14	33	11.14	36
13.16	45	13.18	42	9.16	240	11.16	40	11.16	42	11.16	38
13.18	44	13.2	30	9.18	265	11.18	44	11.18	49	11.18	37
13.2	51	13.22	41	9.2	225	11.2	32	11.2	32	11.2	44
13.22	56	13.24	46	9.22	186	11.22	44	11.22	37	11.22	42
13.24	53	13.26	46	9.24	133	11.24	31	11.24	40	11.24	49
13.26	46	13.28	40	9.26	100	11.26	49	11.26	37	11.26	43
13.28	53	13.3	38	9.28	91	11.28	53	11.28	25	11.28	47
13.3	46	13.32	41	9.3	68	11.3	34	11.3	39	11.3	38
13.32	63	13.34	32	9.32	69	11.32	29	11.32	40	11.32	35
13.34	40	13.36	48	9.34	63	11.34	38	11.34	32	11.34	38
13.36	61	13.38	43	9.36	49	11.36	32	11.36	44	11.36	38
13.38	48	13.4	40	9.38	56	11.38	36	11.38	40	11.38	45
13.4	50	13.42	32	9.4	49	11.4	39	11.4	36	11.4	45
13.42	49	13.44	39	9.42	42	11.42	39	11.42	40	11.42	43
13.44	50	13.46	30	9.44	53	11.44	29	11.44	37	11.44	43
13.46	43	13.48	38	9.46	53	11.46	41	11.46	40	11.46	30
13.48	43	13.5	38	9.48	61	11.48	36	11.48	39	11.48	35
13.5	50	13.52	34	9.5	52	11.5	34	11.5	37	11.5	31
13.52	60	13.54	29	9.52	62	11.52	32	11.52	37	11.52	39
13.54	46	13.56	23	9.54	50	11.54	32	11.54	29	11.54	36
13.56	51	13.58	37	9.56	43	11.56	32	11.56	31	11.56	29
13.58	49	13.6	40	9.58	53	11.58	37	11.58	29	11.58	27
13.6	42	13.62	40	9.6	36	11.6	40	11.6	50	11.6	25
13.62	47	13.64	31	9.62	45	11.62	47	11.62	41	11.62	28
13.64	46	13.66	45	9.64	54	11.64	35	11.64	48	11.64	20
13.66	43	13.68	48	9.66	40	11.66	44	11.66	37	11.66	28
13.68	42	13.7	45	9.68	44	11.68	31	11.68	36	11.68	37
13.7	67	13.72	34	9.7	50	11.7	31	11.7	46	11.7	24
13.72	44	13.74	39	9.72	49	11.72	33	11.72	30	11.72	30
13.74	59	13.76	38	9.74	47	11.74	25	11.74	42	11.74	36
13.76	49	13.78	31	9.76	44	11.76	37	11.76	32	11.76	33
13.78	51	13.8	43	9.78	49	11.78	21	11.78	45	11.78	24
13.8	50	13.82	47	9.8	55	11.8	32	11.8	36	11.8	29
13.82	48	13.84	45	9.82	49	11.82	33	11.82	42	11.82	41
13.84	49	13.86	38	9.84	56	11.84	29	11.84	41	11.84	32
13.86	49	13.88	44	9.86	50	11.86	40	11.86	27	11.86	30
13.88	30	13.9	53	9.88	22	11.88	37	11.88	42	11.88	30
13.9	45	13.92	31	9.9	45	11.9	40	11.9	34	11.9	29
13.92	46	13.94	53	9.92	44	11.92	30	11.92	39	11.92	29
13.94	65	13.96	40	9.94	53	11.94	29	11.94	48	11.94	33
13.96	41	13.98	54	9.96	50	11.96	44	11.96	36	11.96	30
13.98	47	14	32	9.98	44	11.98	40	11.98	38	11.98	24
14	47	14.02	53	10	42	12	41	12	44	12	34
14.02	46	14.04	42	10.02	38	12.02	41	12.02	38	12.02	33
14.04	44	14.06	38	10.04	58	12.04	29	12.04	46	12.04	32
14.06	44	14.08	43	10.06	38	12.06	32	12.06	27	12.06	30
14.08	50	14.1	29	10.08	42	12.08	40	12.08	48	12.08	34
14.1	45	14.12	32	10.1	32	12.1	19	12.1	29	12.1	26
14.12	42	14.14	42	10.12	50	12.12	34	12.12	40	12.12	25
14.14	55	14.16	37	10.14	38	12.14	38	12.14	47	12.14	36
14.16	46	14.18	43	10.16	40	12.16	40	12.16	37	12.16	23
14.18	44	14.2	40	10.18	42	12.18	40	12.18	52	12.18	29
14.2	42	14.22	35	10.2	52	12.2	44	12.2	45	12.2	23
14.22	44	14.24	40	10.22	42	12.22	34	12.22	33	12.22	32
14.24	45	14.26	39	10.24	47	12.24	43	12.24	35	12.24	34
14.26	43	14.28	43	10.26	48	12.26	47	12.26	43	12.26	33
14.28	43	14.3	42	10.28	57	12.28	53	12.28	42	12.28	44
14.3	55	14.32	38	10.3	48	12.3	42	12.3	35	12.3	39
14.32	46	14.34	48	10.32	53	12.32	49	12.32	53	12.32	46
14.34	50	14.36	43	10.34	53	12.34	41	12.34	50	12.34	35
14.36	50	14.38	36	10.36	43	12.36	52	12.36	60	12.36	33
14.38	47	14.4	42	10.38	41	12.38	56	12.38	69	12.38	38
14.4	51	14.42	38	10.4	64	12.4	47	12.4	53	12.4	25
14.42	41	14.44	29	10.42	54	12.42	59	12.42	65	12.42	37
14.44	44	14.46	57	10.44	59	12.44	53	12.44	74	12.44	38
14.46	59	14.48	35	10.46	54	12.46	64	12.46	81	12.46	48
14.48	56	14.5	24	10.48	60	12.48	79	12.48	86	12.48	39
14.5	43	14.52	40	10.5	71	12.5	76	12.5	81	12.5	43
14.52	61	14.54	50	10.52	57	12.52	68	12.52	95	12.52	48
14.54	44	14.56	48	10.54	62	12.54	68	12.54	94	12.54	43
14.56	40	14.58	41	10.56	46	12.56	57	12.56	91	12.56	35
14.58	45	14.6	35	10.58	48	12.58	50	12.58	79	12.58	36
14.6	44	14.62	44	10.6	51	12.6	43	12.6	68	12.6	35
14.62	60	14.64	42	10.62	56	12.62	50	12.62	59	12.62	36
14.64	47	14.66	47	10.64	48	12.64	46	12.64	24	12.64	31
14.66	56	14.68	43	10.66	44	12.66	38	12.66	54	12.66	30
14.68	56	14.7	43	10.68	48	12.68	46	12.68	42	12.68	27
14.7	47	14.72	40	10.7	52	12.7	44	12.7	42	12.7	32
14.72	45	14.74	35	10.72	36	12.72	35	12.72	41	12.72	32
14.74	47	14.76	30	10.74	55	12.74	41	12.74	35	12.74	42
14.76	52	14.78	33	10.76	31	12.76	34	12.76	39	12.76	24
14.78	53	14.8	36	10.78	34	12.78	42	12.78	31	12.78	35
14.8	38	14.82	35	10.8	39	12.8	35	12.8	24	12.8	27
14.82	46	14.84	37	10.82	40	12.82	36	12.82	32	12.82	32
14.84	43	14.86	46	10.84	42	12.84	35	12.84	41	12.84	30
14.86	56	14.88	39	10.86	45	12.86	34	12.86	39	12.86	26
14.88	56	14.9	41	10.88	46	12.88	31	12.88	35	12.88	33
14.9	50	14.92	59	10.9	34	12.9	35	12.9	34	12.9	26
14.92	55	14.94	44	10.92	39	12.92	31	12.92	42	12.92	29
14.94	45	14.96	57	10.94	42	12.94	28	12.94	38	12.94	38
14.96	46	14.98	36	10.96	33	12.96	34	12.96	32	12.96	20
14.98	43	15	43	10.98	39	12.98	42	12.98	31	12.98	25
15	49	15.02	38	11	29	13	33	13	28	13	34
15.02	52	15.04	39	11.02	30	13.02	38	13.02	30	13.02	26
15.04	57	15.06	35	11.04	54	13.04	42	13.04	44	13.04	19
15.06	43	15.08	46	11.06	21	13.06	33	13.06	30	13.06	31
15.08	60	15.1	34	11.08	50	13.08	29	13.08	27	13.08	36
15.1	57	15.12	35	11.1	41	13.1	32	13.1	29	13.1	23
15.12	56	15.14	40	11.12	31	13.12	38	13.12	38	13.12	26
15.14	36	15.16	40	11.14	57	13.14	45	13.14	39	13.14	20
15.16	44	15.18	52	11.16	34	13.16	35	13.16	36	13.16	28
15.18	48	15.2	55	11.18	39	13.18	39	13.18	32	13.18	28
15.2	49	15.22	53	11.2	36	13.2	42	13.2	31	13.2	31
15.22	52	15.24	44	11.22	36	13.22	33	13.22	33	13.22	38
15.24	61	15.26	41	11.24	41	13.24	38	13.24	49	13.24	27
15.26	56	15.28	42	11.26	40	13.26	40	13.26	31	13.26	23
15.28	67	15.3	51	11.28	31	13.28	48	13.28	41	13.28	26
15.3	46	15.32	43	11.3	28	13.3	22	13.3	21	13.3	19
15.32	52	15.34	47	11.32	37	13.32	39	13.32	30	13.32	21
15.34	52	15.36	45	11.34	31	13.34	36	13.34	44	13.34	23
15.36	56	15.38	48	11.36	46	13.36	37	13.36	39	13.36	26
15.38	53	15.4	52	11.38	41	13.38	31	13.38	28	13.38	35
15.4	53	15.42	36	11.4	32	13.4	42	13.4	34	13.4	15
15.42	45	15.44	58	11.42	39	13.42	32	13.42	39	13.42	19
15.44	45	15.46	56	11.44	39	13.44	36	13.44	26	13.44	23
15.46	66	15.48	39	11.46	46	13.46	33	13.46	29	13.46	34
15.48	47	15.5	43	11.48	47	13.48	33	13.48	32	13.48	33
15.5	64	15.52	38	11.5	44	13.5	34	13.5	32	13.5	25
15.52	45	15.54	56	11.52	43	13.52	38	13.52	31	13.52	24
15.54	48	15.56	49	11.54	35	13.54	26	13.54	44	13.54	32
15.56	50	15.58	37	11.56	30	13.56	35	13.56	40	13.56	33
15.58	54	15.6	42	11.58	42	13.58	24	13.58	27	13.58	30
15.6	42	15.62	46	11.6	40	13.6	31	13.6	39	13.6	23
15.62	64	15.64	42	11.62	43	13.62	31	13.62	26	13.62	24
15.64	55	15.66	51	11.64	33	13.64	39	13.64	27	13.64	26
15.66	56	15.68	31	11.66	41	13.66	52	13.66	39	13.66	32
15.68	57	15.7	53	11.68	40	13.68	36	13.68	32	13.68	27
15.7	41	15.72	37	11.7	36	13.7	41	13.7	39	13.7	28
15.72	53	15.74	46	11.72	46	13.72	40	13.72	42	13.72	21
15.74	50	15.76	50	11.74	37	13.74	33	13.74	40	13.74	28
15.76	61	15.78	37	11.76	46	13.76	36	13.76	42	13.76	25
15.78	66	15.8	52	11.78	41	13.78	37	13.78	42	13.78	28
15.8	43	15.82	30	11.8	40	13.8	30	13.8	35	13.8	27
15.82	45	15.84	32	11.82	41	13.82	36	13.82	32	13.82	21
15.84	48	15.86	34	11.84	26	13.84	34	13.84	30	13.84	27
15.86	54	15.88	47	11.86	32	13.86	41	13.86	40	13.86	31
15.88	44	15.9	46	11.88	41	13.88	33	13.88	49	13.88	27
15.9	53	15.92	50	11.9	38	13.9	37	13.9	40	13.9	34
15.92	59	15.94	41	11.92	48	13.92	48	13.92	50	13.92	22
15.94	49	15.96	45	11.94	42	13.94	42	13.94	41	13.94	23
15.96	47	15.98	35	11.96	42	13.96	28	13.96	43	13.96	34
15.98	52	16	42	11.98	36	13.98	45	13.98	34	13.98	30
16	46	16.02	36	12	38	14	48	14	41	14	29
16.02	59	16.04	56	12.02	46	14.02	37	14.02	60	14.02	41
16.04	49	16.06	41	12.04	41	14.04	50	14.04	37	14.04	30
16.06	55	16.08	36	12.06	52	14.06	51	14.06	54	14.06	24
16.08	56	16.1	52	12.08	27	14.08	33	14.08	44	14.08	38
16.1	52	16.12	50	12.1	50	14.1	30	14.1	45	14.1	33
16.12	43	16.14	38	12.12	47	14.12	40	14.12	44	14.12	31
16.14	57	16.16	52	12.14	36	14.14	32	14.14	37	14.14	26
16.16	51	16.18	47	12.16	51	14.16	36	14.16	30	14.16	33
16.18	47	16.2	40	12.18	52	14.18	30	14.18	39	14.18	16
16.2	60	16.22	46	12.2	44	14.2	44	14.2	36	14.2	26
16.22	56	16.24	36	12.22	41	14.22	39	14.22	32	14.22	30
16.24	56	16.26	47	12.24	45	14.24	54	14.24	40	14.24	31
16.26	57	16.28	39	12.26	50	14.26	28	14.26	43	14.26	33
16.28	42	16.3	46	12.28	47	14.28	50	14.28	36	14.28	27
16.3	50	16.32	28	12.3	52	14.3	40	14.3	32	14.3	26
16.32	47	16.34	63	12.32	68	14.32	27	14.32	26	14.32	22
16.34	50	16.36	50	12.34	44	14.34	45	14.34	39	14.34	23
16.36	55	16.38	45	12.36	51	14.36	33	14.36	38	14.36	20
16.38	58	16.4	45	12.38	48	14.38	38	14.38	41	14.38	18
16.4	54	16.42	43	12.4	48	14.4	35	14.4	36	14.4	25
16.42	44	16.44	34	12.42	50	14.42	40	14.42	28	14.42	36
16.44	58	16.46	38	12.44	67	14.44	33	14.44	43	14.44	17
16.46	55	16.48	47	12.46	65	14.46	33	14.46	41	14.46	24
16.48	44	16.5	43	12.48	62	14.48	30	14.48	41	14.48	30
16.5	54	16.52	46	12.5	78	14.5	32	14.5	27	14.5	20
16.52	54	16.54	52	12.52	65	14.52	33	14.52	30	14.52	30
16.54	57	16.56	49	12.54	83	14.54	38	14.54	35	14.54	26
16.56	57	16.58	43	12.56	57	14.56	31	14.56	30	14.56	27
16.58	37	16.6	47	12.58	59	14.58	38	14.58	38	14.58	25
16.6	59	16.62	45	12.6	48	14.6	37	14.6	40	14.6	16
16.62	46	16.64	33	12.62	49	14.62	31	14.62	38	14.62	23
16.64	56	16.66	54	12.64	49	14.64	28	14.64	36	14.64	24
16.66	56	16.68	34	12.66	53	14.66	36	14.66	35	14.66	18
16.68	57	16.7	44	12.68	43	14.68	38	14.68	33	14.68	25
16.7	55	16.72	49	12.7	34	14.7	39	14.7	45	14.7	34
16.72	58	16.74	41	12.72	48	14.72	33	14.72	37	14.72	30
16.74	62	16.76	49	12.74	48	14.74	28	14.74	42	14.74	35
16.76	43	16.78	38	12.76	46	14.76	37	14.76	44	14.76	28
16.78	52	16.8	59	12.78	40	14.78	50	14.78	27	14.78	24
16.8	63	16.82	42	12.8	32	14.8	43	14.8	36	14.8	25
16.82	61	16.84	41	12.82	50	14.82	34	14.82	28	14.82	31
16.84	50	16.86	57	12.84	51	14.84	47	14.84	41	14.84	33
16.86	60	16.88	44	12.86	37	14.86	45	14.86	35	14.86	25
16.88	56	16.9	48	12.88	29	14.88	26	14.88	31	14.88	29
16.9	52	16.92	48	12.9	38	14.9	34	14.9	51	14.9	28
16.92	56	16.94	48	12.92	47	14.92	42	14.92	40	14.92	42
16.94	50	16.96	49	12.94	33	14.94	43	14.94	37	14.94	30
16.96	62	16.98	54	12.96	40	14.96	38	14.96	37	14.96	30
16.98	66	17	48	12.98	37	14.98	43	14.98	49	14.98	25
17	50	17.02	48	13	34	15	40	15	41	15	33
17.02	67	17.04	41	13.02	41	15.02	46	15.02	38	15.02	37
17.04	45	17.06	44	13.04	37	15.04	30	15.04	37	15.04	31
17.06	68	17.08	44	13.06	42	15.06	38	15.06	29	15.06	30
17.08	52	17.1	46	13.08	41	15.08	39	15.08	42	15.08	33
17.1	66	17.12	52	13.1	49	15.1	36	15.1	39	15.1	36
17.12	58	17.14	31	13.12	39	15.12	46	15.12	53	15.12	27
17.14	73	17.16	50	13.14	38	15.14	44	15.14	48	15.14	43
17.16	45	17.18	61	13.16	47	15.16	55	15.16	44	15.16	27
17.18	71	17.2	49	13.18	46	15.18	52	15.18	30	15.18	23
17.2	67	17.22	54	13.2	39	15.2	54	15.2	43	15.2	29
17.22	48	17.24	41	13.22	45	15.22	41	15.22	48	15.22	22
17.24	60	17.26	47	13.24	45	15.24	47	15.24	38	15.24	36
17.26	53	17.28	43	13.26	44	15.26	45	15.26	35	15.26	31
17.28	60	17.3	51	13.28	41	15.28	45	15.28	47	15.28	27
17.3	45	17.32	45	13.3	35	15.3	40	15.3	44	15.3	34
17.32	57	17.34	33	13.32	42	15.32	53	15.32	41	15.32	31
17.34	47	17.36	45	13.34	42	15.34	48	15.34	55	15.34	34
17.36	58	17.38	49	13.36	41	15.36	39	15.36	62	15.36	33
17.38	59	17.4	46	13.38	43	15.38	48	15.38	52	15.38	29
17.4	56	17.42	45	13.4	41	15.4	44	15.4	41	15.4	34
17.42	56	17.44	48	13.42	35	15.42	48	15.42	41	15.42	30
17.44	55	17.46	49	13.44	41	15.44	50	15.44	40	15.44	30
17.46	63	17.48	53	13.46	44	15.46	47	15.46	38	15.46	33
17.48	67	17.5	51	13.48	46	15.48	51	15.48	40	15.48	28
17.5	53	17.52	38	13.5	39	15.5	34	15.5	32	15.5	22
17.52	58	17.54	34	13.52	46	15.52	47	15.52	35	15.52	14
17.54	48	17.56	63	13.54	56	15.54	44	15.54	31	15.54	26
17.56	55	17.58	52	13.56	46	15.56	36	15.56	45	15.56	32
17.58	49	17.6	46	13.58	42	15.58	38	15.58	29	15.58	24
17.6	59	17.62	47	13.6	43	15.6	35	15.6	35	15.6	28
17.62	47	17.64	55	13.62	39	15.62	33	15.62	38	15.62	24
17.64	45	17.66	48	13.64	44	15.64	39	15.64	40	15.64	30
17.66	76	17.68	52	13.66	29	15.66	34	15.66	35	15.66	22
17.68	61	17.7	38	13.68	55	15.68	31	15.68	47	15.68	33
17.7	67	17.72	39	13.7	36	15.7	53	15.7	47	15.7	33
17.72	63	17.74	52	13.72	43	15.72	37	15.72	32	15.72	27
17.74	50	17.76	40	13.74	36	15.74	33	15.74	42	15.74	39
17.76	54	17.78	58	13.76	31	15.76	25	15.76	29	15.76	31
17.78	62	17.8	53	13.78	54	15.78	45	15.78	34	15.78	37
17.8	50	17.82	50	13.8	45	15.8	33	15.8	37	15.8	32
17.82	66	17.84	51	13.82	28	15.82	42	15.82	30	15.82	29
17.84	51	17.86	56	13.84	42	15.84	37	15.84	29	15.84	29
17.86	60	17.88	55	13.86	50	15.86	44	15.86	30	15.86	21
17.88	66	17.9	55	13.88	32	15.88	27	15.88	42	15.88	23
17.9	52	17.92	62	13.9	41	15.9	33	15.9	35	15.9	24
17.92	63	17.94	52	13.92	43	15.92	40	15.92	27	15.92	22
17.94	51	17.96	45	13.94	40	15.94	43	15.94	30	15.94	23
17.96	52	17.98	55	13.96	46	15.96	40	15.96	37	15.96	35
17.98	58	18	44	13.98	43	15.98	41	15.98	34	15.98	34
18	59	18.02	37	14	60	16	41	16	39	16	31
18.02	64	18.04	69	14.02	51	16.02	36	16.02	36	16.02	30
18.04	61	18.06	33	14.04	50	16.04	44	16.04	36	16.04	28
18.06	51	18.08	61	14.06	40	16.06	33	16.06	35	16.06	30
18.08	60	18.1	63	14.08	55	16.08	49	16.08	35	16.08	33
18.1	74	18.12	58	14.1	41	16.1	41	16.1	35	16.1	28
18.12	77	18.14	58	14.12	47	16.12	37	16.12	43	16.12	31
18.14	72	18.16	58	14.14	52	16.14	35	16.14	48	16.14	30
18.16	60	18.18	64	14.16	36	16.16	39	16.16	33	16.16	23
18.18	66	18.2	54	14.18	40	16.18	46	16.18	37	16.18	36
18.2	51	18.22	56	14.2	35	16.2	41	16.2	35	16.2	31
18.22	64	18.24	67	14.22	41	16.22	38	16.22	34	16.22	33
18.24	63	18.26	49	14.24	51	16.24	35	16.24	48	16.24	40
18.26	65	18.28	53	14.26	40	16.26	38	16.26	35	16.26	29
18.28	76	18.3	58	14.28	42	16.28	34	16.28	33	16.28	19
18.3	77	18.32	55	14.3	31	16.3	39	16.3	43	16.3	28
18.32	65	18.34	47	14.32	35	16.32	41	16.32	26	16.32	34
18.34	52	18.36	57	14.34	35	16.34	41	16.34	47	16.34	24
18.36	75	18.38	54	14.36	40	16.36	40	16.36	30	16.36	24
18.38	69	18.4	47	14.38	37	16.38	40	16.38	37	16.38	35
18.4	60	18.42	53	14.4	33	16.4	34	16.4	36	16.4	40
18.42	60	18.44	62	14.42	42	16.42	34	16.42	32	16.42	27
18.44	74	18.46	57	14.44	44	16.44	44	16.44	30	16.44	25
18.46	80	18.48	63	14.46	31	16.46	35	16.46	31	16.46	32
18.48	77	18.5	68	14.48	32	16.48	33	16.48	39	16.48	28
18.5	61	18.52	71	14.5	30	16.5	40	16.5	36	16.5	24
18.52	48	18.54	70	14.52	44	16.52	39	16.52	30	16.52	25
18.54	70	18.56	65	14.54	43	16.54	37	16.54	38	16.54	22
18.56	52	18.58	59	14.56	42	16.56	46	16.56	52	16.56	29
18.58	61	18.6	66	14.58	34	16.58	34	16.58	45	16.58	27
18.6	67	18.62	69	14.6	38	16.6	44	16.6	30	16.6	29
18.62	49	18.64	63	14.62	47	16.62	33	16.62	36	16.62	37
18.64	60	18.66	65	14.64	38	16.64	34	16.64	34	16.64	25
18.66	61	18.68	53	14.66	32	16.66	53	16.66	34	16.66	42
18.68	48	18.7	53	14.68	38	16.68	45	16.68	30	16.68	24
18.7	62	18.72	49	14.7	45	16.7	38	16.7	39	16.7	31
18.72	79	18.74	59	14.72	40	16.72	40	16.72	40	16.72	33
18.74	76	18.76	51	14.74	36	16.74	40	16.74	38	16.74	41
18.76	60	18.78	41	14.76	34	16.76	31	16.76	30	16.76	45
18.78	67	18.8	56	14.78	44	16.78	49	16.78	47	16.78	36
18.8	57	18.82	56	14.8	39	16.8	38	16.8	31	16.8	37
18.82	57	18.84	42	14.82	38	16.82	42	16.82	25	16.82	41
18.84	67	18.86	54	14.84	39	16.84	47	16.84	43	16.84	47
18.86	67	18.88	51	14.86	40	16.86	38	16.86	27	16.86	38
18.88	59	18.9	53	14.88	38	16.88	41	16.88	33	16.88	32
18.9	65	18.92	43	14.9	34	16.9	35	16.9	26	16.9	44
18.92	67	18.94	40	14.92	48	16.92	30	16.92	35	16.92	37
18.94	73	18.96	52	14.94	37	16.94	37	16.94	43	16.94	53
18.96	65	18.98	40	14.96	35	16.96	44	16.96	40	16.96	52
18.98	57	19	49	14.98	47	16.98	38	16.98	29	16.98	45
19	57	19.02	41	15	49	17	32	17	36	17	48
19.02	56	19.04	47	15.02	37	17.02	41	17.02	35	17.02	56
19.04	75	19.06	43	15.04	43	17.04	54	17.04	30	17.04	52
19.06	66	19.08	58	15.06	41	17.06	43	17.06	32	17.06	57
19.08	60	19.1	48	15.08	41	17.08	34	17.08	37	17.08	52
19.1	64	19.12	43	15.1	44	17.1	44	17.1	40	17.1	55
19.12	55	19.14	62	15.12	46	17.12	36	17.12	39	17.12	67
19.14	71	19.16	56	15.14	41	17.14	41	17.14	46	17.14	60
19.16	55	19.18	51	15.16	48	17.16	36	17.16	49	17.16	65
19.18	70	19.2	51	15.18	49	17.18	42	17.18	27	17.18	75
19.2	78	19.22	59	15.2	37	17.2	36	17.2	46	17.2	53
19.22	74	19.24	42	15.22	46	17.22	49	17.22	49	17.22	48
19.24	67	19.26	61	15.24	40	17.24	26	17.24	43	17.24	67
19.26	70	19.28	71	15.26	42	17.26	37	17.26	31	17.26	80
19.28	71	19.3	61	15.28	45	17.28	38	17.28	32	17.28	91
19.3	81	19.32	51	15.3	47	17.3	57	17.3	39	17.3	76
19.32	58	19.34	56	15.32	41	17.32	30	17.32	34	17.32	61
19.34	64	19.36	57	15.34	64	17.34	34	17.34	36	17.34	92
19.36	62	19.38	37	15.36	45	17.36	45	17.36	44	17.36	101
19.38	61	19.4	52	15.38	50	17.38	46	17.38	39	17.38	87
19.4	56	19.42	51	15.4	40	17.4	42	17.4	40	17.4	90
19.42	65	19.44	59	15.42	60	17.42	46	17.42	47	17.42	103
19.44	74	19.46	55	15.44	63	17.44	42	17.44	47	17.44	95
19.46	69	19.48	69	15.46	35	17.46	33	17.46	41	17.46	88
19.48	70	19.5	51	15.48	38	17.48	44	17.48	47	17.48	88
19.5	75	19.52	45	15.5	43	17.5	32	17.5	52	17.5	101
19.52	66	19.54	63	15.52	47	17.52	44	17.52	52	17.52	98
19.54	79	19.56	47	15.54	42	17.54	39	17.54	46	17.54	96
19.56	60	19.58	56	15.56	48	17.56	49	17.56	42	17.56	76
19.58	56	19.6	57	15.58	43	17.58	38	17.58	44	17.58	72
19.6	64	19.62	60	15.6	34	17.6	68	17.6	42	17.6	78
19.62	78	19.64	62	15.62	51	17.62	38	17.62	33	17.62	72
19.64	78	19.66	45	15.64	57	17.64	43	17.64	47	17.64	67
19.66	70	19.68	57	15.66	39	17.66	42	17.66	48	17.66	70
19.68	66	19.7	55	15.68	46	17.68	42	17.68	38	17.68	81
19.7	69	19.72	57	15.7	46	17.7	33	17.7	51	17.7	57
19.72	56	19.74	53	15.72	40	17.72	56	17.72	46	17.72	74
19.74	74	19.76	69	15.74	38	17.74	42	17.74	39	17.74	59
19.76	62	19.78	59	15.76	47	17.76	60	17.76	30	17.76	57
19.78	64	19.8	44	15.78	46	17.78	54	17.78	36	17.78	60
19.8	62	19.82	56	15.8	31	17.8	47	17.8	41	17.8	55
19.82	63	19.84	65	15.82	40	17.82	45	17.82	45	17.82	59
19.84	75	19.86	54	15.84	35	17.84	54	17.84	44	17.84	47
19.86	79	19.88	66	15.86	44	17.86	47	17.86	52	17.86	70
19.88	65	19.9	41	15.88	35	17.88	57	17.88	45	17.88	73
19.9	79	19.92	71	15.9	36	17.9	66	17.9	46	17.9	52
19.92	78	19.94	71	15.92	36	17.92	53	17.92	61	17.92	76
19.94	76	19.96	55	15.94	41	17.94	56	17.94	64	17.94	83
19.96	68	19.98	64	15.96	40	17.96	67	17.96	73	17.96	58
19.98	97	20	53	15.98	52	17.98	67	17.98	52	17.98	71
20	78	20.02	63	16	41	18	67	18	75	18	92
20.02	72	20.04	49	16.02	37	18.02	96	18.02	91	18.02	67
20.04	77	20.06	71	16.04	40	18.04	73	18.04	92	18.04	73
20.06	68	20.08	57	16.06	53	18.06	71	18.06	96	18.06	74
20.08	82	20.1	56	16.08	44	18.08	102	18.08	115	18.08	91
20.1	73	20.12	53	16.1	40	18.1	101	18.1	135	18.1	78
20.12	88	20.14	70	16.12	44	18.12	82	18.12	111	18.12	84
20.14	62	20.16	53	16.14	43	18.14	117	18.14	130	18.14	83
20.16	73	20.18	62	16.16	55	18.16	80	18.16	140	18.16	92
20.18	56	20.2	51	16.18	43	18.18	90	18.18	126	18.18	75
20.2	70	20.22	61	16.2	40	18.2	95	18.2	134	18.2	88
20.22	76	20.24	52	16.22	28	18.22	77	18.22	107	18.22	70
20.24	64	20.26	77	16.24	39	18.24	81	18.24	108	18.24	77
20.26	66	20.28	51	16.26	54	18.26	80	18.26	79	18.26	66
20.28	68	20.3	67	16.28	44	18.28	56	18.28	82	18.28	80
20.3	80	20.32	74	16.3	39	18.3	60	18.3	68	18.3	62
20.32	69	20.34	69	16.32	38	18.32	81	18.32	70	18.32	59
20.34	73	20.36	52	16.34	36	18.34	61	18.34	70	18.34	63
20.36	62	20.38	62	16.36	51	18.36	57	18.36	81	18.36	55
20.38	79	20.4	54	16.38	53	18.38	77	18.38	81	18.38	76
20.4	71	20.42	62	16.4	39	18.4	86	18.4	93	18.4	65
20.42	79	20.44	63	16.42	43	18.42	66	18.42	87	18.42	63
20.44	75	20.46	72	16.44	41	18.44	73	18.44	100	18.44	65
20.46	71	20.48	71	16.46	47	18.46	93	18.46	109	18.46	63
20.48	80	20.5	57	16.48	47	18.48	101	18.48	124	18.48	64
20.5	84	20.52	62	16.5	45	18.5	105	18.5	138	18.5	71
20.52	84	20.54	64	16.52	43	18.52	101	18.52	145	18.52	78
20.54	91	20.56	41	16.54	47	18.54	96	18.54	128	18.54	64
20.56	78	20.58	54	16.56	41	18.56	111	18.56	152	18.56	71
20.58	65	20.6	59	16.58	38	18.58	96	18.58	147	18.58	63
20.6	76	20.62	60	16.6	42	18.6	101	18.6	132	18.6	61
20.62	86	20.64	54	16.62	45	18.62	81	18.62	128	18.62	49
20.64	90	20.66	66	16.64	39	18.64	90	18.64	100	18.64	53
20.66	73	20.68	61	16.66	43	18.66	78	18.66	81	18.66	55
20.68	79	20.7	51	16.68	37	18.68	52	18.68	86	18.68	42
20.7	83	20.72	56	16.7	40	18.7	58	18.7	70	18.7	46
20.72	83	20.74	70	16.72	45	18.72	58	18.72	68	18.72	39
20.74	68	20.76	70	16.74	39	18.74	60	18.74	54	18.74	35
20.76	80	20.78	53	16.76	40	18.76	64	18.76	51	18.76	38
20.78	75	20.8	79	16.78	38	18.78	57	18.78	56	18.78	46
20.8	71	20.82	65	16.8	46	18.8	44	18.8	39	18.8	48
20.82	99	20.84	74	16.82	58	18.82	48	18.82	39	18.82	32
20.84	85	20.86	59	16.84	56	18.84	37	18.84	43	18.84	45
20.86	92	20.88	52	16.86	48	18.86	48	18.86	54	18.86	34
20.88	75	20.9	65	16.88	49	18.88	48	18.88	44	18.88	37
20.9	69	20.92	61	16.9	34	18.9	39	18.9	47	18.9	27
20.92	82	20.94	75	16.92	52	18.92	38	18.92	46	18.92	41
20.94	78	20.96	44	16.94	38	18.94	47	18.94	39	18.94	35
20.96	75	20.98	73	16.96	39	18.96	39	18.96	46	18.96	31
20.98	86	21	61	16.98	49	18.98	44	18.98	47	18.98	35
21	72	21.02	66	17	42	19	27	19	49	19	32
21.02	71	21.04	78	17.02	46	19.02	53	19.02	42	19.02	30
21.04	76	21.06	80	17.04	37	19.04	52	19.04	44	19.04	28
21.06	79	21.08	57	17.06	49	19.06	44	19.06	43	19.06	25
21.08	68	21.1	69	17.08	44	19.08	50	19.08	27	19.08	32
21.1	86	21.12	57	17.1	39	19.1	58	19.1	50	19.1	29
21.12	96	21.14	59	17.12	39	19.12	51	19.12	49	19.12	34
21.14	83	21.16	61	17.14	50	19.14	52	19.14	39	19.14	29
21.16	86	21.18	63	17.16	52	19.16	59	19.16	44	19.16	30
21.18	98	21.2	66	17.18	52	19.18	53	19.18	44	19.18	37
21.2	95	21.22	69	17.2	45	19.2	50	19.2	48	19.2	31
21.22	89	21.24	80	17.22	53	19.22	56	19.22	47	19.22	31
21.24	90	21.26	72	17.24	50	19.24	60	19.24	50	19.24	36
21.26	107	21.28	72	17.26	38	19.26	55	19.26	36	19.26	30
21.28	90	21.3	72	17.28	51	19.28	50	19.28	52	19.28	22
21.3	92	21.32	67	17.3	37	19.3	52	19.3	61	19.3	31
21.32	94	21.34	89	17.32	50	19.32	49	19.32	50	19.32	32
21.34	96	21.36	78	17.34	42	19.34	59	19.34	41	19.34	26
21.36	89	21.38	91	17.36	45	19.36	36	19.36	35	19.36	36
21.38	77	21.4	74	17.38	49	19.38	44	19.38	47	19.38	29
21.4	110	21.42	76	17.4	38	19.4	44	19.4	35	19.4	39
21.42	84	21.44	85	17.42	42	19.42	39	19.42	41	19.42	35
21.44	85	21.46	68	17.44	53	19.44	37	19.44	41	19.44	40
21.46	91	21.48	74	17.46	38	19.46	40	19.46	41	19.46	32
21.48	91	21.5	74	17.48	43	19.48	47	19.48	46	19.48	41
21.5	97	21.52	73	17.5	48	19.5	49	19.5	42	19.5	28
21.52	95	21.54	78	17.52	38	19.52	46	19.52	56	19.52	32
21.54	100	21.56	77	17.54	50	19.54	52	19.54	43	19.54	41
21.56	110	21.58	80	17.56	46	19.56	45	19.56	46	19.56	35
21.58	107	21.6	74	17.58	41	19.58	44	19.58	43	19.58	31
21.6	100	21.62	68	17.6	46	19.6	52	19.6	47	19.6	34
21.62	95	21.64	80	17.62	42	19.62	54	19.62	49	19.62	31
21.64	99	21.66	77	17.64	54	19.64	48	19.64	48	19.64	33
21.66	97	21.68	72	17.66	47	19.66	47	19.66	50	19.66	33
21.68	106	21.7	95	17.68	47	19.68	53	19.68	45	19.68	33
21.7	104	21.72	69	17.7	42	19.7	66	19.7	50	19.7	45
21.72	120	21.74	75	17.72	31	19.72	55	19.72	51	19.72	31
21.74	100	21.76	84	17.74	38	19.74	60	19.74	66	19.74	25
21.76	96	21.78	80	17.76	57	19.76	70	19.76	58	19.76	33
21.78	86	21.8	74	17.78	47	19.78	59	19.78	47	19.78	31
21.8	102	21.82	69	17.8	39	19.8	63	19.8	49	19.8	24
21.82	96	21.84	73	17.82	48	19.82	51	19.82	50	19.82	35
21.84	104	21.86	88	17.84	49	19.84	53	19.84	59	19.84	40
21.86	101	21.88	81	17.86	55	19.86	55	19.86	50	19.86	35
21.88	112	21.9	72	17.88	50	19.88	46	19.88	59	19.88	34
21.9	105	21.92	79	17.9	57	19.9	39	19.9	39	19.9	32
21.92	94	21.94	87	17.92	57	19.92	54	19.92	36	19.92	41
21.94	123	21.96	79	17.94	64	19.94	43	19.94	54	19.94	29
21.96	104	21.98	81	17.96	59	19.96	50	19.96	48	19.96	36
21.98	88	22	68	17.98	54	19.98	51	19.98	58	19.98	33
22	101	22.02	54	18	50	20	50	20	41	20	30
22.02	135	22.04	70	18.02	66	20.02	61	20.02	49	20.02	31
22.04	107	22.06	78	18.04	59	20.04	46	20.04	41	20.04	38
22.06	114	22.08	81	18.06	70	20.06	43	20.06	51	20.06	34
22.08	106	22.1	74	18.08	57	20.08	49	20.08	41	20.08	34
22.1	123	22.12	76	18.1	94	20.1	44	20.1	39	20.1	38
22.12	104	22.14	86	18.12	98	20.12	37	20.12	39	20.12	33
22.14	117	22.16	92	18.14	98	20.14	64	20.14	52	20.14	42
22.16	121	22.18	94	18.16	96	20.16	36	20.16	38	20.16	41
22.18	110	22.2	79	18.18	84	20.18	47	20.18	55	20.18	31
22.2	109	22.22	90	18.2	83	20.2	40	20.2	40	20.2	33
22.22	107	22.24	81	18.22	72	20.22	47	20.22	47	20.22	31
22.24	127	22.26	86	18.24	66	20.24	55	20.24	35	20.24	53
22.26	119	22.28	83	18.26	69	20.26	63	20.26	39	20.26	44
22.28	120	22.3	83	18.28	52	20.28	46	20.28	43	20.28	41
22.3	110	22.32	86	18.3	67	20.3	37	20.3	40	20.3	27
22.32	100	22.34	90	18.32	62	20.32	52	20.32	59	20.32	40
22.34	111	22.36	75	18.34	50	20.34	62	20.34	36	20.34	32
22.36	133	22.38	73	18.36	81	20.36	50	20.36	42	20.36	42
22.38	116	22.4	67	18.38	64	20.38	48	20.38	40	20.38	35
22.4	124	22.42	80	18.4	68	20.4	44	20.4	50	20.4	30
22.42	132	22.44	80	18.42	86	20.42	62	20.42	57	20.42	35
22.44	110	22.46	72	18.44	73	20.44	64	20.44	45	20.44	45
22.46	150	22.48	90	18.46	87	20.46	48	20.46	45	20.46	35
22.48	121	22.5	82	18.48	83	20.48	61	20.48	41	20.48	33
22.5	134	22.52	92	18.5	103	20.5	46	20.5	52	20.5	32
22.52	125	22.54	93	18.52	92	20.52	39	20.52	43	20.52	30
22.54	125	22.56	97	18.54	107	20.54	58	20.54	49	20.54	34
22.56	121	22.58	81	18.56	93	20.56	49	20.56	38	20.56	26
22.58	125	22.6	106	18.58	87	20.58	55	20.58	41	20.58	35
22.6	84	22.62	104	18.6	86	20.6	53	20.6	42	20.6	38
22.62	123	22.64	94	18.62	92	20.62	45	20.62	51	20.62	32
22.64	118	22.66	91	18.64	64	20.64	42	20.64	46	20.64	32
22.66	134	22.68	82	18.66	70	20.66	54	20.66	46	20.66	26
22.68	138	22.7	84	18.68	75	20.68	62	20.68	59	20.68	44
22.7	133	22.72	88	18.7	68	20.7	60	20.7	50	20.7	29
22.72	120	22.74	70	18.72	59	20.72	62	20.72	49	20.72	41
22.74	134	22.76	90	18.74	59	20.74	57	20.74	44	20.74	38
22.76	126	22.78	92	18.76	57	20.76	62	20.76	53	20.76	27
22.78	142	22.8	80	18.78	63	20.78	57	20.78	48	20.78	39
22.8	137	22.82	97	18.8	55	20.8	51	20.8	47	20.8	33
22.82	135	22.84	104	18.82	44	20.82	51	20.82	47	20.82	27
22.84	128	22.86	87	18.84	44	20.84	65	20.84	51	20.84	50
22.86	134	22.88	96	18.86	63	20.86	54	20.86	53	20.86	35
22.88	152	22.9	100	18.88	56	20.88	61	20.88	61	20.88	43
22.9	113	22.92	95	18.9	43	20.9	58	20.9	51	20.9	43
22.92	162	22.94	111	18.92	46	20.92	71	20.92	41	20.92	44
22.94	143	22.96	104	18.94	48	20.94	59	20.94	56	20.94	47
22.96	133	22.98	122	18.96	53	20.96	66	20.96	48	20.96	36
22.98	156	23	119	18.98	56	20.98	67	20.98	50	20.98	30
23	164	23.02	100	19	52	21	65	21	57	21	36
23.02	161	23.04	91	19.02	54	21.02	61	21.02	57	21.02	33
23.04	133	23.06	90	19.04	53	21.04	58	21.04	53	21.04	32
23.06	145	23.08	95	19.06	58	21.06	66	21.06	55	21.06	37
23.08	150	23.1	108	19.08	52	21.08	44	21.08	53	21.08	28
23.1	152	23.12	110	19.1	44	21.1	66	21.1	65	21.1	45
23.12	151	23.14	93	19.12	55	21.12	68	21.12	58	21.12	30
23.14	145	23.16	93	19.14	54	21.14	73	21.14	54	21.14	35
23.16	176	23.18	84	19.16	58	21.16	78	21.16	58	21.16	44
23.18	171	23.2	108	19.18	48	21.18	81	21.18	62	21.18	43
23.2	166	23.22	98	19.2	74	21.2	78	21.2	67	21.2	38
23.22	171	23.24	97	19.22	62	21.22	86	21.22	63	21.22	57
23.24	145	23.26	100	19.24	68	21.24	84	21.24	98	21.24	36
23.26	149	23.28	99	19.26	59	21.26	79	21.26	70	21.26	45
23.28	161	23.3	93	19.28	52	21.28	85	21.28	74	21.28	49
23.3	186	23.32	109	19.3	43	21.3	85	21.3	85	21.3	42
23.32	164	23.34	137	19.32	54	21.32	87	21.32	89	21.32	50
23.34	170	23.36	130	19.34	60	21.34	109	21.34	86	21.34	56
23.36	191	23.38	114	19.36	44	21.36	79	21.36	100	21.36	54
23.38	157	23.4	122	19.38	46	21.38	101	21.38	96	21.38	51
23.4	193	23.42	107	19.4	51	21.4	80	21.4	68	21.4	56
23.42	152	23.44	140	19.42	51	21.42	75	21.42	72	21.42	57
23.44	175	23.46	122	19.44	53	21.44	74	21.44	68	21.44	49
23.46	186	23.48	123	19.46	58	21.46	74	21.46	81	21.46	55
23.48	185	23.5	96	19.48	50	21.48	59	21.48	86	21.48	48
23.5	172	23.52	102	19.5	70	21.5	75	21.5	79	21.5	43
23.52	192	23.54	127	19.52	40	21.52	77	21.52	66	21.52	45
23.54	193	23.56	129	19.54	54	21.54	62	21.54	86	21.54	44
23.56	212	23.58	126	19.56	51	21.56	63	21.56	70	21.56	53
23.58	182	23.6	113	19.58	63	21.58	74	21.58	77	21.58	40
23.6	180	23.62	120	19.6	61	21.6	59	21.6	64	21.6	48
23.62	197	23.64	157	19.62	40	21.62	57	21.62	55	21.62	45
23.64	211	23.66	149	19.64	61	21.64	63	21.64	64	21.64	40
23.66	195	23.68	161	19.66	64	21.66	66	21.66	59	21.66	56
23.68	217	23.7	166	19.68	56	21.68	66	21.68	66	21.68	38
23.7	204	23.72	166	19.7	62	21.7	64	21.7	50	21.7	43
23.72	194	23.74	181	19.72	46	21.72	77	21.72	65	21.72	46
23.74	193	23.76	171	19.74	56	21.74	66	21.74	47	21.74	40
23.76	205	23.78	174	19.76	55	21.76	72	21.76	46	21.76	39
23.78	216	23.8	182	19.78	69	21.78	61	21.78	77	21.78	33
23.8	211	23.82	158	19.8	80	21.8	50	21.8	65	21.8	39
23.82	222	23.84	147	19.82	58	21.82	70	21.82	45	21.82	31
23.84	223	23.86	170	19.84	76	21.84	66	21.84	53	21.84	40
23.86	244	23.88	166	19.86	63	21.86	60	21.86	60	21.86	30
23.88	222	23.9	140	19.88	45	21.88	61	21.88	55	21.88	40
23.9	262	23.92	147	19.9	49	21.9	60	21.9	60	21.9	49
23.92	258	23.94	156	19.92	62	21.92	61	21.92	67	21.92	49
23.94	240	23.96	162	19.94	53	21.94	66	21.94	77	21.94	33
23.96	243	23.98	164	19.96	55	21.96	57	21.96	67	21.96	48
23.98	264	24	158	19.98	54	21.98	60	21.98	59	21.98	55
24	230	24.02	156	20	55	22	53	22	73	22	43
24.02	277	24.04	158	20.02	58	22.02	65	22.02	62	22.02	49
24.04	275	24.06	158	20.04	54	22.04	73	22.04	56	22.04	56
24.06	250	24.08	171	20.06	58	22.06	67	22.06	59	22.06	44
24.08	270	24.1	160	20.08	63	22.08	76	22.08	52	22.08	39
24.1	260	24.12	167	20.1	44	22.1	91	22.1	57	22.1	57
24.12	263	24.14	205	20.12	53	22.12	73	22.12	58	22.12	51
24.14	292	24.16	170	20.14	58	22.14	62	22.14	69	22.14	36
24.16	296	24.18	152	20.16	51	22.16	70	22.16	72	22.16	46
24.18	271	24.2	177	20.18	51	22.18	100	22.18	77	22.18	46
24.2	300	24.22	191	20.2	62	22.2	72	22.2	77	22.2	65
24.22	319	24.24	196	20.22	46	22.22	79	22.22	65	22.22	58
24.24	297	24.26	184	20.24	46	22.24	87	22.24	77	22.24	56
24.26	354	24.28	180	20.26	60	22.26	55	22.26	64	22.26	49
24.28	349	24.3	182	20.28	51	22.28	72	22.28	82	22.28	54
24.3	305	24.32	183	20.3	62	22.3	83	22.3	80	22.3	52
24.32	298	24.34	214	20.32	59	22.32	79	22.32	67	22.32	42
24.34	344	24.36	211	20.34	73	22.34	80	22.34	92	22.34	48
24.36	310	24.38	207	20.36	54	22.36	81	22.36	79	22.36	37
24.38	332	24.4	201	20.38	58	22.38	69	22.38	88	22.38	60
24.4	360	24.42	209	20.4	53	22.4	63	22.4	82	22.4	57
24.42	371	24.44	206	20.42	63	22.42	71	22.42	84	22.42	49
24.44	360	24.46	202	20.44	54	22.44	63	22.44	72	22.44	64
24.46	376	24.48	233	20.46	47	22.46	73	22.46	61	22.46	33
24.48	372	24.5	235	20.48	67	22.48	53	22.48	63	22.48	55
24.5	383	24.52	210	20.5	73	22.5	79	22.5	56	22.5	41
24.52	378	24.54	230	20.52	58	22.52	58	22.52	67	22.52	51
24.54	415	24.56	245	20.54	73	22.54	61	22.54	69	22.54	54
24.56	394	24.58	233	20.56	66	22.56	77	22.56	62	22.56	51
24.58	412	24.6	277	20.58	63	22.58	83	22.58	69	22.58	41
24.6	407	24.62	266	20.6	70	22.6	67	22.6	59	22.6	60
24.62	432	24.64	285	20.62	63	22.62	74	22.62	69	22.62	48
24.64	433	24.66	275	20.64	53	22.64	71	22.64	72	22.64	50
24.66	422	24.68	258	20.66	60	22.66	68	22.66	78	22.66	51
24.68	473	24.7	266	20.68	62	22.68	74	22.68	70	22.68	56
24.7	491	24.72	268	20.7	72	22.7	87	22.7	68	22.7	73
24.72	476	24.74	322	20.72	60	22.72	68	22.72	62	22.72	53
24.74	487	24.76	305	20.74	55	22.74	79	22.74	73	22.74	46
24.76	512	24.78	286	20.76	62	22.76	81	22.76	77	22.76	59
24.78	507	24.8	293	20.78	56	22.78	85	22.78	80	22.78	43
24.8	500	24.82	296	20.8	62	22.8	75	22.8	84	22.8	55
24.82	527	24.84	311	20.82	69	22.82	77	22.82	69	22.82	50
24.84	580	24.86	298	20.84	50	22.84	70	22.84	80	22.84	63
24.86	612	24.88	346	20.86	84	22.86	94	22.86	99	22.86	57
24.88	613	24.9	295	20.88	51	22.88	77	22.88	102	22.88	62
24.9	604	24.92	332	20.9	62	22.9	82	22.9	103	22.9	68
24.92	649	24.94	338	20.92	75	22.92	108	22.92	96	22.92	60
24.94	630	24.96	361	20.94	58	22.94	80	22.94	99	22.94	71
24.96	652	24.98	352	20.96	72	22.96	102	22.96	87	22.96	77
24.98	648	25	417	20.98	59	22.98	109	22.98	113	22.98	76
25	678	25.02	388	21	62	23	119	23	95	23	90
25.02	725	25.04	371	21.02	59	23.02	100	23.02	109	23.02	109
25.04	773	25.06	404	21.04	71	23.04	117	23.04	119	23.04	77
25.06	673	25.08	372	21.06	68	23.06	99	23.06	112	23.06	98
25.08	758	25.1	435	21.08	90	23.08	110	23.08	90	23.08	97
25.1	699	25.12	403	21.1	58	23.1	91	23.1	101	23.1	81
25.12	771	25.14	443	21.12	76	23.12	105	23.12	103	23.12	75
25.14	789	25.16	471	21.14	69	23.14	82	23.14	85	23.14	76
25.16	769	25.18	481	21.16	63	23.16	80	23.16	106	23.16	90
25.18	826	25.2	436	21.18	90	23.18	83	23.18	89	23.18	85
25.2	880	25.22	493	21.2	71	23.2	94	23.2	86	23.2	86
25.22	894	25.24	504	21.22	72	23.22	82	23.22	83	23.22	62
25.24	869	25.26	507	21.24	87	23.24	88	23.24	83	23.24	97
25.26	931	25.28	545	21.26	86	23.26	97	23.26	86	23.26	78
25.28	954	25.3	522	21.28	66	23.28	103	23.28	89	23.28	57
25.3	946	25.32	543	21.3	81	23.3	107	23.3	108	23.3	74
25.32	995	25.34	561	21.32	92	23.32	102	23.32	87	23.32	87
25.34	1015	25.36	558	21.34	84	23.34	94	23.34	80	23.34	77
25.36	1084	25.38	590	21.36	81	23.36	105	23.36	96	23.36	67
25.38	1045	25.4	595	21.38	81	23.38	117	23.38	97	23.38	77
25.4	1104	25.42	626	21.4	69	23.4	105	23.4	121	23.4	84
25.42	1090	25.44	635	21.42	79	23.42	94	23.42	103	23.42	67
25.44	1147	25.46	633	21.44	82	23.44	123	23.44	110	23.44	69
25.46	1100	25.48	701	21.46	71	23.46	101	23.46	117	23.46	72
25.48	1159	25.5	661	21.48	89	23.48	127	23.48	104	23.48	64
25.5	1218	25.52	737	21.5	73	23.5	98	23.5	110	23.5	68
25.52	1205	25.54	695	21.52	79	23.52	131	23.52	132	23.52	70
25.54	1282	25.56	738	21.54	75	23.54	137	23.54	121	23.54	69
25.56	1277	25.58	712	21.56	68	23.56	126	23.56	158	23.56	69
25.58	1295	25.6	782	21.58	78	23.58	146	23.58	139	23.58	85
25.6	1326	25.62	792	21.6	64	23.6	160	23.6	174	23.6	82
25.62	1327	25.64	762	21.62	82	23.62	143	23.62	193	23.62	77
25.64	1443	25.66	822	21.64	50	23.64	192	23.64	205	23.64	79
25.66	1409	25.68	763	21.66	64	23.66	191	23.66	213	23.66	92
25.68	1449	25.7	800	21.68	65	23.68	214	23.68	259	23.68	75
25.7	1475	25.72	852	21.7	47	23.7	251	23.7	238	23.7	107
25.72	1512	25.74	826	21.72	75	23.72	277	23.72	279	23.72	108
25.74	1500	25.76	889	21.74	76	23.74	270	23.74	291	23.74	110
25.76	1543	25.78	867	21.76	82	23.76	301	23.76	295	23.76	141
25.78	1522	25.8	810	21.78	65	23.78	260	23.78	337	23.78	151
25.8	1501	25.82	861	21.8	77	23.8	273	23.8	338	23.8	142
25.82	1591	25.84	923	21.82	55	23.82	228	23.82	311	23.82	146
25.84	1526	25.86	878	21.84	76	23.84	266	23.84	284	23.84	147
25.86	1575	25.88	885	21.86	68	23.86	199	23.86	238	23.86	125
25.88	1524	25.9	907	21.88	64	23.88	182	23.88	210	23.88	103
25.9	1566	25.92	962	21.9	60	23.9	179	23.9	188	23.9	89
25.92	1604	25.94	938	21.92	86	23.92	153	23.92	140	23.92	87
25.94	1642	25.96	894	21.94	77	23.94	144	23.94	149	23.94	78
25.96	1615	25.98	929	21.96	79	23.96	128	23.96	136	23.96	77
25.98	1602	26	993	21.98	76	23.98	157	23.98	163	23.98	78
26	1584	26.02	896	22	63	24	148	24	125	24	57
26.02	1643	26.04	965	22.02	70	24.02	166	24.02	137	24.02	59
26.04	1528	26.06	914	22.04	67	24.04	140	24.04	146	24.04	68
26.06	1564	26.08	841	22.06	79	24.06	139	24.06	127	24.06	64
26.08	1512	26.1	874	22.08	83	24.08	119	24.08	132	24.08	43
26.1	1532	26.12	882	22.1	67	24.1	121	24.1	140	24.1	72
26.12	1590	26.14	869	22.12	64	24.12	139	24.12	159	24.12	50
26.14	1558	26.16	827	22.14	74	24.14	153	24.14	131	24.14	50
26.16	1473	26.18	845	22.16	95	24.16	144	24.16	146	24.16	47
26.18	1469	26.2	815	22.18	66	24.18	142	24.18	117	24.18	54
26.2	1511	26.22	851	22.2	79	24.2	180	24.2	150	24.2	46
26.22	1434	26.24	837	22.22	103	24.22	134	24.22	163	24.22	48
26.24	1422	26.26	809	22.24	90	24.24	161	24.24	153	24.24	57
26.26	1349	26.28	782	22.26	72	24.26	172	24.26	156	24.26	69
26.28	1389	26.3	731	22.28	88	24.28	157	24.28	147	24.28	50
26.3	1285	26.32	754	22.3	78	24.3	160	24.3	164	24.3	58
26.32	1260	26.34	664	22.32	89	24.32	155	24.32	136	24.32	51
26.34	1237	26.36	698	22.34	80	24.34	151	24.34	166	24.34	64
26.36	1170	26.38	655	22.36	92	24.36	139	24.36	153	24.36	45
26.38	1201	26.4	594	22.38	99	24.38	167	24.38	156	24.38	58
26.4	1133	26.42	609	22.4	72	24.4	155	24.4	169	24.4	52
26.42	1104	26.44	586	22.42	71	24.42	158	24.42	164	24.42	51
26.44	993	26.46	539	22.44	97	24.44	192	24.44	174	24.44	45
26.46	1088	26.48	523	22.46	80	24.46	174	24.46	161	24.46	59
26.48	993	26.5	587	22.48	89	24.48	190	24.48	173	24.48	56
26.5	1012	26.52	514	22.5	82	24.5	168	24.5	183	24.5	51
26.52	954	26.54	502	22.52	82	24.52	193	24.52	168	24.52	59
26.54	873	26.56	529	22.54	95	24.54	207	24.54	185	24.54	67
26.56	916	26.58	473	22.56	82	24.56	220	24.56	199	24.56	62
26.58	820	26.6	451	22.58	83	24.58	185	24.58	197	24.58	48
26.6	812	26.62	435	22.6	93	24.6	190	24.6	184	24.6	49
26.62	761	26.64	427	22.62	107	24.62	194	24.62	200	24.62	55
26.64	797	26.66	428	22.64	75	24.64	203	24.64	187	24.64	48
26.66	739	26.68	361	22.66	87	24.66	208	24.66	225	24.66	58
26.68	678	26.7	375	22.68	82	24.68	203	24.68	216	24.68	42
26.7	703	26.72	362	22.7	68	24.7	228	24.7	205	24.7	55
26.72	696	26.74	358	22.72	84	24.72	228	24.72	234	24.72	49
26.74	625	26.76	327	22.74	80	24.74	216	24.74	218	24.74	46
26.76	655	26.78	351	22.76	79	24.76	239	24.76	240	24.76	53
26.78	611	26.8	310	22.78	78	24.78	261	24.78	206	24.78	53
26.8	580	26.82	317	22.8	85	24.8	261	24.8	257	24.8	40
26.82	556	26.84	291	22.82	96	24.82	250	24.82	265	24.82	54
26.84	508	26.86	300	22.84	109	24.84	255	24.84	232	24.84	51
26.86	538	26.88	232	22.86	93	24.86	256	24.86	260	24.86	57
26.88	531	26.9	255	22.88	111	24.88	260	24.88	253	24.88	50
26.9	428	26.92	281	22.9	98	24.9	265	24.9	269	24.9	53
26.92	426	26.94	237	22.92	118	24.92	287	24.92	280	24.92	57
26.94	466	26.96	245	22.94	127	24.94	265	24.94	276	24.94	50
26.96	415	26.98	246	22.96	113	24.96	315	24.96	281	24.96	62
26.98	412	27	275	22.98	112	24.98	277	24.98	296	24.98	65
27	447	27.02	196	23	105	25	297	25	257	25	51
27.02	378	27.04	231	23.02	117	25.02	316	25.02	302	25.02	60
27.04	383	27.06	202	23.04	121	25.04	327	25.04	315	25.04	57
27.06	343	27.08	198	23.06	112	25.06	330	25.06	316	25.06	64
27.08	340	27.1	201	23.08	98	25.08	346	25.08	323	25.08	60
27.1	349	27.12	205	23.1	111	25.1	316	25.1	325	25.1	56
27.12	328	27.14	176	23.12	102	25.12	347	25.12	344	25.12	60
27.14	357	27.16	171	23.14	112	25.14	359	25.14	337	25.14	66
27.16	348	27.18	204	23.16	111	25.16	362	25.16	347	25.16	77
27.18	319	27.2	163	23.18	97	25.18	395	25.18	407	25.18	74
27.2	299	27.22	180	23.2	100	25.2	394	25.2	366	25.2	61
27.22	312	27.24	183	23.22	89	25.22	361	25.22	380	25.22	78
27.24	308	27.26	195	23.24	103	25.24	409	25.24	406	25.24	65
27.26	297	27.28	162	23.26	126	25.26	415	25.26	404	25.26	69
27.28	295	27.3	163	23.28	120	25.28	427	25.28	420	25.28	52
27.3	222	27.32	180	23.3	120	25.3	443	25.3	443	25.3	57
27.32	244	27.34	143	23.32	128	25.32	461	25.32	455	25.32	63
27.34	266	27.36	172	23.34	111	25.34	478	25.34	474	25.34	68
27.36	253	27.38	158	23.36	105	25.36	467	25.36	459	25.36	74
27.38	259	27.4	140	23.38	107	25.38	455	25.38	485	25.38	68
27.4	237	27.42	133	23.4	125	25.4	541	25.4	498	25.4	56
27.42	223	27.44	128	23.42	132	25.42	533	25.42	512	25.42	60
27.44	212	27.46	123	23.44	126	25.44	489	25.44	531	25.44	64
27.46	186	27.48	153	23.46	121	25.46	513	25.46	471	25.46	54
27.48	191	27.5	134	23.48	132	25.48	517	25.48	506	25.48	56
27.5	213	27.52	149	23.5	137	25.5	560	25.5	553	25.5	71
27.52	205	27.54	141	23.52	112	25.52	568	25.52	546	25.52	64
27.54	204	27.56	124	23.54	141	25.54	552	25.54	542	25.54	62
27.56	168	27.58	121	23.56	147	25.56	590	25.56	550	25.56	68
27.58	222	27.6	122	23.58	155	25.58	597	25.58	600	25.58	54
27.6	196	27.62	127	23.6	138	25.6	607	25.6	621	25.6	61
27.62	184	27.64	130	23.62	148	25.62	590	25.62	610	25.62	52
27.64	185	27.66	108	23.64	170	25.64	654	25.64	623	25.64	61
27.66	167	27.68	111	23.66	149	25.66	641	25.66	615	25.66	58
27.68	181	27.7	100	23.68	180	25.68	708	25.68	603	25.68	61
27.7	165	27.72	107	23.7	225	25.7	640	25.7	673	25.7	67
27.72	173	27.74	101	23.72	216	25.72	693	25.72	696	25.72	69
27.74	183	27.76	86	23.74	242	25.74	725	25.74	654	25.74	58
27.76	145	27.78	98	23.76	243	25.76	697	25.76	724	25.76	50
27.78	156	27.8	93	23.78	248	25.78	712	25.78	712	25.78	55
27.8	154	27.82	111	23.8	259	25.8	677	25.8	733	25.8	74
27.82	168	27.84	102	23.82	250	25.82	719	25.82	687	25.82	63
27.84	130	27.86	101	23.84	217	25.84	757	25.84	722	25.84	69
27.86	159	27.88	116	23.86	192	25.86	744	25.86	669	25.86	70
27.88	145	27.9	112	23.88	177	25.88	760	25.88	740	25.88	63
27.9	156	27.92	108	23.9	181	25.9	730	25.9	741	25.9	57
27.92	129	27.94	96	23.92	160	25.92	743	25.92	730	25.92	74
27.94	143	27.96	97	23.94	146	25.94	780	25.94	762	25.94	49
27.96	141	27.98	106	23.96	169	25.96	746	25.96	764	25.96	75
27.98	115	28	92	23.98	155	25.98	732	25.98	745	25.98	56
28	147	28.02	90	24	161	26	780	26	749	26	76
28.02	131	28.04	92	24.02	170	26.02	743	26.02	748	26.02	76
28.04	137	28.06	111	24.04	150	26.04	748	26.04	792	26.04	71
28.06	138	28.08	100	24.06	164	26.06	787	26.06	801	26.06	79
28.08	118	28.1	107	24.08	166	26.08	757	26.08	778	26.08	78
28.1	125	28.12	84	24.1	161	26.1	751	26.1	755	26.1	75
28.12	113	28.14	98	24.12	203	26.12	768	26.12	787	26.12	82
28.14	122	28.16	72	24.14	174	26.14	758	26.14	790	26.14	80
28.16	117	28.18	88	24.16	169	26.16	784	26.16	728	26.16	89
28.18	110	28.2	89	24.18	173	26.18	758	26.18	801	26.18	108
28.2	130	28.22	91	24.2	181	26.2	712	26.2	801	26.2	108
28.22	139	28.24	92	24.22	159	26.22	718	26.22	770	26.22	115
28.24	135	28.26	90	24.24	164	26.24	687	26.24	793	26.24	117
28.26	116	28.28	90	24.26	165	26.26	715	26.26	769	26.26	128
28.28	127	28.3	75	24.28	185	26.28	712	26.28	764	26.28	119
28.3	98	28.32	72	24.3	211	26.3	626	26.3	722	26.3	128
28.32	111	28.34	67	24.32	182	26.32	640	26.32	630	26.32	115
28.34	110	28.36	97	24.34	213	26.34	611	26.34	631	26.34	109
28.36	110	28.38	67	24.36	184	26.36	578	26.36	620	26.36	102
28.38	111	28.4	93	24.38	185	26.38	618	26.38	575	26.38	107
28.4	111	28.42	74	24.4	185	26.4	521	26.4	572	26.4	81
28.42	102	28.44	82	24.42	228	26.42	517	26.42	544	26.42	79
28.44	88	28.46	72	24.44	210	26.44	512	26.44	523	26.44	76
28.46	102	28.48	95	24.46	211	26.46	482	26.46	508	26.46	85
28.48	95	28.5	72	24.48	218	26.48	444	26.48	451	26.48	65
28.5	87	28.52	64	24.5	206	26.5	435	26.5	481	26.5	73
28.52	103	28.54	81	24.52	202	26.52	398	26.52	457	26.52	71
28.54	98	28.56	68	24.54	230	26.54	410	26.54	435	26.54	81
28.56	110	28.58	70	24.56	221	26.56	394	26.56	399	26.56	73
28.58	116	28.6	75	24.58	250	26.58	378	26.58	411	26.58	77
28.6	97	28.62	52	24.6	221	26.6	397	26.6	385	26.6	76
28.62	87	28.64	79	24.62	255	26.62	394	26.62	388	26.62	59
28.64	95	28.66	65	24.64	238	26.64	334	26.64	365	26.64	75
28.66	93	28.68	63	24.66	274	26.66	348	26.66	331	26.66	66
28.68	102	28.7	60	24.68	284	26.68	303	26.68	323	26.68	91
28.7	90	28.72	60	24.7	280	26.7	326	26.7	294	26.7	76
28.72	98	28.74	82	24.72	267	26.72	319	26.72	265	26.72	69
28.74	86	28.76	85	24.74	272	26.74	285	26.74	305	26.74	82
28.76	76	28.78	59	24.76	288	26.76	278	26.76	294	26.76	88
28.78	80	28.8	68	24.78	284	26.78	290	26.78	294	26.78	67
28.8	96	28.82	60	24.8	298	26.8	240	26.8	305	26.8	85
28.82	85	28.84	50	24.82	290	26.82	236	26.82	274	26.82	79
28.84	111	28.86	66	24.84	318	26.84	228	26.84	268	26.84	80
28.86	77	28.88	77	24.86	351	26.86	250	26.86	243	26.86	65
28.88	87	28.9	59	24.88	324	26.88	245	26.88	270	26.88	80
28.9	95	28.92	60	24.9	300	26.9	238	26.9	225	26.9	83
28.92	91	28.94	70	24.92	357	26.92	210	26.92	212	26.92	64
28.94	82	28.96	71	24.94	338	26.94	192	26.94	219	26.94	67
28.96	92	28.98	63	24.96	366	26.96	220	26.96	208	26.96	51
28.98	86	29	63	24.98	360	26.98	194	26.98	200	26.98	66
29	83	29.02	62	25	361	27	177	27	195	27	62
29.02	92	29.04	62	25.02	405	27.02	184	27.02	185	27.02	70
29.04	89	29.06	61	25.04	408	27.04	175	27.04	190	27.04	60
29.06	81	29.08	65	25.06	393	27.06	178	27.06	192	27.06	56
29.08	76	29.1	62	25.08	393	27.08	191	27.08	194	27.08	58
29.1	69	29.12	63	25.1	385	27.1	167	27.1	155	27.1	57
29.12	89	29.14	44	25.12	414	27.12	149	27.12	154	27.12	70
29.14	91	29.16	78	25.14	425	27.14	153	27.14	158	27.14	58
29.16	76	29.18	64	25.16	472	27.16	151	27.16	150	27.16	51
29.18	79	29.2	58	25.18	437	27.18	139	27.18	150	27.18	62
29.2	71	29.22	62	25.2	454	27.2	144	27.2	162	27.2	50
29.22	76	29.24	66	25.22	485	27.22	132	27.22	147	27.22	59
29.24	76	29.26	56	25.24	505	27.24	131	27.24	127	27.24	61
29.26	103	29.28	59	25.26	527	27.26	149	27.26	133	27.26	58
29.28	76	29.3	55	25.28	459	27.28	114	27.28	130	27.28	52
29.3	83	29.32	58	25.3	499	27.3	115	27.3	150	27.3	58
29.32	78	29.34	74	25.32	527	27.32	138	27.32	104	27.32	63
29.34	83	29.36	66	25.34	584	27.34	118	27.34	130	27.34	57
29.36	77	29.38	54	25.36	542	27.36	102	27.36	105	27.36	67
29.38	76	29.4	48	25.38	575	27.38	106	27.38	96	27.38	59
29.4	83	29.42	64	25.4	627	27.4	131	27.4	119	27.4	68
29.42	74	29.44	66	25.42	617	27.42	127	27.42	124	27.42	63
29.44	72	29.46	55	25.44	639	27.44	130	27.44	110	27.44	52
29.46	86	29.48	62	25.46	615	27.46	161	27.46	103	27.46	59
29.48	68	29.5	58	25.48	635	27.48	124	27.48	122	27.48	51
29.5	85	29.52	64	25.5	619	27.5	122	27.5	105	27.5	50
29.52	79	29.54	59	25.52	722	27.52	127	27.52	114	27.52	56
29.54	72	29.56	63	25.54	642	27.54	112	27.54	100	27.54	50
29.56	86	29.58	66	25.56	683	27.56	122	27.56	107	27.56	42
29.58	91	29.6	48	25.58	710	27.58	115	27.58	115	27.58	51
29.6	87	29.62	52	25.6	750	27.6	101	27.6	86	27.6	50
29.62	76	29.64	51	25.62	807	27.62	115	27.62	114	27.62	50
29.64	69	29.66	56	25.64	818	27.64	107	27.64	84	27.64	56
29.66	72	29.68	63	25.66	812	27.66	85	27.66	99	27.66	56
29.68	83	29.7	44	25.68	764	27.68	99	27.68	88	27.68	58
29.7	67	29.72	62	25.7	825	27.7	104	27.7	85	27.7	64
29.72	81	29.74	48	25.72	806	27.72	81	27.72	101	27.72	70
29.74	81	29.76	50	25.74	772	27.74	103	27.74	102	27.74	62
29.76	63	29.78	47	25.76	845	27.76	92	27.76	90	27.76	43
29.78	67	29.8	51	25.78	828	27.78	89	27.78	96	27.78	55
29.8	71	29.82	51	25.8	795	27.8	77	27.8	107	27.8	60
29.82	84	29.84	56	25.82	905	27.82	91	27.82	98	27.82	46
29.84	92	29.86	53	25.84	868	27.84	103	27.84	101	27.84	44
29.86	76	29.88	53	25.86	893	27.86	112	27.86	95	27.86	50
29.88	82	29.9	65	25.88	925	27.88	102	27.88	97	27.88	45
29.9	83	29.92	54	25.9	846	27.9	103	27.9	112	27.9	66
29.92	78	29.94	56	25.92	959	27.92	90	27.92	105	27.92	73
29.94	68	29.96	61	25.94	909	27.94	96	27.94	101	27.94	64
29.96	65	29.98	63	25.96	908	27.96	80	27.96	129	27.96	65
29.98	66	30	80	25.98	903	27.98	101	27.98	131	27.98	73
30	58	30.02	50	26	919	28	100	28	123	28	73
30.02	67	30.04	54	26.02	899	28.02	115	28.02	145	28.02	79
30.04	79	30.06	51	26.04	927	28.04	131	28.04	133	28.04	77
30.06	70	30.08	43	26.06	910	28.06	135	28.06	154	28.06	103
30.08	81	30.1	55	26.08	911	28.08	110	28.08	117	28.08	85
30.1	69	30.12	48	26.1	921	28.1	112	28.1	124	28.1	83
30.12	57	30.14	63	26.12	873	28.12	117	28.12	132	28.12	99
30.14	85	30.16	61	26.14	896	28.14	101	28.14	109	28.14	73
30.16	69	30.18	56	26.16	829	28.16	93	28.16	123	28.16	82
30.18	76	30.2	55	26.18	887	28.18	100	28.18	97	28.18	71
30.2	63	30.22	50	26.2	918	28.2	91	28.2	86	28.2	78
30.22	62	30.24	45	26.22	848	28.22	95	28.22	58	28.22	64
30.24	75	30.26	54	26.24	832	28.24	64	28.24	79	28.24	58
30.26	65	30.28	56	26.26	746	28.26	73	28.26	88	28.26	63
30.28	64	30.3	60	26.28	807	28.28	80	28.28	71	28.28	68
30.3	61	30.32	62	26.3	710	28.3	64	28.3	79	28.3	64
30.32	62	30.34	48	26.32	697	28.32	60	28.32	75	28.32	63
30.34	66	30.36	50	26.34	729	28.34	71	28.34	82	28.34	72
30.36	73	30.38	53	26.36	734	28.36	80	28.36	75	28.36	51
30.38	72	30.4	58	26.38	655	28.38	58	28.38	62	28.38	58
30.4	55	30.42	63	26.4	600	28.4	78	28.4	68	28.4	62
30.42	72	30.44	70	26.42	576	28.42	77	28.42	87	28.42	63
30.44	56	30.46	55	26.44	578	28.44	62	28.44	71	28.44	68
30.46	85	30.48	70	26.46	563	28.46	54	28.46	79	28.46	54
30.48	78	30.5	66	26.48	551	28.48	57	28.48	69	28.48	65
30.5	71	30.52	85	26.5	522	28.5	61	28.5	59	28.5	73
30.52	62	30.54	72	26.52	535	28.52	68	28.52	69	28.52	74
30.54	63	30.56	70	26.54	474	28.54	62	28.54	68	28.54	54
30.56	57	30.58	56	26.56	473	28.56	59	28.56	67	28.56	61
30.58	68	30.6	64	26.58	471	28.58	68	28.58	66	28.58	52
30.6	65	30.62	67	26.6	475	28.6	57	28.6	68	28.6	48
30.62	57	30.64	56	26.62	445	28.62	56	28.62	70	28.62	79
30.64	66	30.66	42	26.64	442	28.64	41	28.64	47	28.64	70
30.66	71	30.68	52	26.66	413	28.66	67	28.66	61	28.66	58
30.68	47	30.7	57	26.68	365	28.68	61	28.68	62	28.68	69
30.7	70	30.72	56	26.7	370	28.7	53	28.7	45	28.7	56
30.72	76	30.74	48	26.72	368	28.72	51	28.72	60	28.72	66
30.74	81	30.76	50	26.74	340	28.74	57	28.74	47	28.74	62
30.76	61	30.78	56	26.76	367	28.76	54	28.76	75	28.76	82
30.78	57	30.8	61	26.78	350	28.78	65	28.78	55	28.78	77
30.8	62	30.82	37	26.8	329	28.8	50	28.8	51	28.8	76
30.82	54	30.84	48	26.82	307	28.82	55	28.82	55	28.82	61
30.84	64	30.86	51	26.84	336	28.84	49	28.84	64	28.84	63
30.86	61	30.88	49	26.86	290	28.86	42	28.86	49	28.86	74
30.88	64	30.9	61	26.88	257	28.88	57	28.88	46	28.88	61
30.9	58	30.92	62	26.9	251	28.9	56	28.9	64	28.9	57
30.92	70	30.94	51	26.92	249	28.92	54	28.92	59	28.92	70
30.94	55	30.96	44	26.94	245	28.94	51	28.94	54	28.94	62
30.96	67	30.98	39	26.96	250	28.96	45	28.96	47	28.96	60
30.98	77	31	41	26.98	258	28.98	62	28.98	44	28.98	64
31	59	31.02	45	27	238	29	59	29	48	29	51
31.02	69	31.04	35	27.02	243	29.02	56	29.02	54	29.02	64
31.04	50	31.06	57	27.04	227	29.04	50	29.04	53	29.04	80
31.06	64	31.08	39	27.06	195	29.06	53	29.06	62	29.06	68
31.08	56	31.1	60	27.08	204	29.08	40	29.08	60	29.08	62
31.1	58	31.12	49	27.1	194	29.1	41	29.1	52	29.1	71
31.12	65	31.14	32	27.12	177	29.12	64	29.12	64	29.12	52
31.14	52	31.16	57	27.14	183	29.14	57	29.14	43	29.14	59
31.16	64	31.18	48	27.16	177	29.16	47	29.16	43	29.16	63
31.18	58	31.2	58	27.18	208	29.18	44	29.18	49	29.18	64
31.2	71	31.22	51	27.2	171	29.2	56	29.2	56	29.2	62
31.22	56	31.24	50	27.22	195	29.22	42	29.22	63	29.22	69
31.24	55	31.26	57	27.24	173	29.24	50	29.24	58	29.24	59
31.26	69	31.28	56	27.26	154	29.26	52	29.26	53	29.26	67
31.28	68	31.3	44	27.28	140	29.28	43	29.28	58	29.28	64
31.3	55	31.32	51	27.3	172	29.3	48	29.3	60	29.3	68
31.32	65	31.34	51	27.32	165	29.32	56	29.32	53	29.32	64
31.34	61	31.36	37	27.34	140	29.34	59	29.34	62	29.34	69
31.36	57	31.38	37	27.36	154	29.36	59	29.36	53	29.36	44
31.38	62	31.4	39	27.38	130	29.38	50	29.38	60	29.38	70
31.4	52	31.42	41	27.4	146	29.4	67	29.4	42	29.4	82
31.42	75	31.44	54	27.42	167	29.42	54	29.42	60	29.42	68
31.44	63	31.46	50	27.44	131	29.44	58	29.44	58	29.44	60
31.46	68	31.48	53	27.46	129	29.46	60	29.46	65	29.46	68
31.48	66	31.5	52	27.48	149	29.48	69	29.48	70	29.48	56
31.5	45	31.52	49	27.5	137	29.5	54	29.5	61	29.5	68
31.52	51	31.54	52	27.52	121	29.52	64	29.52	73	29.52	71
31.54	65	31.56	49	27.54	111	29.54	71	29.54	56	29.54	62
31.56	69	31.58	42	27.56	119	29.56	62	29.56	53	29.56	78
31.58	55	31.6	45	27.58	134	29.58	51	29.58	58	29.58	57
31.6	58	31.62	41	27.6	114	29.6	64	29.6	45	29.6	72
31.62	52	31.64	44	27.62	127	29.62	53	29.62	50	29.62	68
31.64	57	31.66	44	27.64	116	29.64	46	29.64	58	29.64	62
31.66	61	31.68	38	27.66	107	29.66	47	29.66	53	29.66	59
31.68	71	31.7	33	27.68	93	29.68	36	29.68	62	29.68	48
31.7	69	31.72	45	27.7	97	29.7	36	29.7	37	29.7	49
31.72	55	31.74	45	27.72	96	29.72	53	29.72	35	29.72	72
31.74	62	31.76	61	27.74	111	29.74	53	29.74	42	29.74	50
31.76	61	31.78	38	27.76	88	29.76	40	29.76	54	29.76	60
31.78	69	31.8	40	27.78	96	29.78	39	29.78	50	29.78	55
31.8	59	31.82	36	27.8	111	29.8	52	29.8	51	29.8	47
31.82	47	31.84	51	27.82	99	29.82	44	29.82	46	29.82	53
31.84	53	31.86	38	27.84	93	29.84	40	29.84	38	29.84	39
31.86	53	31.88	40	27.86	110	29.86	52	29.86	47	29.86	62
31.88	57	31.9	55	27.88	101	29.88	50	29.88	52	29.88	55
31.9	49	31.92	46	27.9	117	29.9	54	29.9	57	29.9	44
31.92	69	31.94	43	27.92	118	29.92	50	29.92	47	29.92	71
31.94	48	31.96	47	27.94	108	29.94	45	29.94	56	29.94	64
31.96	59	31.98	41	27.96	133	29.96	50	29.96	58	29.96	47
31.98	62	32	47	27.98	114	29.98	46	29.98	49	29.98	58
32	55	32.02	53	28	114	30	50	30	48	30	63
32.02	50	32.04	39	28.02	111	30.02	56	30.02	61	30.02	47
32.04	56	32.06	39	28.04	103	30.04	53	30.04	48	30.04	49
32.06	59	32.08	37	28.06	115	30.06	51	30.06	56	30.06	41
32.08	56	32.1	47	28.08	121	30.08	39	30.08	45	30.08	56
32.1	64	32.12	48	28.1	111	30.1	45	30.1	42	30.1	52
32.12	69	32.14	50	28.12	125	30.12	56	30.12	54	30.12	35
32.14	38	32.16	58	28.14	103	30.14	42	30.14	48	30.14	56
32.16	45	32.18	53	28.16	88	30.16	34	30.16	55	30.16	64
32.18	42	32.2	53	28.18	79	30.18	43	30.18	52	30.18	55
32.2	63	32.22	44	28.2	93	30.2	38	30.2	39	30.2	48
32.22	56	32.24	51	28.22	89	30.22	51	30.22	59	30.22	56
32.24	47	32.26	43	28.24	81	30.24	56	30.24	48	30.24	56
32.26	55	32.28	57	28.26	81	30.26	55	30.26	50	30.26	63
32.28	57	32.3	52	28.28	88	30.28	66	30.28	70	30.28	76
32.3	57	32.32	45	28.3	90	30.3	71	30.3	59	30.3	54
32.32	58	32.34	52	28.32	65	30.32	61	30.32	66	30.32	63
32.34	47	32.36	51	28.34	90	30.34	68	30.34	67	30.34	66
32.36	58	32.38	55	28.36	77	30.36	85	30.36	77	30.36	49
32.38	49	32.4	40	28.38	93	30.38	92	30.38	101	30.38	54
32.4	45	32.42	49	28.4	78	30.4	90	30.4	113	30.4	81
32.42	63	32.44	52	28.42	71	30.42	92	30.42	109	30.42	74
32.44	53	32.46	51	28.44	70	30.44	110	30.44	102	30.44	81
32.46	42	32.48	46	28.46	67	30.46	111	30.46	129	30.46	102
32.48	57	32.5	64	28.48	78	30.48	136	30.48	142	30.48	84
32.5	62	32.52	37	28.5	74	30.5	109	30.5	138	30.5	82
32.52	61	32.54	43	28.52	65	30.52	100	30.52	145	30.52	92
32.54	49	32.56	51	28.54	70	30.54	114	30.54	140	30.54	95
32.56	56	32.58	54	28.56	75	30.56	100	30.56	116	30.56	101
32.58	46	32.6	41	28.58	73	30.58	93	30.58	108	30.58	87
32.6	62	32.62	49	28.6	67	30.6	86	30.6	88	30.6	68
32.62	54	32.64	51	28.62	74	30.62	89	30.62	80	30.62	65
32.64	56	32.66	35	28.64	68	30.64	47	30.64	93	30.64	71
32.66	56	32.68	38	28.66	59	30.66	71	30.66	60	30.66	51
32.68	68	32.7	47	28.68	56	30.68	56	30.68	75	30.68	47
32.7	61	32.72	48	28.7	59	30.7	60	30.7	70	30.7	65
32.72	59	32.74	50	28.72	77	30.72	53	30.72	55	30.72	58
32.74	55	32.76	45	28.74	55	30.74	44	30.74	59	30.74	71
32.76	49	32.78	42	28.76	65	30.76	57	30.76	61	30.76	54
32.78	52	32.8	39	28.78	72	30.78	46	30.78	46	30.78	67
32.8	42	32.82	42	28.8	72	30.8	58	30.8	60	30.8	52
32.82	55	32.84	44	28.82	64	30.82	47	30.82	50	30.82	60
32.84	65	32.86	42	28.84	62	30.84	32	30.84	41	30.84	43
32.86	72	32.88	35	28.86	61	30.86	58	30.86	49	30.86	56
32.88	55	32.9	38	28.88	70	30.88	49	30.88	44	30.88	43
32.9	54	32.92	36	28.9	80	30.9	53	30.9	56	30.9	32
32.92	68	32.94	46	28.92	62	30.92	44	30.92	34	30.92	50
32.94	62	32.96	44	28.94	64	30.94	46	30.94	40	30.94	53
32.96	57	32.98	41	28.96	67	30.96	36	30.96	50	30.96	47
32.98	55	33	32	28.98	68	30.98	42	30.98	52	30.98	48
33	55	33.02	47	29	67	31	39	31	49	31	40
33.02	60	33.04	70	29.02	50	31.02	47	31.02	38	31.02	46
33.04	50	33.06	49	29.04	49	31.04	48	31.04	51	31.04	46
33.06	55	33.08	34	29.06	61	31.06	44	31.06	36	31.06	34
33.08	51	33.1	36	29.08	54	31.08	42	31.08	63	31.08	47
33.1	53	33.12	42	29.1	57	31.1	59	31.1	46	31.1	39
33.12	51	33.14	47	29.12	58	31.12	43	31.12	41	31.12	35
33.14	37	33.16	52	29.14	63	31.14	53	31.14	48	31.14	42
33.16	49	33.18	30	29.16	60	31.16	37	31.16	43	31.16	37
33.18	53	33.2	35	29.18	64	31.18	30	31.18	32	31.18	36
33.2	67	33.22	39	29.2	48	31.2	33	31.2	47	31.2	41
33.22	45	33.24	42	29.22	65	31.22	33	31.22	47	31.22	41
33.24	45	33.26	37	29.24	58	31.24	44	31.24	40	31.24	36
33.26	61	33.28	35	29.26	54	31.26	38	31.26	38	31.26	35
33.28	63	33.3	58	29.28	64	31.28	64	31.28	46	31.28	41
33.3	58	33.32	54	29.3	55	31.3	43	31.3	49	31.3	32
33.32	55	33.34	40	29.32	61	31.32	44	31.32	47	31.32	35
33.34	55	33.36	37	29.34	64	31.34	34	31.34	49	31.34	36
33.36	58	33.38	44	29.36	57	31.36	55	31.36	43	31.36	38
33.38	64	33.4	50	29.38	69	31.38	40	31.38	53	31.38	36
33.4	46	33.42	39	29.4	60	31.4	51	31.4	49	31.4	35
33.42	71	33.44	48	29.42	52	31.42	47	31.42	46	31.42	44
33.44	54	33.46	44	29.44	69	31.44	49	31.44	51	31.44	43
33.46	54	33.48	48	29.46	65	31.46	35	31.46	44	31.46	50
33.48	48	33.5	44	29.48	70	31.48	45	31.48	51	31.48	36
33.5	58	33.52	61	29.5	50	31.5	56	31.5	51	31.5	38
33.52	51	33.54	34	29.52	57	31.52	33	31.52	46	31.52	53
33.54	55	33.56	38	29.54	62	31.54	40	31.54	45	31.54	39
33.56	57	33.58	45	29.56	56	31.56	48	31.56	55	31.56	46
33.58	54	33.6	40	29.58	57	31.58	37	31.58	42	31.58	45
33.6	49	33.62	40	29.6	60	31.6	40	31.6	37	31.6	54
33.62	63	33.64	51	29.62	56	31.62	48	31.62	42	31.62	32
33.64	50	33.66	43	29.64	63	31.64	43	31.64	39	31.64	37
33.66	45	33.68	48	29.66	50	31.66	46	31.66	44	31.66	44
33.68	50	33.7	54	29.68	44	31.68	47	31.68	52	31.68	34
33.7	48	33.72	37	29.7	68	31.7	37	31.7	39	31.7	44
33.72	41	33.74	49	29.72	55	31.72	43	31.72	37	31.72	29
33.74	49	33.76	34	29.74	43	31.74	34	31.74	49	31.74	25
33.76	60	33.78	45	29.76	51	31.76	45	31.76	41	31.76	42
33.78	47	33.8	36	29.78	66	31.78	40	31.78	34	31.78	33
33.8	46	33.82	39	29.8	72	31.8	36	31.8	45	31.8	33
33.82	47	33.84	41	29.82	60	31.82	33	31.82	32	31.82	38
33.84	60	33.86	40	29.84	50	31.84	43	31.84	40	31.84	35
33.86	45	33.88	28	29.86	55	31.86	49	31.86	44	31.86	46
33.88	56	33.9	27	29.88	58	31.88	40	31.88	44	31.88	39
33.9	42	33.92	28	29.9	51	31.9	44	31.9	41	31.9	39
33.92	49	33.94	43	29.92	55	31.92	32	31.92	48	31.92	31
33.94	51	33.96	31	29.94	51	31.94	52	31.94	40	31.94	44
33.96	41	33.98	43	29.96	50	31.96	41	31.96	47	31.96	40
33.98	49	34	27	29.98	56	31.98	56	31.98	51	31.98	38
34	49	34.02	29	30	48	32	36	32	48	32	38
34.02	48	34.04	39	30.02	52	32.02	52	32.02	46	32.02	44
34.04	51	34.06	38	30.04	47	32.04	48	32.04	57	32.04	41
34.06	37	34.08	36	30.06	46	32.06	60	32.06	60	32.06	40
34.08	36	34.1	47	30.08	60	32.08	32	32.08	52	32.08	38
34.1	58	34.12	47	30.1	55	32.1	40	32.1	52	32.1	41
34.12	51	34.14	43	30.12	43	32.12	45	32.12	56	32.12	39
34.14	46	34.16	43	30.14	42	32.14	39	32.14	67	32.14	27
34.16	44	34.18	41	30.16	57	32.16	43	32.16	55	32.16	37
34.18	49	34.2	37	30.18	52	32.18	47	32.18	40	32.18	32
34.2	49	34.22	39	30.2	47	32.2	39	32.2	51	32.2	42
34.22	57	34.24	42	30.22	49	32.22	50	32.22	55	32.22	28
34.24	56	34.26	38	30.24	51	32.24	41	32.24	53	32.24	33
34.26	56	34.28	39	30.26	62	32.26	49	32.26	47	32.26	34
34.28	47	34.3	40	30.28	70	32.28	33	32.28	48	32.28	30
34.3	50	34.32	56	30.3	61	32.3	34	32.3	37	32.3	37
34.32	51	34.34	28	30.32	59	32.32	39	32.32	46	32.32	29
34.34	52	34.36	31	30.34	72	32.34	45	32.34	50	32.34	34
34.36	44	34.38	36	30.36	70	32.36	47	32.36	37	32.36	35
34.38	42	34.4	43	30.38	77	32.38	42	32.38	43	32.38	36
34.4	62	34.42	29	30.4	81	32.4	32	32.4	49	32.4	32
34.42	46	34.44	32	30.42	82	32.42	43	32.42	43	32.42	25
34.44	56	34.46	47	30.44	92	32.44	32	32.44	39	32.44	26
34.46	53	34.48	32	30.46	82	32.46	26	32.46	50	32.46	36
34.48	44	34.5	28	30.48	99	32.48	40	32.48	34	32.48	36
34.5	54	34.52	36	30.5	104	32.5	32	32.5	49	32.5	27
34.52	31	34.54	34	30.52	90	32.52	31	32.52	42	32.52	39
34.54	44	34.56	36	30.54	111	32.54	54	32.54	44	32.54	37
34.56	50	34.58	38	30.56	83	32.56	36	32.56	44	32.56	22
34.58	60	34.6	32	30.58	63	32.58	35	32.58	39	32.58	21
34.6	47	34.62	34	30.6	78	32.6	51	32.6	38	32.6	18
34.62	57	34.64	29	30.62	81	32.62	34	32.62	31	32.62	35
34.64	51	34.66	38	30.64	58	32.64	31	32.64	34	32.64	35
34.66	44	34.68	45	30.66	73	32.66	39	32.66	35	32.66	34
34.68	46	34.7	36	30.68	51	32.68	42	32.68	45	32.68	20
34.7	53	34.72	41	30.7	57	32.7	42	32.7	44	32.7	24
34.72	58	34.74	34	30.72	72	32.72	43	32.72	40	32.72	33
34.74	51	34.76	34	30.74	52	32.74	40	32.74	37	32.74	19
34.76	54	34.78	47	30.76	62	32.76	45	32.76	35	32.76	21
34.78	51	34.8	32	30.78	54	32.78	33	32.78	36	32.78	27
34.8	52	34.82	43	30.8	47	32.8	32	32.8	56	32.8	31
34.82	67	34.84	46	30.82	46	32.82	40	32.82	41	32.82	29
34.84	49	34.86	41	30.84	57	32.84	36	32.84	26	32.84	25
34.86	45	34.88	41	30.86	51	32.86	41	32.86	41	32.86	25
34.88	47	34.9	38	30.88	47	32.88	45	32.88	37	32.88	25
34.9	46	34.92	42	30.9	44	32.9	38	32.9	23	32.9	25
34.92	37	34.94	44	30.92	50	32.92	45	32.92	37	32.92	36
34.94	42	34.96	33	30.94	43	32.94	59	32.94	40	32.94	29
34.96	50	34.98	45	30.96	44	32.96	54	32.96	40	32.96	25
34.98	50	35	39	30.98	47	32.98	35	32.98	55	32.98	29
35	47	35.02	34	31	53	33	62	33	59	33	24
35.02	34	35.04	42	31.02	45	33.02	48	33.02	47	33.02	39
35.04	47	35.06	41	31.04	46	33.04	44	33.04	46	33.04	44
35.06	38	35.08	29	31.06	40	33.06	40	33.06	58	33.06	32
35.08	41	35.1	32	31.08	46	33.08	71	33.08	35	33.08	37
35.1	41	35.12	55	31.1	52	33.1	44	33.1	62	33.1	29
35.12	50	35.14	41	31.12	52	33.12	44	33.12	44	33.12	31
35.14	46	35.16	43	31.14	53	33.14	45	33.14	51	33.14	30
35.16	35	35.18	47	31.16	57	33.16	49	33.16	50	33.16	21
35.18	45	35.2	36	31.18	46	33.18	39	33.18	51	33.18	35
35.2	40	35.22	33	31.2	49	33.2	41	33.2	38	33.2	27
35.22	48	35.24	40	31.22	46	33.22	33	33.22	46	33.22	14
35.24	43	35.26	32	31.24	52	33.24	44	33.24	53	33.24	37
35.26	51	35.28	40	31.26	50	33.26	37	33.26	41	33.26	31
35.28	39	35.3	36	31.28	38	33.28	43	33.28	34	33.28	37
35.3	46	35.32	37	31.3	36	33.3	36	33.3	34	33.3	27
35.32	44	35.34	39	31.32	46	33.32	43	33.32	40	33.32	31
35.34	48	35.36	39	31.34	42	33.34	30	33.34	37	33.34	25
35.36	49	35.38	34	31.36	56	33.36	42	33.36	27	33.36	22
35.38	60	35.4	43	31.38	39	33.38	34	33.38	49	33.38	25
35.4	42	35.42	41	31.4	47	33.4	38	33.4	39	33.4	27
35.42	43	35.44	49	31.42	50	33.42	34	33.42	36	33.42	24
35.44	38	35.46	47	31.44	53	33.44	28	33.44	30	33.44	18
35.46	34	35.48	39	31.46	55	33.46	45	33.46	37	33.46	26
35.48	45	35.5	36	31.48	47	33.48	31	33.48	34	33.48	21
35.5	41	35.52	29	31.5	48	33.5	44	33.5	33	33.5	17
35.52	42	35.54	40	31.52	47	33.52	37	33.52	41	33.52	21
35.54	55	35.56	36	31.54	56	33.54	38	33.54	29	33.54	30
35.56	34	35.58	41	31.56	45	33.56	26	33.56	31	33.56	18
35.58	53	35.6	43	31.58	43	33.58	48	33.58	28	33.58	22
35.6	45	35.62	38	31.6	39	33.6	41	33.6	25	33.6	23
35.62	48	35.64	30	31.62	53	33.62	37	33.62	35	33.62	26
35.64	49	35.66	35	31.64	44	33.64	46	33.64	46	33.64	22
35.66	50	35.68	42	31.66	56	33.66	40	33.66	41	33.66	29
35.68	46	35.7	46	31.68	42	33.68	46	33.68	36	33.68	24
35.7	46	35.72	48	31.7	47	33.7	29	33.7	34	33.7	22
35.72	60	35.74	38	31.72	47	33.72	41	33.72	43	33.72	26
35.74	45	35.76	34	31.74	49	33.74	27	33.74	39	33.74	21
35.76	52	35.78	31	31.76	33	33.76	37	33.76	32	33.76	21
35.78	47	35.8	35	31.78	34	33.78	37	33.78	33	33.78	23
35.8	46	35.82	43	31.8	38	33.8	36	33.8	36	33.8	23
35.82	48	35.84	39	31.82	54	33.82	36	33.82	29	33.82	23
35.84	36	35.86	36	31.84	41	33.84	28	33.84	35	33.84	20
35.86	50	35.88	41	31.86	40	33.86	40	33.86	21	33.86	16
35.88	51	35.9	39	31.88	47	33.88	43	33.88	30	33.88	19
35.9	44	35.92	34	31.9	33	33.9	32	33.9	28	33.9	19
35.92	47	35.94	22	31.92	39	33.92	42	33.92	26	33.92	17
35.94	60	35.96	39	31.94	45	33.94	33	33.94	30	33.94	23
35.96	44	35.98	40	31.96	59	33.96	23	33.96	22	33.96	27
35.98	52	36	29	31.98	57	33.98	29	33.98	30	33.98	18
36	49	36.02	46	32	46	34	30	34	33	34	12
36.02	49	36.04	33	32.02	50	34.02	29	34.02	33	34.02	25
36.04	45	36.06	43	32.04	52	34.04	29	34.04	29	34.04	19
36.06	55	36.08	36	32.06	57	34.06	29	34.06	28	34.06	26
36.08	53	36.1	33	32.08	54	34.08	34	34.08	38	34.08	22
36.1	39	36.12	41	32.1	36	34.1	41	34.1	37	34.1	21
36.12	40	36.14	37	32.12	39	34.12	39	34.12	30	34.12	21
36.14	46	36.16	36	32.14	48	34.14	31	34.14	34	34.14	22
36.16	49	36.18	38	32.16	73	34.16	42	34.16	37	34.16	24
36.18	49	36.2	41	32.18	47	34.18	32	34.18	38	34.18	19
36.2	53	36.22	35	32.2	58	34.2	32	34.2	24	34.2	22
36.22	51	36.24	45	32.22	64	34.22	37	34.22	37	34.22	21
36.24	59	36.26	33	32.24	50	34.24	25	34.24	32	34.24	19
36.26	43	36.28	33	32.26	53	34.26	19	34.26	37	34.26	24
36.28	37	36.3	38	32.28	38	34.28	30	34.28	38	34.28	21
36.3	43	36.32	37	32.3	43	34.3	31	34.3	35	34.3	16
36.32	46	36.34	32	32.32	47	34.32	30	34.32	26	34.32	17
36.34	54	36.36	31	32.34	46	34.34	33	34.34	25	34.34	20
36.36	44	36.38	35	32.36	35	34.36	29	34.36	36	34.36	17
36.38	42	36.4	35	32.38	40	34.38	41	34.38	36	34.38	23
36.4	42	36.42	38	32.4	49	34.4	34	34.4	28	34.4	21
36.42	41	36.44	33	32.42	43	34.42	35	34.42	21	34.42	29
36.44	47	36.46	31	32.44	58	34.44	39	34.44	26	34.44	15
36.46	44	36.48	29	32.46	38	34.46	27	34.46	33	34.46	19
36.48	43	36.5	33	32.48	45	34.48	34	34.48	44	34.48	19
36.5	43	36.52	34	32.5	43	34.5	27	34.5	30	34.5	21
36.52	46	36.54	40	32.52	56	34.52	31	34.52	29	34.52	16
36.54	33	36.56	23	32.54	44	34.54	22	34.54	32	34.54	21
36.56	35	36.58	29	32.56	39	34.56	28	34.56	27	34.56	23
36.58	40	36.6	29	32.58	47	34.58	31	34.58	33	34.58	21
36.6	40	36.62	44	32.6	40	34.6	39	34.6	41	34.6	19
36.62	44	36.64	31	32.62	39	34.62	33	34.62	34	34.62	21
36.64	49	36.66	29	32.64	62	34.64	39	34.64	32	34.64	35
36.66	45	36.68	29	32.66	45	34.66	31	34.66	35	34.66	24
36.68	43	36.7	31	32.68	63	34.68	28	34.68	35	34.68	22
36.7	43	36.72	37	32.7	46	34.7	24	34.7	30	34.7	23
36.72	33	36.74	34	32.72	39	34.72	42	34.72	35	34.72	28
36.74	44	36.76	36	32.74	30	34.74	22	34.74	36	34.74	15
36.76	45	36.78	39	32.76	42	34.76	34	34.76	28	34.76	27
36.78	51	36.8	35	32.78	52	34.78	43	34.78	24	34.78	26
36.8	41	36.82	27	32.8	55	34.8	30	34.8	18	34.8	15
36.82	40	36.84	41	32.82	33	34.82	23	34.82	28	34.82	22
36.84	49	36.86	27	32.84	49	34.84	28	34.84	31	34.84	16
36.86	41	36.88	33	32.86	45	34.86	45	34.86	24	34.86	15
36.88	48	36.9	37	32.88	46	34.88	33	34.88	30	34.88	18
36.9	47	36.92	32	32.9	44	34.9	28	34.9	38	34.9	24
36.92	36	36.94	31	32.92	39	34.92	33	34.92	30	34.92	13
36.94	46	36.96	39	32.94	54	34.94	32	34.94	27	34.94	20
36.96	43	36.98	40	32.96	35	34.96	29	34.96	35	34.96	18
36.98	45	37	39	32.98	57	34.98	28	34.98	41	34.98	21
37	43	37.02	41	33	45	35	34	35	32	35	14
37.02	45	37.04	28	33.02	45	35.02	28	35.02	34	35.02	25
37.04	34	37.06	23	33.04	39	35.04	18	35.04	31	35.04	24
37.06	47	37.08	38	33.06	66	35.06	39	35.06	33	35.06	23
37.08	60	37.1	33	33.08	64	35.08	31	35.08	24	35.08	22
37.1	46	37.12	34	33.1	53	35.1	34	35.1	31	35.1	28
37.12	57	37.14	30	33.12	50	35.12	32	35.12	26	35.12	17
37.14	45	37.16	33	33.14	60	35.14	32	35.14	27	35.14	20
37.16	39	37.18	31	33.16	33	35.16	31	35.16	29	35.16	16
37.18	51	37.2	50	33.18	43	35.18	27	35.18	29	35.18	24
37.2	49	37.22	35	33.2	45	35.2	39	35.2	38	35.2	23
37.22	46	37.24	46	33.22	38	35.22	27	35.22	33	35.22	22
37.24	42	37.26	37	33.24	46	35.24	32	35.24	34	35.24	27
37.26	41	37.28	36	33.26	44	35.26	26	35.26	34	35.26	25
37.28	51	37.3	43	33.28	47	35.28	29	35.28	39	35.28	20
37.3	35	37.32	36	33.3	39	35.3	28	35.3	31	35.3	16
37.32	38	37.34	25	33.32	49	35.32	31	35.32	38	35.32	23
37.34	49	37.36	42	33.34	42	35.34	38	35.34	37	35.34	25
37.36	55	37.38	31	33.36	43	35.36	28	35.36	28	35.36	25
37.38	45	37.4	33	33.38	51	35.38	30	35.38	26	35.38	21
37.4	40	37.42	25	33.4	49	35.4	32	35.4	33	35.4	14
37.42	42	37.44	37	33.42	40	35.42	20	35.42	33	35.42	21
37.44	38	37.46	31	33.44	46	35.44	30	35.44	36	35.44	32
37.46	46	37.48	26	33.46	39	35.46	33	35.46	29	35.46	19
37.48	45	37.5	38	33.48	41	35.48	31	35.48	27	35.48	25
37.5	35	37.52	30	33.5	38	35.5	37	35.5	38	35.5	22
37.52	53	37.54	29	33.52	51	35.52	26	35.52	28	35.52	21
37.54	51	37.56	29	33.54	36	35.54	29	35.54	26	35.54	27
37.56	42	37.58	35	33.56	38	35.56	33	35.56	27	35.56	24
37.58	47	37.6	29	33.58	44	35.58	31	35.58	28	35.58	18
37.6	41	37.62	39	33.6	48	35.6	38	35.6	29	35.6	25
37.62	41	37.64	26	33.62	45	35.62	28	35.62	33	35.62	28
37.64	35	37.66	36	33.64	29	35.64	35	35.64	43	35.64	27
37.66	36	37.68	32	33.66	49	35.66	24	35.66	32	35.66	30
37.68	43	37.7	45	33.68	49	35.68	26	35.68	42	35.68	18
37.7	49	37.72	35	33.7	42	35.7	28	35.7	30	35.7	26
37.72	40	37.74	30	33.72	31	35.72	26	35.72	34	35.72	30
37.74	37	37.76	34	33.74	47	35.74	32	35.74	35	35.74	32
37.76	36	37.78	23	33.76	34	35.76	42	35.76	33	35.76	33
37.78	47	37.8	37	33.78	52	35.78	16	35.78	26	35.78	17
37.8	43	37.82	30	33.8	38	35.8	24	35.8	36	35.8	22
37.82	36	37.84	23	33.82	40	35.82	35	35.82	35	35.82	20
37.84	43	37.86	36	33.84	51	35.84	32	35.84	38	35.84	29
37.86	43	37.88	31	33.86	29	35.86	22	35.86	39	35.86	23
37.88	35	37.9	24	33.88	39	35.88	20	35.88	38	35.88	24
37.9	44	37.92	31	33.9	44	35.9	39	35.9	26	35.9	28
37.92	43	37.94	28	33.92	48	35.92	34	35.92	29	35.92	23
37.94	45	37.96	41	33.94	32	35.94	30	35.94	33	35.94	31
37.96	48	37.98	32	33.96	42	35.96	40	35.96	42	35.96	26
37.98	49	38	48	33.98	41	35.98	27	35.98	39	35.98	19
38	39	38.02	33	34	29	36	38	36	32	36	21
38.02	48	38.04	36	34.02	38	36.02	38	36.02	30	36.02	24
38.04	49	38.06	29	34.04	39	36.04	40	36.04	37	36.04	20
38.06	53	38.08	25	34.06	34	36.06	44	36.06	33	36.06	19
38.08	37	38.1	33	34.08	37	36.08	34	36.08	34	36.08	20
38.1	47	38.12	32	34.1	51	36.1	41	36.1	42	36.1	32
38.12	45	38.14	40	34.12	39	36.12	31	36.12	40	36.12	24
38.14	52	38.16	31	34.14	43	36.14	22	36.14	32	36.14	25
38.16	33	38.18	29	34.16	40	36.16	20	36.16	44	36.16	16
38.18	37	38.2	30	34.18	41	36.18	38	36.18	34	36.18	20
38.2	51	38.22	34	34.2	46	36.2	38	36.2	33	36.2	15
38.22	37	38.24	26	34.22	47	36.22	32	36.22	29	36.22	23
38.24	52	38.26	35	34.24	28	36.24	36	36.24	21	36.24	14
38.26	43	38.28	35	34.26	41	36.26	25	36.26	32	36.26	19
38.28	34	38.3	30	34.28	41	36.28	31	36.28	36	36.28	34
38.3	41	38.32	28	34.3	21	36.3	34	36.3	34	36.3	29
38.32	43	38.34	39	34.32	29	36.32	29	36.32	38	36.32	32
38.34	39	38.36	22	34.34	42	36.34	31	36.34	30	36.34	25
38.36	36	38.38	29	34.36	34	36.36	27	36.36	42	36.36	29
38.38	45	38.4	33	34.38	37	36.38	25	36.38	27	36.38	23
38.4	46	38.42	43	34.4	42	36.4	39	36.4	21	36.4	26
38.42	57	38.44	34	34.42	45	36.42	24	36.42	24	36.42	20
38.44	39	38.46	35	34.44	35	36.44	24	36.44	28	36.44	24
38.46	42	38.48	36	34.46	39	36.46	20	36.46	27	36.46	24
38.48	47	38.5	31	34.48	39	36.48	22	36.48	28	36.48	22
38.5	46	38.52	35	34.5	42	36.5	25	36.5	30	36.5	22
38.52	47	38.54	36	34.52	52	36.52	22	36.52	32	36.52	18
38.54	37	38.56	30	34.54	44	36.54	33	36.54	30	36.54	29
38.56	49	38.58	27	34.56	38	36.56	30	36.56	35	36.56	25
38.58	37	38.6	34	34.58	36	36.58	36	36.58	37	36.58	21
38.6	51	38.62	27	34.6	32	36.6	33	36.6	41	36.6	21
38.62	33	38.64	33	34.62	40	36.62	33	36.62	30	36.62	22
38.64	39	38.66	28	34.64	37	36.64	33	36.64	32	36.64	24
38.66	40	38.68	30	34.66	35	36.66	33	36.66	48	36.66	21
38.68	39	38.7	34	34.68	32	36.68	33	36.68	36	36.68	25
38.7	43	38.72	30	34.7	38	36.7	41	36.7	41	36.7	24
38.72	47	38.74	41	34.72	28	36.72	35	36.72	34	36.72	28
38.74	39	38.76	32	34.74	42	36.74	39	36.74	34	36.74	26
38.76	51	38.78	37	34.76	45	36.76	37	36.76	45	36.76	21
38.78	38	38.8	28	34.78	43	36.78	32	36.78	34	36.78	24
38.8	39	38.82	31	34.8	39	36.8	36	36.8	35	36.8	27
38.82	41	38.84	30	34.82	34	36.82	36	36.82	47	36.82	24
38.84	41	38.86	28	34.84	29	36.84	24	36.84	43	36.84	20
38.86	38	38.88	28	34.86	35	36.86	31	36.86	33	36.86	25
38.88	44	38.9	35	34.88	42	36.88	40	36.88	36	36.88	28
38.9	45	38.92	32	34.9	36	36.9	26	36.9	27	36.9	27
38.92	40	38.94	38	34.92	38	36.92	30	36.92	33	36.92	28
38.94	38	38.96	34	34.94	49	36.94	19	36.94	24	36.94	24
38.96	48	38.98	34	34.96	31	36.96	34	36.96	19	36.96	20
38.98	48	39	26	34.98	38	36.98	27	36.98	28	36.98	21
39	32	39.02	33	35	37	37	32	37	33	37	28
39.02	32	39.04	31	35.02	41	37.02	20	37.02	27	37.02	23
39.04	41	39.06	27	35.04	39	37.04	25	37.04	35	37.04	22
39.06	42	39.08	30	35.06	36	37.06	30	37.06	25	37.06	21
39.08	40	39.1	30	35.08	31	37.08	25	37.08	24	37.08	18
39.1	44	39.12	30	35.1	35	37.1	31	37.1	28	37.1	20
39.12	43	39.14	29	35.12	33	37.12	19	37.12	26	37.12	17
39.14	45	39.16	31	35.14	44	37.14	42	37.14	32	37.14	27
39.16	38	39.18	37	35.16	37	37.16	30	37.16	22	37.16	24
39.18	41	39.2	37	35.18	36	37.18	42	37.18	33	37.18	30
39.2	50	39.22	40	35.2	43	37.2	34	37.2	18	37.2	29
39.22	36	39.24	27	35.22	29	37.22	21	37.22	24	37.22	26
39.24	35	39.26	23	35.24	37	37.24	26	37.24	38	37.24	25
39.26	41	39.28	25	35.26	34	37.26	32	37.26	36	37.26	27
39.28	50	39.3	34	35.28	26	37.28	31	37.28	23	37.28	32
39.3	44	39.32	38	35.3	41	37.3	37	37.3	32	37.3	18
39.32	47	39.34	27	35.32	33	37.32	38	37.32	35	37.32	20
39.34	50	39.36	36	35.34	46	37.34	26	37.34	37	37.34	21
39.36	37	39.38	24	35.36	35	37.36	32	37.36	28	37.36	23
39.38	51	39.4	28	35.38	37	37.38	23	37.38	25	37.38	26
39.4	44	39.42	27	35.4	34	37.4	30	37.4	36	37.4	26
39.42	45	39.44	24	35.42	35	37.42	31	37.42	31	37.42	32
39.44	53	39.46	39	35.44	24	37.44	34	37.44	37	37.44	20
39.46	54	39.48	33	35.46	32	37.46	25	37.46	34	37.46	26
39.48	40	39.5	22	35.48	15	37.48	25	37.48	25	37.48	20
39.5	49	39.52	36	35.5	40	37.5	25	37.5	23	37.5	17
39.52	37	39.54	38	35.52	37	37.52	37	37.52	34	37.52	17
39.54	43	39.56	33	35.54	33	37.54	30	37.54	32	37.54	25
39.56	36	39.58	33	35.56	33	37.56	37	37.56	33	37.56	25
39.58	31	39.6	42	35.58	36	37.58	30	37.58	21	37.58	19
39.6	43	39.62	39	35.6	29	37.6	27	37.6	39	37.6	34
39.62	43	39.64	41	35.62	35	37.62	31	37.62	37	37.62	25
39.64	42	39.66	31	35.64	25	37.64	20	37.64	33	37.64	20
39.66	39	39.68	43	35.66	41	37.66	25	37.66	32	37.66	29
39.68	37	39.7	30	35.68	49	37.68	29	37.68	28	37.68	26
39.7	37	39.72	26	35.7	30	37.7	36	37.7	28	37.7	24
39.72	38	39.74	31	35.72	31	37.72	20	37.72	22	37.72	21
39.74	48	39.76	32	35.74	29	37.74	30	37.74	29	37.74	23
39.76	42	39.78	27	35.76	31	37.76	33	37.76	40	37.76	20
39.78	51	39.8	39	35.78	43	37.78	23	37.78	30	37.78	24
39.8	41	39.82	36	35.8	24	37.8	25	37.8	29	37.8	19
39.82	49	39.84	35	35.82	33	37.82	33	37.82	21	37.82	17
39.84	41	39.86	36	35.84	35	37.84	26	37.84	27	37.84	23
39.86	38	39.88	38	35.86	38	37.86	24	37.86	33	37.86	34
39.88	31	39.9	35	35.88	36	37.88	18	37.88	30	37.88	19
39.9	39	39.92	34	35.9	45	37.9	25	37.9	29	37.9	21
39.92	54	39.94	40	35.92	34	37.92	37	37.92	30	37.92	16
39.94	27	39.96	38	35.94	42	37.94	32	37.94	27	37.94	18
39.96	46	39.98	36	35.96	38	37.96	38	37.96	32	37.96	27
39.98	50	40	21	35.98	42	37.98	32	37.98	29	37.98	21
40	41	40.02	34	36	40	38	29	38	21	38	29
40.02	50	40.04	44	36.02	34	38.02	23	38.02	33	38.02	20
40.04	41	40.06	28	36.04	33	38.04	31	38.04	22	38.04	17
40.06	34	40.08	26	36.06	29	38.06	23	38.06	28	38.06	15
40.08	40	40.1	26	36.08	29	38.08	30	38.08	33	38.08	22
40.1	50	40.12	31	36.1	42	38.1	36	38.1	37	38.1	17
40.12	45	40.14	23	36.12	45	38.12	37	38.12	35	38.12	25
40.14	60	40.16	27	36.14	43	38.14	31	38.14	35	38.14	28
40.16	29	40.18	30	36.16	37	38.16	28	38.16	17	38.16	26
40.18	48	40.2	29	36.18	31	38.18	24	38.18	29	38.18	24
40.2	32	40.22	33	36.2	37	38.2	23	38.2	38	38.2	19
40.22	35	40.24	37	36.22	35	38.22	36	38.22	31	38.22	18
40.24	45	40.26	36	36.24	31	38.24	30	38.24	30	38.24	28
40.26	50	40.28	34	36.26	30	38.26	35	38.26	31	38.26	32
40.28	43	40.3	26	36.28	34	38.28	32	38.28	39	38.28	27
40.3	41	40.32	26	36.3	34	38.3	39	38.3	39	38.3	29
40.32	41	40.34	36	36.32	39	38.32	33	38.32	37	38.32	22
40.34	49	40.36	34	36.34	41	38.34	35	38.34	31	38.34	18
40.36	42	40.38	27	36.36	41	38.36	26	38.36	44	38.36	31
40.38	38	40.4	42	36.38	43	38.38	41	38.38	36	38.38	23
40.4	43	40.42	32	36.4	42	38.4	28	38.4	33	38.4	27
40.42	44	40.44	35	36.42	38	38.42	20	38.42	38	38.42	29
40.44	47	40.46	27	36.44	42	38.44	21	38.44	23	38.44	20
40.46	38	40.48	28	36.46	29	38.46	32	38.46	36	38.46	25
40.48	45	40.5	37	36.48	40	38.48	41	38.48	27	38.48	26
40.5	46	40.52	38	36.5	37	38.5	30	38.5	27	38.5	18
40.52	46	40.54	35	36.52	35	38.52	34	38.52	28	38.52	22
40.54	44	40.56	24	36.54	36	38.54	43	38.54	30	38.54	25
40.56	56	40.58	41	36.56	32	38.56	31	38.56	28	38.56	25
40.58	57	40.6	36	36.58	30	38.58	28	38.58	42	38.58	24
40.6	47	40.62	25	36.6	43	38.6	35	38.6	38	38.6	33
40.62	50	40.64	24	36.62	39	38.62	36	38.62	41	38.62	23
40.64	49	40.66	27	36.64	39	38.64	40	38.64	29	38.64	19
40.66	55	40.68	33	36.66	42	38.66	29	38.66	35	38.66	25
40.68	37	40.7	33	36.68	34	38.68	32	38.68	30	38.68	18
40.7	41	40.72	34	36.7	34	38.7	36	38.7	35	38.7	31
40.72	38	40.74	24	36.72	36	38.72	32	38.72	28	38.72	23
40.74	51	40.76	27	36.74	38	38.74	29	38.74	39	38.74	26
40.76	47	40.78	25	36.76	29	38.76	33	38.76	35	38.76	18
40.78	43	40.8	28	36.78	39	38.78	30	38.78	23	38.78	33
40.8	53	40.82	31	36.8	42	38.8	17	38.8	30	38.8	26
40.82	48	40.84	38	36.82	38	38.82	37	38.82	26	38.82	30
40.84	54	40.86	28	36.84	23	38.84	28	38.84	26	38.84	17
40.86	59	40.88	39	36.86	40	38.86	31	38.86	18	38.86	20
40.88	57	40.9	36	36.88	42	38.88	28	38.88	28	38.88	20
40.9	38	40.92	41	36.9	31	38.9	31	38.9	23	38.9	20
40.92	49	40.94	36	36.92	30	38.92	29	38.92	29	38.92	26
40.94	50	40.96	48	36.94	28	38.94	29	38.94	33	38.94	21
40.96	37	40.98	51	36.96	37	38.96	25	38.96	32	38.96	20
40.98	63	41	45	36.98	38	38.98	25	38.98	35	38.98	21
41	61	41.02	45	37	28	39	29	39	33	39	16
41.02	43	41.04	34	37.02	30	39.02	34	39.02	34	39.02	9
41.04	36	41.06	34	37.04	31	39.04	27	39.04	22	39.04	34
41.06	46	41.08	39	37.06	32	39.06	37	39.06	36	39.06	25
41.08	67	41.1	25	37.08	35	39.08	32	39.08	29	39.08	14
41.1	51	41.12	38	37.1	35	39.1	33	39.1	28	39.1	31
41.12	56	41.14	34	37.12	31	39.12	26	39.12	30	39.12	19
41.14	46	41.16	24	37.14	30	39.14	39	39.14	28	39.14	17
41.16	46	41.18	35	37.16	30	39.16	34	39.16	25	39.16	22
41.18	45	41.2	39	37.18	17	39.18	30	39.18	28	39.18	26
41.2	49	41.22	51	37.2	36	39.2	33	39.2	34	39.2	26
41.22	49	41.24	42	37.22	26	39.22	31	39.22	25	39.22	16
41.24	57	41.26	39	37.24	36	39.24	24	39.24	36	39.24	22
41.26	60	41.28	43	37.26	27	39.26	29	39.26	29	39.26	17
41.28	62	41.3	33	37.28	36	39.28	40	39.28	25	39.28	24
41.3	57	41.32	40	37.3	31	39.3	29	39.3	31	39.3	22
41.32	54	41.34	48	37.32	35	39.32	24	39.32	29	39.32	31
41.34	62	41.36	35	37.34	41	39.34	25	39.34	34	39.34	23
41.36	54	41.38	42	37.36	27	39.36	26	39.36	36	39.36	22
41.38	42	41.4	31	37.38	38	39.38	25	39.38	28	39.38	23
41.4	53	41.42	32	37.4	22	39.4	34	39.4	30	39.4	27
41.42	58	41.44	33	37.42	25	39.42	28	39.42	36	39.42	35
41.44	56	41.46	34	37.44	36	39.44	29	39.44	32	39.44	32
41.46	67	41.48	46	37.46	18	39.46	23	39.46	29	39.46	23
41.48	82	41.5	38	37.48	27	39.48	35	39.48	43	39.48	26
41.5	51	41.52	50	37.5	28	39.5	33	39.5	34	39.5	21
41.52	68	41.54	34	37.52	28	39.52	31	39.52	32	39.52	17
41.54	64	41.56	35	37.54	39	39.54	26	39.54	24	39.54	20
41.56	80	41.58	45	37.56	34	39.56	24	39.56	25	39.56	15
41.58	63	41.6	44	37.58	43	39.58	31	39.58	35	39.58	24
41.6	69	41.62	44	37.6	31	39.6	31	39.6	30	39.6	19
41.62	67	41.64	36	37.62	33	39.62	30	39.62	44	39.62	20
41.64	75	41.66	51	37.64	37	39.64	21	39.64	37	39.64	23
41.66	72	41.68	55	37.66	33	39.66	35	39.66	26	39.66	22
41.68	72	41.7	64	37.68	36	39.68	23	39.68	21	39.68	21
41.7	85	41.72	45	37.7	40	39.7	28	39.7	25	39.7	20
41.72	68	41.74	46	37.72	31	39.72	29	39.72	33	39.72	35
41.74	59	41.76	51	37.74	41	39.74	34	39.74	20	39.74	28
41.76	79	41.78	42	37.76	33	39.76	30	39.76	21	39.76	20
41.78	94	41.8	44	37.78	31	39.78	44	39.78	29	39.78	24
41.8	64	41.82	78	37.8	39	39.8	25	39.8	30	39.8	29
41.82	62	41.84	46	37.82	27	39.82	26	39.82	30	39.82	17
41.84	74	41.86	56	37.84	29	39.84	32	39.84	26	39.84	23
41.86	98	41.88	50	37.86	39	39.86	27	39.86	25	39.86	26
41.88	65	41.9	55	37.88	28	39.88	32	39.88	24	39.88	20
41.9	91	41.92	63	37.9	33	39.9	26	39.9	33	39.9	27
41.92	101	41.94	59	37.92	26	39.92	35	39.92	41	39.92	22
41.94	81	41.96	63	37.94	35	39.94	30	39.94	22	39.94	22
41.96	85	41.98	60	37.96	34	39.96	31	39.96	37	39.96	14
41.98	99	42	53	37.98	39	39.98	36	39.98	32	39.98	24
42	94	42.02	57	38	41	40	34	40	25	40	23
42.02	82	42.04	78	38.02	24	40.02	37	40.02	27	40.02	21
42.04	91	42.06	72	38.04	33	40.04	30	40.04	27	40.04	36
42.06	86	42.08	52	38.06	43	40.06	40	40.06	34	40.06	30
42.08	102	42.1	65	38.08	37	40.08	34	40.08	30	40.08	28
42.1	110	42.12	58	38.1	31	40.1	34	40.1	27	40.1	19
42.12	102	42.14	68	38.12	38	40.12	31	40.12	37	40.12	26
42.14	107	42.16	65	38.14	37	40.14	31	40.14	22	40.14	21
42.16	121	42.18	67	38.16	34	40.16	30	40.16	20	40.16	16
42.18	107	42.2	88	38.18	34	40.18	33	40.18	30	40.18	31
42.2	115	42.22	70	38.2	30	40.2	39	40.2	30	40.2	25
42.22	115	42.24	73	38.22	45	40.22	26	40.22	30	40.22	25
42.24	129	42.26	69	38.24	46	40.24	34	40.24	29	40.24	27
42.26	126	42.28	81	38.26	27	40.26	32	40.26	31	40.26	25
42.28	123	42.3	95	38.28	31	40.28	24	40.28	30	40.28	27
42.3	130	42.32	78	38.3	36	40.3	25	40.3	39	40.3	16
42.32	145	42.34	84	38.32	34	40.32	35	40.32	38	40.32	23
42.34	124	42.36	90	38.34	37	40.34	34	40.34	34	40.34	20
42.36	155	42.38	84	38.36	36	40.36	26	40.36	28	40.36	24
42.38	161	42.4	95	38.38	20	40.38	30	40.38	32	40.38	19
42.4	148	42.42	111	38.4	38	40.4	21	40.4	24	40.4	20
42.42	158	42.44	83	38.42	34	40.42	41	40.42	27	40.42	19
42.44	164	42.46	95	38.44	23	40.44	29	40.44	25	40.44	32
42.46	155	42.48	107	38.46	34	40.46	37	40.46	26	40.46	30
42.48	151	42.5	101	38.48	35	40.48	34	40.48	31	40.48	23
42.5	156	42.52	100	38.5	38	40.5	30	40.5	38	40.5	21
42.52	170	42.54	101	38.52	31	40.52	29	40.52	29	40.52	23
42.54	170	42.56	89	38.54	31	40.54	36	40.54	18	40.54	29
42.56	153	42.58	95	38.56	23	40.56	40	40.56	28	40.56	22
42.58	144	42.6	120	38.58	38	40.58	33	40.58	32	40.58	27
42.6	176	42.62	108	38.6	24	40.6	27	40.6	28	40.6	33
42.62	169	42.64	104	38.62	29	40.62	26	40.62	29	40.62	28
42.64	171	42.66	123	38.64	36	40.64	30	40.64	27	40.64	16
42.66	166	42.68	119	38.66	32	40.66	33	40.66	30	40.66	19
42.68	196	42.7	86	38.68	44	40.68	21	40.68	30	40.68	19
42.7	179	42.72	114	38.7	37	40.7	33	40.7	39	40.7	23
42.72	183	42.74	109	38.72	43	40.72	35	40.72	37	40.72	23
42.74	174	42.76	107	38.74	37	40.74	35	40.74	41	40.74	31
42.76	166	42.78	101	38.76	20	40.76	34	40.76	31	40.76	25
42.78	165	42.8	97	38.78	34	40.78	36	40.78	36	40.78	21
42.8	179	42.82	100	38.8	26	40.8	34	40.8	36	40.8	28
42.82	183	42.84	110	38.82	31	40.82	21	40.82	35	40.82	24
42.84	179	42.86	114	38.84	34	40.84	27	40.84	33	40.84	20
42.86	161	42.88	105	38.86	34	40.86	29	40.86	43	40.86	27
42.88	155	42.9	97	38.88	30	40.88	44	40.88	39	40.88	25
42.9	163	42.92	98	38.9	26	40.9	43	40.9	39	40.9	19
42.92	168	42.94	98	38.92	27	40.92	29	40.92	36	40.92	23
42.94	182	42.96	103	38.94	31	40.94	36	40.94	36	40.94	29
42.96	166	42.98	112	38.96	42	40.96	34	40.96	37	40.96	27
42.98	163	43	102	38.98	41	40.98	35	40.98	41	40.98	34
43	153	43.02	129	39	21	41	38	41	32	41	32
43.02	170	43.04	106	39.02	36	41.02	35	41.02	33	41.02	16
43.04	184	43.06	112	39.04	29	41.04	34	41.04	32	41.04	22
43.06	162	43.08	93	39.06	31	41.06	30	41.06	29	41.06	25
43.08	184	43.1	99	39.08	23	41.08	35	41.08	30	41.08	29
43.1	199	43.12	89	39.1	19	41.1	33	41.1	38	41.1	34
43.12	164	43.14	104	39.12	24	41.12	32	41.12	35	41.12	29
43.14	163	43.16	101	39.14	23	41.14	29	41.14	23	41.14	18
43.16	160	43.18	101	39.16	40	41.16	38	41.16	32	41.16	21
43.18	173	43.2	104	39.18	32	41.18	30	41.18	35	41.18	22
43.2	181	43.22	110	39.2	35	41.2	34	41.2	38	41.2	28
43.22	147	43.24	109	39.22	35	41.22	34	41.22	20	41.22	18
43.24	144	43.26	94	39.24	41	41.24	29	41.24	34	41.24	23
43.26	153	43.28	92	39.26	44	41.26	38	41.26	33	41.26	27
43.28	142	43.3	91	39.28	32	41.28	34	41.28	35	41.28	36
43.3	163	43.32	85	39.3	34	41.3	48	41.3	39	41.3	18
43.32	178	43.34	102	39.32	28	41.32	40	41.32	29	41.32	16
43.34	150	43.36	127	39.34	38	41.34	28	41.34	42	41.34	23
43.36	164	43.38	95	39.36	43	41.36	35	41.36	36	41.36	24
43.38	134	43.4	98	39.38	41	41.38	38	41.38	33	41.38	24
43.4	118	43.42	98	39.4	32	41.4	33	41.4	39	41.4	32
43.42	158	43.44	91	39.42	35	41.42	43	41.42	45	41.42	10
43.44	143	43.46	109	39.44	30	41.44	30	41.44	33	41.44	33
43.46	158	43.48	90	39.46	31	41.46	37	41.46	35	41.46	31
43.48	140	43.5	74	39.48	28	41.48	39	41.48	33	41.48	23
43.5	137	43.52	88	39.5	22	41.5	38	41.5	41	41.5	29
43.52	128	43.54	75	39.52	35	41.52	44	41.52	30	41.52	15
43.54	138	43.56	79	39.54	35	41.54	39	41.54	34	41.54	20
43.56	148	43.58	80	39.56	38	41.56	27	41.56	40	41.56	26
43.58	137	43.6	83	39.58	38	41.58	40	41.58	46	41.58	25
43.6	159	43.62	97	39.6	37	41.6	40	41.6	45	41.6	25
43.62	131	43.64	82	39.62	23	41.62	31	41.62	35	41.62	24
43.64	117	43.66	80	39.64	30	41.64	51	41.64	41	41.64	29
43.66	122	43.68	101	39.66	35	41.66	55	41.66	42	41.66	25
43.68	135	43.7	95	39.68	31	41.68	58	41.68	42	41.68	20
43.7	136	43.72	88	39.7	30	41.7	41	41.7	36	41.7	22
43.72	149	43.74	78	39.72	27	41.72	56	41.72	56	41.72	22
43.74	148	43.76	78	39.74	38	41.74	47	41.74	37	41.74	22
43.76	119	43.78	76	39.76	27	41.76	38	41.76	44	41.76	20
43.78	121	43.8	97	39.78	32	41.78	52	41.78	49	41.78	23
43.8	117	43.82	77	39.8	31	41.8	52	41.8	46	41.8	28
43.82	120	43.84	88	39.82	17	41.82	67	41.82	40	41.82	26
43.84	135	43.86	82	39.84	21	41.84	49	41.84	44	41.84	23
43.86	127	43.88	87	39.86	32	41.86	46	41.86	51	41.86	26
43.88	138	43.9	75	39.88	25	41.88	46	41.88	51	41.88	23
43.9	131	43.92	87	39.9	24	41.9	58	41.9	45	41.9	16
43.92	108	43.94	81	39.92	31	41.92	54	41.92	64	41.92	23
43.94	132	43.96	86	39.94	25	41.94	52	41.94	53	41.94	30
43.96	132	43.98	70	39.96	18	41.96	47	41.96	63	41.96	20
43.98	140	44	69	39.98	24	41.98	57	41.98	63	41.98	28
44	123	44.02	86	40	35	42	62	42	65	42	20
44.02	119	44.04	70	40.02	22	42.02	62	42.02	71	42.02	29
44.04	121	44.06	75	40.04	19	42.04	55	42.04	56	42.04	33
44.06	125	44.08	79	40.06	27	42.06	44	42.06	53	42.06	25
44.08	118	44.1	85	40.08	32	42.08	54	42.08	62	42.08	26
44.1	98	44.12	79	40.1	39	42.1	59	42.1	51	42.1	18
44.12	127	44.14	84	40.12	29	42.12	60	42.12	65	42.12	24
44.14	99	44.16	65	40.14	29	42.14	62	42.14	44	42.14	24
44.16	123	44.18	69	40.16	34	42.16	64	42.16	66	42.16	35
44.18	93	44.2	74	40.18	33	42.18	69	42.18	60	42.18	27
44.2	119	44.22	88	40.2	30	42.2	73	42.2	69	42.2	24
44.22	129	44.24	67	40.22	24	42.22	72	42.22	77	42.22	19
44.24	114	44.26	70	40.24	31	42.24	75	42.24	71	42.24	25
44.26	120	44.28	76	40.26	34	42.26	58	42.26	83	42.26	22
44.28	108	44.3	70	40.28	40	42.28	66	42.28	74	42.28	27
44.3	96	44.32	74	40.3	35	42.3	64	42.3	76	42.3	25
44.32	100	44.34	85	40.32	30	42.32	72	42.32	85	42.32	17
44.34	107	44.36	64	40.34	38	42.34	79	42.34	57	42.34	21
44.36	118	44.38	57	40.36	30	42.36	75	42.36	73	42.36	26
44.38	107	44.4	80	40.38	27	42.38	73	42.38	88	42.38	31
44.4	122	44.42	66	40.4	26	42.4	82	42.4	91	42.4	28
44.42	126	44.44	71	40.42	25	42.42	65	42.42	78	42.42	21
44.44	103	44.46	68	40.44	39	42.44	75	42.44	84	42.44	21
44.46	96	44.48	71	40.46	39	42.46	86	42.46	73	42.46	21
44.48	119	44.5	70	40.48	32	42.48	81	42.48	95	42.48	23
44.5	104	44.52	68	40.5	33	42.5	67	42.5	85	42.5	20
44.52	106	44.54	59	40.52	47	42.52	83	42.52	84	42.52	24
44.54	113	44.56	81	40.54	35	42.54	88	42.54	70	42.54	32
44.56	118	44.58	84	40.56	37	42.56	84	42.56	78	42.56	14
44.58	123	44.6	76	40.58	31	42.58	91	42.58	97	42.58	24
44.6	84	44.62	70	40.6	32	42.6	92	42.6	84	42.6	22
44.62	116	44.64	67	40.62	31	42.62	101	42.62	90	42.62	18
44.64	94	44.66	65	40.64	28	42.64	81	42.64	95	42.64	28
44.66	96	44.68	57	40.66	37	42.66	83	42.66	72	42.66	21
44.68	119	44.7	74	40.68	33	42.68	88	42.68	78	42.68	18
44.7	107	44.72	61	40.7	39	42.7	82	42.7	81	42.7	35
44.72	87	44.74	75	40.72	42	42.72	97	42.72	94	42.72	20
44.74	102	44.76	70	40.74	33	42.74	85	42.74	99	42.74	32
44.76	93	44.78	71	40.76	38	42.76	87	42.76	70	42.76	19
44.78	95	44.8	62	40.78	34	42.78	80	42.78	77	42.78	25
44.8	100	44.82	75	40.8	40	42.8	76	42.8	86	42.8	26
44.82	103	44.84	54	40.82	32	42.82	83	42.82	93	42.82	23
44.84	75	44.86	73	40.84	40	42.84	80	42.84	77	42.84	22
44.86	87	44.88	70	40.86	23	42.86	83	42.86	79	42.86	24
44.88	111	44.9	68	40.88	44	42.88	87	42.88	93	42.88	23
44.9	100	44.92	75	40.9	33	42.9	87	42.9	98	42.9	30
44.92	102	44.94	56	40.92	46	42.92	82	42.92	92	42.92	22
44.94	71	44.96	59	40.94	33	42.94	80	42.94	78	42.94	23
44.96	92	44.98	53	40.96	41	42.96	78	42.96	80	42.96	20
[truncated: 1,954 more rows]

## Sheet: Figure 2b
FTIR	OCNT	CoPc	CoPc-OCNT
3996.4	0.9872	0.99978	0.99408
3994.47	0.9871	0.99982	0.99408
3992.55	0.98699	0.99987	0.99408
3990.62	0.98688	0.9999	0.99408
3988.69	0.98676	0.99988	0.99408
3986.76	0.98664	0.99981	0.99408
3984.83	0.9865	0.99981	0.99408
3982.9	0.98636	0.99986	0.99408
3980.97	0.98622	0.99987	0.99408
3979.04	0.98606	0.9998	0.99408
3977.12	0.98591	0.99969	0.99408
3975.19	0.98574	0.99984	0.99408
3973.26	0.98557	1.00019	0.99408
3971.33	0.98725	1.00035	0.99432
3969.4	0.9889	1.00036	0.9945
3967.47	0.99082	1.00042	0.99469
3965.54	0.99319	1.00038	0.99487
3963.61	0.9958	1	0.99504
3961.69	0.99798	0.99953	0.99534
3959.76	0.99933	0.99934	0.99563
3957.83	1.00003	0.99934	0.99565
3955.9	1.00037	0.9995	0.99546
3953.97	1.00037	0.99971	0.99532
3952.04	1	0.99967	0.99527
3950.11	0.99941	0.99951	0.99527
3948.18	0.99846	0.99956	0.9953
3946.26	0.99716	0.99968	0.99536
3944.33	0.99586	0.99981	0.99543
3942.4	0.99449	1	0.9955
3940.47	0.9927	0.99993	0.9954
3938.54	0.9907	0.99961	0.99503
3936.61	0.98937	0.99939	0.99476
3934.68	0.98914	0.99931	0.99484
3932.75	0.98951	0.99944	0.99497
3930.83	0.98976	0.99975	0.99492
3928.9	0.98954	0.99976	0.99487
3926.97	0.98897	0.9994	0.99487
3925.04	0.98835	0.99918	0.99477
3923.11	0.98786	0.99923	0.99458
3921.18	0.98764	0.99911	0.99443
3919.25	0.98782	0.99885	0.99425
3917.32	0.9882	0.99882	0.99396
3915.4	0.98845	0.99906	0.99353
3913.47	0.98857	0.99919	0.99303
3911.54	0.98879	0.99912	0.99254
3909.61	0.98904	0.9991	0.99217
3907.68	0.98908	0.99905	0.99202
3905.75	0.98883	0.99905	0.99208
3903.82	0.98832	0.99942	0.99233
3901.89	0.98796	0.99984	0.99268
3899.97	0.98811	0.99996	0.99293
3898.04	0.9883	0.99988	0.993
3896.11	0.98816	0.99948	0.99309
3894.18	0.98785	0.99898	0.99329
3892.25	0.98748	0.99897	0.99341
3890.32	0.98739	0.99922	0.99343
3888.39	0.98761	0.999	0.99336
3886.46	0.98745	0.99879	0.99318
3884.54	0.9867	0.99894	0.99295
3882.61	0.98601	0.99902	0.99278
3880.68	0.98581	0.99935	0.99261
3878.75	0.98587	0.99968	0.99245
3876.82	0.98586	0.99921	0.99226
3874.89	0.98603	0.9987	0.99197
3872.96	0.9866	0.99877	0.99171
3871.03	0.98732	0.99917	0.99148
3869.11	0.98804	0.99959	0.99128
3867.18	0.98874	0.99935	0.99119
3865.25	0.98935	0.99884	0.99127
3863.32	0.98991	0.99879	0.99168
3861.39	0.99076	0.9988	0.99247
3859.46	0.99185	0.99838	0.99326
3857.53	0.99284	0.99778	0.99386
3855.6	0.99387	0.99765	0.99437
3853.68	0.99497	0.99901	0.99482
3851.75	0.99579	1.00014	0.99519
3849.82	0.99622	0.99954	0.99564
3847.89	0.99641	0.9986	0.99614
3845.96	0.99636	0.99809	0.99646
3844.03	0.99597	0.9981	0.99652
3842.1	0.99508	0.99833	0.99636
3840.17	0.99358	0.99859	0.99599
3838.24	0.9918	0.99916	0.9956
3836.32	0.99054	0.99961	0.99533
3834.39	0.98984	0.99949	0.99506
3832.46	0.98909	0.99927	0.9947
3830.53	0.98798	0.9991	0.99428
3828.6	0.98668	0.99885	0.99396
3826.67	0.98507	0.99872	0.99403
3824.74	0.98315	0.99862	0.9945
3822.81	0.9825	0.9987	0.99508
3820.89	0.98373	0.99947	0.99544
3818.96	0.98585	0.9998	0.99557
3817.03	0.98829	0.9995	0.99573
3815.1	0.99083	0.99943	0.99595
3813.17	0.99297	0.99914	0.99609
3811.24	0.9947	0.99857	0.99623
3809.31	0.99641	0.99828	0.99637
3807.38	0.99822	0.9986	0.99634
3805.46	0.99978	0.99882	0.99614
3803.53	1.00063	0.99879	0.99598
3801.6	1.00073	0.9995	0.9959
3799.67	1.00044	0.99988	0.99571
3797.74	1	0.99923	0.99527
3795.81	0.9995	0.99886	0.99463
3793.88	0.9987	0.9988	0.99394
3791.95	0.99758	0.99858	0.99348
3790.03	0.99672	0.99847	0.99335
3788.1	0.99581	0.99855	0.99329
3786.17	0.99428	0.99873	0.99328
3784.24	0.99202	0.99891	0.99339
3782.31	0.98941	0.99886	0.99363
3780.38	0.98728	0.99881	0.9942
3778.45	0.9866	0.99898	0.99508
3776.52	0.98787	0.99885	0.99579
3774.6	0.98951	0.99846	0.99588
3772.67	0.99028	0.99838	0.99564
3770.74	0.99054	0.99876	0.99567
3768.81	0.99045	0.99904	0.99603
3766.88	0.99015	0.9989	0.9966
3764.95	0.99027	0.99885	0.99718
3763.02	0.99056	0.99884	0.99759
3761.09	0.99033	0.9988	0.99791
3759.17	0.98925	0.99902	0.99835
3757.24	0.98753	0.99909	0.99886
3755.31	0.98626	0.99881	0.99921
3753.38	0.98636	0.99882	0.99953
3751.45	0.98733	0.99973	0.99995
3749.52	0.98798	1.00057	1.00035
3747.59	0.98807	1.00021	1.00057
3745.66	0.98853	0.99976	1.00065
3743.74	0.9895	1.00015	1.00057
3741.81	0.99015	1.00007	1.00024
3739.88	0.99027	0.99925	0.99984
3737.95	0.99033	0.99856	0.99956
3736.02	0.99075	0.9987	0.99936
3734.09	0.99123	0.99955	0.99927
3732.16	0.99129	1	0.99922
3730.23	0.99121	0.9997	0.99886
3728.31	0.99115	0.99904	0.99817
3726.38	0.99106	0.99861	0.99761
3724.45	0.99089	0.99872	0.99748
3722.52	0.99051	0.99906	0.99763
3720.59	0.99009	0.99929	0.99791
3718.66	0.98989	0.99923	0.99816
3716.73	0.98988	0.99901	0.99827
3714.8	0.99009	0.99881	0.99828
3712.88	0.9904	0.9991	0.99833
3710.95	0.99098	1.00004	0.99843
3709.02	0.9925	1.00048	0.9986
3707.09	0.99476	1.00012	0.99909
3705.16	0.9969	0.99951	0.99977
3703.23	0.99865	0.99918	1.00024
3701.3	1.00046	0.99933	1.00034
3699.37	1.00237	0.99941	1.00019
3697.44	1.00378	0.9992	1.00001
3695.52	1.00454	0.999	1.00001
3693.59	1.00473	0.99893	1.00023
3691.66	1.00435	0.99914	1.00038
3689.73	1.00364	0.99981	1.0002
3687.8	1.00249	1.00018	0.99992
3685.87	1.00149	0.99967	0.9997
3683.94	1.00104	0.99898	0.99944
3682.01	1.00073	0.99865	0.99921
3680.09	1.00024	0.99858	0.99916
3678.16	0.99962	0.9985	0.99917
3676.23	0.99909	0.99883	0.99906
3674.3	0.99883	0.99946	0.99885
3672.37	0.99855	0.99941	0.99866
3670.44	0.99833	0.9995	0.99854
3668.51	0.99889	1	0.9986
3666.58	0.99968	0.99985	0.99892
3664.66	0.99969	0.99929	0.99939
3662.73	0.99938	0.99896	0.99988
3660.8	0.99939	0.99878	1.00042
3658.87	0.99973	0.99867	1.00095
3656.94	1.00001	0.99894	1.00134
3655.01	0.99998	0.99925	1.00158
3653.08	0.99954	0.99897	1.0018
3651.15	0.99891	0.99877	1.00199
3649.23	0.99839	0.99952	1.002
3647.3	0.99773	1	1.00173
3645.37	0.99708	0.99946	1.00112
3643.44	0.997	0.99863	1.00028
3641.51	0.99728	0.99818	0.99936
3639.58	0.99751	0.9983	0.99844
3637.65	0.99751	0.99848	0.99752
3635.72	0.99731	0.99837	0.99667
3633.8	0.99705	0.99814	0.99604
3631.87	0.99676	0.99788	0.99554
3629.94	0.99655	0.99799	0.99511
3628.01	0.99658	0.99876	0.99489
3626.08	0.99667	0.99894	0.99498
3624.15	0.99739	0.99829	0.99517
3622.22	0.99903	0.99754	0.99534
3620.29	1	0.99724	0.99553
3618.37	0.99935	0.99743	0.99564
3616.44	0.99802	0.99736	0.99561
3614.51	0.99749	0.99689	0.99564
3612.58	0.99762	0.99647	0.99592
3610.65	0.99764	0.99611	0.99642
3608.72	0.99733	0.99583	0.99681
3606.79	0.99692	0.99565	0.99678
3604.86	0.99676	0.99528	0.99635
3602.94	0.99716	0.99477	0.99577
3601.01	0.9979	0.99448	0.99519
3599.08	0.9986	0.99442	0.99456
3597.15	0.99912	0.99422	0.99381
3595.22	0.9993	0.99388	0.99291
3593.29	0.99902	0.9936	0.99195
3591.36	0.99812	0.99314	0.99095
3589.43	0.99639	0.9925	0.99
3587.51	0.99431	0.99227	0.98932
3585.58	0.99259	0.99241	0.98886
3583.65	0.99157	0.99225	0.98841
3581.72	0.99104	0.99181	0.98788
3579.79	0.99049	0.99139	0.98717
3577.86	0.98974	0.99114	0.98624
3575.93	0.98878	0.99094	0.98529
3574	0.98753	0.99076	0.98452
3572.08	0.98632	0.99053	0.98385
3570.15	0.9857	0.99011	0.98335
3568.22	0.9856	0.98979	0.98323
3566.29	0.9854	0.98986	0.98331
3564.36	0.98476	0.98973	0.98318
3562.43	0.98408	0.98923	0.98274
3560.5	0.98388	0.98889	0.98226
3558.57	0.984	0.98884	0.98191
3556.65	0.9842	0.98873	0.98159
3554.72	0.98445	0.98843	0.98114
3552.79	0.98471	0.98822	0.98051
3550.86	0.98487	0.9881	0.97972
3548.93	0.98481	0.98776	0.97892
3547	0.98429	0.98725	0.97828
3545.07	0.98324	0.98693	0.97764
3543.14	0.98202	0.98678	0.9769
3541.21	0.98123	0.98656	0.97615
3539.29	0.98107	0.98625	0.97538
3537.36	0.98127	0.98593	0.97454
3535.43	0.98142	0.98562	0.97367
3533.5	0.98134	0.98533	0.97279
3531.57	0.9811	0.98508	0.97198
3529.64	0.98085	0.98484	0.97144
3527.71	0.98088	0.9845	0.97124
3525.78	0.9812	0.98407	0.97132
3523.86	0.98129	0.98369	0.97147
3521.93	0.98089	0.98334	0.97149
3520	0.98023	0.98296	0.97133
3518.07	0.97958	0.98264	0.97107
3516.14	0.97908	0.98245	0.97074
3514.21	0.97865	0.98224	0.97031
3512.28	0.97842	0.98188	0.96978
3510.35	0.97863	0.98152	0.9691
3508.43	0.97887	0.98137	0.96829
3506.5	0.97854	0.98124	0.96754
3504.57	0.97761	0.98096	0.96713
3502.64	0.97669	0.98068	0.96715
3500.71	0.97621	0.98045	0.96728
3498.78	0.97609	0.98021	0.96713
3496.85	0.97612	0.98003	0.96666
3494.92	0.97623	0.97989	0.9662
3493	0.97652	0.97967	0.96599
3491.07	0.97698	0.9795	0.96592
3489.14	0.97733	0.97936	0.96573
3487.21	0.97732	0.9789	0.96531
3485.28	0.9769	0.97826	0.96481
3483.35	0.97625	0.97786	0.96451
3481.42	0.97556	0.97787	0.96443
3479.49	0.97471	0.97799	0.96433
3477.57	0.97368	0.97793	0.96397
3475.64	0.97283	0.97784	0.96341
3473.71	0.97232	0.97774	0.96284
3471.78	0.97192	0.97751	0.96219
3469.85	0.97157	0.97732	0.96128
3467.92	0.97142	0.97722	0.96019
3465.99	0.97152	0.97708	0.95908
3464.06	0.9715	0.97688	0.95798
3462.14	0.97081	0.97672	0.95705
3460.21	0.96961	0.9766	0.95643
3458.28	0.96843	0.97651	0.95603
3456.35	0.96771	0.97638	0.95562
3454.42	0.96754	0.97617	0.95506
3452.49	0.96763	0.97592	0.95429
3450.56	0.96782	0.97569	0.95345
3448.63	0.96813	0.97556	0.95276
3446.71	0.96838	0.97563	0.95236
3444.78	0.96833	0.97572	0.95211
3442.85	0.96804	0.97567	0.95186
3440.92	0.96764	0.97559	0.95164
3438.99	0.96711	0.97547	0.95172
3437.06	0.96654	0.97529	0.95217
3435.13	0.96611	0.97519	0.95269
3433.2	0.96583	0.9753	0.95297
3431.28	0.9656	0.97546	0.95306
3429.35	0.9654	0.97554	0.95318
3427.42	0.96532	0.97559	0.95338
3425.49	0.96554	0.97553	0.95357
3423.56	0.96617	0.97535	0.95365
3421.63	0.96715	0.97531	0.95365
3419.7	0.96826	0.97553	0.95365
3417.77	0.96917	0.97582	0.95367
3415.85	0.96962	0.97602	0.95374
3413.92	0.96976	0.97613	0.95387
3411.99	0.9699	0.97623	0.9541
3410.06	0.97015	0.97637	0.95438
3408.13	0.97048	0.97656	0.95465
3406.2	0.97087	0.97681	0.95498
3404.27	0.97137	0.97706	0.95558
3402.34	0.97199	0.97724	0.95653
3400.41	0.97244	0.97741	0.95762
3398.49	0.97255	0.97763	0.95856
3396.56	0.97272	0.97786	0.95935
3394.63	0.97303	0.97803	0.96017
3392.7	0.97325	0.97812	0.96105
3390.77	0.97346	0.97823	0.96179
3388.84	0.97387	0.97845	0.96227
3386.91	0.97434	0.97875	0.96253
3384.98	0.97472	0.97909	0.96277
3383.06	0.97516	0.97945	0.96321
3381.13	0.976	0.97981	0.96382
3379.2	0.97725	0.98015	0.96449
3377.27	0.97869	0.98047	0.96511
3375.34	0.98008	0.98086	0.96566
3373.41	0.98115	0.98131	0.96627
3371.48	0.98179	0.98167	0.96698
3369.55	0.98215	0.98199	0.96781
3367.63	0.98253	0.98241	0.96877
3365.7	0.98304	0.98289	0.96981
3363.77	0.98356	0.98331	0.97087
3361.84	0.98388	0.98361	0.97202
3359.91	0.98407	0.98392	0.97336
3357.98	0.98454	0.98434	0.97487
3356.05	0.98548	0.98478	0.97627
3354.12	0.98645	0.98514	0.97744
3352.2	0.98695	0.98541	0.97857
3350.27	0.98717	0.98562	0.97948
3348.34	0.98745	0.98581	0.97997
3346.41	0.98791	0.98613	0.98048
3344.48	0.98859	0.98657	0.98135
3342.55	0.98949	0.98696	0.98233
3340.62	0.99048	0.98723	0.98323
3338.69	0.99134	0.98746	0.98416
3336.77	0.99211	0.98772	0.98517
3334.84	0.99308	0.98805	0.98619
3332.91	0.99434	0.98844	0.98714
3330.98	0.99576	0.98886	0.98789
3329.05	0.99702	0.98927	0.98848
3327.12	0.99785	0.98953	0.98906
3325.19	0.99834	0.98973	0.98972
3323.26	0.99883	0.98996	0.99033
3321.34	0.99939	0.99018	0.99078
3319.41	0.9998	0.99036	0.99111
3317.48	0.99991	0.99052	0.99148
3315.55	0.99982	0.99063	0.99204
3313.62	0.99981	0.99074	0.99271
3311.69	1.00009	0.99092	0.99318
3309.76	1.00035	0.99118	0.99329
3307.83	1.00007	0.99137	0.99317
3305.91	0.9993	0.99148	0.99293
3303.98	0.99862	0.99168	0.99253
3302.05	0.99829	0.99192	0.99236
3300.12	0.99807	0.99209	0.9928
3298.19	0.99773	0.9922	0.99346
3296.26	0.99741	0.99231	0.99392
3294.33	0.99728	0.99239	0.99433
3292.4	0.99722	0.99249	0.99486
3290.48	0.99722	0.99264	0.99543
3288.55	0.9976	0.99281	0.99595
3286.62	0.99834	0.99302	0.99629
3284.69	0.99908	0.99323	0.99645
3282.76	0.99952	0.99338	0.99662
3280.83	0.9996	0.99347	0.99689
3278.9	0.99959	0.99352	0.99712
3276.97	0.99974	0.99352	0.99707
3275.05	0.9999	0.99353	0.99682
3273.12	0.99991	0.99357	0.99664
3271.19	0.99994	0.99356	0.99669
3269.26	1.00022	0.99359	0.99688
3267.33	1.00073	0.99371	0.99691
3265.4	1.0013	0.99379	0.99661
3263.47	1.00155	0.99378	0.99611
3261.54	1.00135	0.99382	0.99567
3259.62	1.00103	0.99402	0.99533
3257.69	1.00091	0.99424	0.99508
3255.76	1.001	0.99435	0.99492
3253.83	1.00105	0.99441	0.9949
3251.9	1.00092	0.99438	0.99506
3249.97	1.00078	0.99432	0.99532
3248.04	1.00078	0.99449	0.99557
3246.11	1.00076	0.99489	0.99576
3244.18	1.00061	0.9952	0.99593
3242.26	1.00054	0.99529	0.99609
3240.33	1.00065	0.99536	0.99626
3238.4	1.00076	0.99542	0.99652
3236.47	1.00069	0.99537	0.9969
3234.54	1.00046	0.99536	0.99726
3232.61	1.00023	0.99554	0.9975
3230.68	1	0.99575	0.99768
3228.75	0.99972	0.99582	0.99791
3226.83	0.99938	0.9958	0.99814
3224.9	0.99903	0.9958	0.99825
3222.97	0.99886	0.99592	0.99826
3221.04	0.99867	0.9961	0.99817
3219.11	0.99828	0.99625	0.99796
3217.18	0.99778	0.99638	0.99776
3215.25	0.9974	0.99654	0.99759
3213.32	0.99736	0.99662	0.99736
3211.4	0.99763	0.99667	0.99709
3209.47	0.99799	0.99688	0.99689
3207.54	0.99825	0.99715	0.99668
3205.61	0.9985	0.99724	0.99636
3203.68	0.99881	0.9972	0.99598
3201.75	0.99912	0.99719	0.99561
3199.82	0.99943	0.99725	0.99529
3197.89	0.99975	0.99738	0.99506
3195.97	0.99993	0.99751	0.99496
3194.04	0.99992	0.9976	0.99491
3192.11	0.99974	0.99769	0.99474
3190.18	0.99954	0.99782	0.99439
3188.25	0.99959	0.99794	0.99412
3186.32	0.99995	0.998	0.99413
3184.39	1.00034	0.99801	0.99436
3182.46	1.00045	0.99801	0.99446
3180.54	1.00033	0.99801	0.99428
3178.61	1.00021	0.99806	0.9941
3176.68	1.00006	0.99819	0.99414
3174.75	0.9998	0.99833	0.99431
3172.82	0.99959	0.99843	0.99455
3170.89	0.99962	0.99855	0.99482
3168.96	0.99981	0.99856	0.99505
3167.03	1.00002	0.99849	0.99524
3165.11	1.00017	0.99851	0.99548
3163.18	1.00018	0.99859	0.99569
3161.25	1	0.99871	0.99583
3159.32	0.99972	0.99887	0.99602
3157.39	0.99976	0.99899	0.99623
3155.46	0.99962	0.9991	0.99626
3153.53	0.99938	0.99919	0.9961
3151.6	0.9989	0.9992	0.99593
3149.68	0.99816	0.9992	0.99584
3147.75	0.99741	0.99924	0.99581
3145.82	0.99698	0.99926	0.9958
3143.89	0.99702	0.99925	0.99594
3141.96	0.99733	0.99927	0.99635
3140.03	0.99749	0.99932	0.99678
3138.1	0.99736	0.99933	0.99685
3136.17	0.99715	0.99931	0.99651
3134.25	0.9972	0.99938	0.99611
3132.32	0.99751	0.99955	0.99589
3130.39	0.99805	0.99966	0.99579
3128.46	0.99881	0.99964	0.9957
3126.53	0.99955	0.99963	0.99565
3124.6	1.00007	0.99972	0.99569
3122.67	1.00034	0.99985	0.99583
3120.74	1.00044	0.99996	0.99608
3118.82	1.00047	0.99996	0.99635
3116.89	1.00058	0.99989	0.99656
3114.96	1.0007	0.99984	0.99672
3113.03	1.00071	0.99984	0.99684
3111.1	1.00056	0.99983	0.99686
3109.17	1.00038	0.99987	0.99684
3107.24	1.00032	0.99999	0.99692
3105.31	1.00024	1	0.99711
3103.38	1	0.99996	0.99737
3101.46	0.99964	0.99998	0.99765
3099.53	0.99931	0.99997	0.99786
3097.6	0.99906	0.99986	0.99794
3095.67	0.99879	0.99971	0.99794
3093.74	0.99855	0.9995	0.99785
3091.81	0.99852	0.99927	0.99766
3089.88	0.99871	0.99912	0.99756
3087.95	0.99902	0.99892	0.99765
3086.03	0.99931	0.99841	0.99776
3084.1	0.99961	0.99781	0.99783
3082.17	0.99984	0.99745	0.9979
3080.24	0.99978	0.99736	0.99803
3078.31	0.9995	0.99738	0.99823
3076.38	0.99934	0.99737	0.99846
3074.45	0.99939	0.99725	0.99865
3072.52	0.99958	0.99704	0.99879
3070.6	0.99983	0.99675	0.99885
3068.67	0.99998	0.99631	0.9988
3066.74	1.00005	0.99556	0.99867
3064.81	1.00018	0.99447	0.99859
3062.88	1.00035	0.99314	0.99855
3060.95	1.00043	0.99179	0.99849
3059.02	1.00031	0.9907	0.99841
3057.09	1.0001	0.99014	0.99837
3055.17	0.99995	0.99012	0.9984
3053.24	0.9998	0.99033	0.99837
3051.31	0.99974	0.99046	0.99825
3049.38	0.99986	0.99061	0.99811
3047.45	0.99996	0.99102	0.99802
3045.52	0.99982	0.99177	0.99803
3043.59	0.99946	0.99266	0.99819
3041.66	0.99915	0.9934	0.99846
3039.74	0.99904	0.99379	0.99873
3037.81	0.99906	0.9938	0.99893
3035.88	0.99889	0.99342	0.99905
3033.95	0.99829	0.99284	0.99919
3032.02	0.99772	0.99245	0.99929
3030.09	0.99782	0.99255	0.99911
3028.16	0.99846	0.99307	0.99858
3026.23	0.99909	0.9937	0.99795
3024.31	0.99959	0.99418	0.99737
3022.38	1.00009	0.99441	0.9969
3020.45	1.00061	0.99437	0.9966
3018.52	1.00094	0.99414	0.99642
3016.59	1.00092	0.99394	0.99628
3014.66	1.00068	0.9939	0.99618
3012.73	1.00047	0.99396	0.99614
3010.8	1.00028	0.9941	0.99612
3008.88	1.00005	0.99444	0.99603
3006.95	0.99976	0.99505	0.99582
3005.02	0.99964	0.99574	0.99562
3003.09	0.99948	0.99627	0.99561
3001.16	0.99917	0.99658	0.99588
2999.23	0.99867	0.99678	0.99635
2997.3	0.99833	0.99686	0.99691
2995.37	0.99808	0.99683	0.99745
2993.45	0.9976	0.99663	0.99786
2991.52	0.99689	0.99625	0.99811
2989.59	0.99616	0.99585	0.99829
2987.66	0.99566	0.99563	0.99842
2985.73	0.99565	0.99553	0.99832
2983.8	0.99604	0.9955	0.99799
2981.87	0.99635	0.99554	0.9977
2979.94	0.99638	0.99559	0.99758
2978.02	0.99642	0.99551	0.99755
2976.09	0.99664	0.99523	0.99751
2974.16	0.99694	0.99475	0.99741
2972.23	0.99718	0.99415	0.9972
2970.3	0.9974	0.99363	0.99697
2968.37	0.99778	0.99342	0.99674
2966.44	0.99831	0.9936	0.99647
2964.51	0.99887	0.99403	0.99614
2962.59	0.99938	0.99456	0.99584
2960.66	0.99986	0.99506	0.99566
2958.73	1.00032	0.99539	0.99559
2956.8	1.00066	0.99547	0.99561
2954.87	1.00089	0.99541	0.99569
2952.94	1.00108	0.99534	0.99579
2951.01	1.00112	0.99525	0.99584
2949.08	1.00084	0.99515	0.99582
2947.15	1.00044	0.99511	0.99582
2945.23	1.00018	0.99513	0.99584
2943.3	1.00011	0.99519	0.99582
2941.37	1.00003	0.99532	0.99574
2939.44	0.99985	0.99552	0.99566
2937.51	0.99982	0.99573	0.99574
2935.58	1	0.99591	0.99593
2933.65	1.00028	0.99609	0.99602
2931.72	1.00042	0.99631	0.99595
2929.8	1.00049	0.99649	0.9958
2927.87	1.00056	0.99665	0.99559
2925.94	1.00061	0.99697	0.99534
2924.01	1.00065	0.9976	0.99511
2922.08	1.00071	0.99855	0.99483
2920.15	1.00081	0.9995	0.99449
2918.22	1.00089	1	0.99412
2916.29	1.00075	0.99984	0.99377
2914.37	1.00057	0.99888	0.99341
2912.44	1.0003	0.99743	0.99301
2910.51	0.99995	0.99609	0.99259
2908.58	0.99941	0.99525	0.99225
2906.65	0.99861	0.99479	0.99192
2904.72	0.99772	0.99443	0.99151
2902.79	0.99709	0.99405	0.99105
2900.86	0.99675	0.99372	0.99063
2898.94	0.9965	0.99348	0.99028
2897.01	0.9963	0.99327	0.98998
2895.08	0.99616	0.99301	0.98975
2893.15	0.99607	0.99267	0.98964
2891.22	0.99611	0.99235	0.98961
2889.29	0.9963	0.99222	0.98957
2887.36	0.99652	0.99232	0.98947
2885.43	0.9967	0.99249	0.98933
2883.51	0.99685	0.99253	0.98919
2881.58	0.99703	0.99242	0.98905
2879.65	0.99715	0.99225	0.98889
2877.72	0.9975	0.99205	0.98861
2875.79	0.9986	0.9918	0.98804
2873.86	1.00002	0.99165	0.98726
2871.93	1.00061	0.99171	0.98673
2870	1.00027	0.99199	0.98674
2868.08	0.99988	0.99245	0.9872
2866.15	0.99975	0.99304	0.98779
2864.22	0.99962	0.99373	0.98831
2862.29	0.99938	0.99447	0.98873
2860.36	0.99915	0.99517	0.98904
2858.43	0.99908	0.99582	0.98927
2856.5	0.9991	0.99666	0.98945
2854.57	0.99889	0.9979	0.98954
2852.65	0.99839	0.99917	0.98953
2850.72	0.99795	0.99996	0.98949
2848.79	0.99778	1	0.98944
2846.86	0.99771	0.99928	0.98937
2844.93	0.99761	0.99825	0.98928
2843	0.9975	0.99748	0.98917
2841.07	0.99744	0.99711	0.98899
2839.14	0.99739	0.99691	0.98872
2837.22	0.99738	0.99671	0.98838
2835.29	0.99752	0.99656	0.98794
2833.36	0.99793	0.99654	0.98744
2831.43	0.99878	0.99662	0.98685
2829.5	0.99975	0.99685	0.98625
2827.57	1	0.99715	0.98599
2825.64	0.99958	0.99739	0.9864
2823.71	0.99933	0.99762	0.9872
2821.79	0.99958	0.99785	0.98792
2819.86	0.99989	0.99803	0.98839
2817.93	1.00006	0.99816	0.98873
2816	1.00016	0.99829	0.98907
2814.07	1.0002	0.99848	0.98942
2812.14	1.00016	0.99869	0.98974
2810.21	0.99999	0.99883	0.98997
2808.28	0.99964	0.99887	0.99014
2806.35	0.99935	0.99883	0.99036
2804.43	0.99931	0.99881	0.99065
2802.5	0.99935	0.9988	0.99092
2800.57	0.99919	0.99874	0.99111
2798.64	0.99892	0.99858	0.99123
2796.71	0.99869	0.9983	0.9913
2794.78	0.99841	0.99792	0.99138
2792.85	0.99813	0.99749	0.9915
2790.92	0.99804	0.99705	0.99161
2789	0.99815	0.99678	0.99168
2787.07	0.99841	0.99679	0.99168
2785.14	0.9987	0.99704	0.99161
2783.21	0.99897	0.99742	0.99157
2781.28	0.99931	0.99778	0.99169
2779.35	0.99974	0.99804	0.99193
2777.42	1.00001	0.99826	0.99209
2775.49	1.00002	0.99847	0.99209
2773.57	0.99995	0.99858	0.99203
2771.64	0.99994	0.99869	0.99203
2769.71	0.99998	0.99887	0.9921
2767.78	1	0.99905	0.99222
2765.85	1.0002	0.99917	0.9924
2763.92	1.00037	0.99924	0.9926
2761.99	1.00053	0.99926	0.99281
2760.06	1.00084	0.99933	0.993
2758.14	1.00125	0.99949	0.99308
2756.21	1.00151	0.99963	0.99305
2754.28	1.00157	0.99968	0.99304
2752.35	1.00154	0.99972	0.99313
2750.42	1.00135	0.99985	0.99329
2748.49	1.00104	0.99994	0.99346
2746.56	1.00088	0.99987	0.99363
2744.63	1.00093	0.9997	0.99378
2742.71	1.00102	0.99962	0.99391
2740.78	1.00107	0.99961	0.99399
2738.85	1.00118	0.99964	0.99405
2736.92	1.0013	0.99972	0.99414
2734.99	1.00126	0.99981	0.99421
2733.06	1.00112	0.99985	0.99413
2731.13	1.00089	0.99988	0.99393
2729.2	1.00074	0.99992	0.99375
2727.28	1.00069	0.99994	0.99365
2725.35	1.00063	0.99992	0.99357
2723.42	1.00049	0.99996	0.99351
2721.49	1.00028	1	0.99348
2719.56	1.00015	0.99997	0.99342
2717.63	1.00005	0.99992	0.99316
2715.7	0.99995	0.99989	0.99268
2713.77	1	0.99984	0.99227
2711.85	1	0.99981	0.99214
2709.92	0.99982	0.99976	0.99227
2707.99	0.99963	0.99966	0.99253
2706.06	0.99953	0.99957	0.99281
2704.13	0.99943	0.99953	0.99304
2702.2	0.99942	0.99949	0.99328
2700.27	0.99962	0.99942	0.99358
2698.34	0.99997	0.99928	0.9939
2696.42	1.00026	0.9991	0.99414
2694.49	1.00047	0.99906	0.99427
2692.56	1.00066	0.99914	0.99436
2690.63	1.00083	0.99914	0.99447
2688.7	1.00091	0.99915	0.99463
2686.77	1.00098	0.99936	0.99486
2684.84	1.00113	0.99967	0.99515
2682.91	1.00131	0.99991	0.99535
2680.99	1.00133	1	0.99536
2679.06	1.00122	0.99997	0.99523
2677.13	1.001	0.99992	0.99504
2675.2	1.00086	0.99986	0.99476
2673.27	1.0008	0.99966	0.9944
2671.34	1.00067	0.9992	0.99404
2669.41	1.00055	0.99851	0.99384
2667.48	1.00047	0.99765	0.99389
2665.55	1.00033	0.99676	0.99409
2663.63	1.00006	0.99609	0.99427
2661.7	0.9998	0.99589	0.99443
2659.77	0.99957	0.99616	0.99464
2657.84	0.99948	0.99668	0.99489
2655.91	0.99968	0.99728	0.99515
2653.98	1.00001	0.99794	0.99542
2652.05	1.00024	0.99857	0.99564
2650.12	1.00029	0.99897	0.99579
2648.2	1.00029	0.99908	0.99596
2646.27	1.00036	0.99905	0.99622
2644.34	1.00046	0.99903	0.99653
2642.41	1.0005	0.99903	0.99685
2640.48	1.00036	0.99894	0.99711
2638.55	1.00017	0.99881	0.99729
2636.62	1.00007	0.99878	0.9974
2634.69	0.99999	0.99884	0.99748
2632.77	0.99987	0.99891	0.99755
2630.84	0.99982	0.99898	0.99759
2628.91	0.99994	0.99912	0.99763
2626.98	1.00013	0.99927	0.99773
2625.05	1.00021	0.99928	0.99785
2623.12	1.00012	0.9991	0.99789
2621.19	0.99988	0.99879	0.99788
2619.26	0.99958	0.99856	0.99791
2617.34	0.99933	0.99851	0.99801
2615.41	0.9992	0.99853	0.99815
2613.48	0.99919	0.99859	0.99829
2611.55	0.9993	0.99874	0.99841
2609.62	0.99948	0.99893	0.9985
2607.69	0.99961	0.9991	0.99852
2605.76	0.99969	0.99919	0.99845
2603.83	0.99978	0.99907	0.99834
2601.91	0.99989	0.99856	0.99825
2599.98	1	0.99759	0.99813
2598.05	1.00023	0.99639	0.99797
2596.12	1.00031	0.99531	0.99783
2594.19	1.00029	0.99449	0.99778
2592.26	1.00026	0.99399	0.99784
2590.33	1.00025	0.99388	0.99794
2588.4	1.0002	0.9942	0.998
2586.48	1.00012	0.99489	0.998
2584.55	0.99999	0.99574	0.99802
2582.62	0.99982	0.99652	0.99811
2580.69	0.99954	0.99712	0.99823
2578.76	0.99907	0.99753	0.9983
2576.83	0.99846	0.9978	0.99832
2574.9	0.99797	0.99795	0.99833
2572.97	0.99773	0.99802	0.99838
2571.05	0.99763	0.99805	0.99849
2569.12	0.99757	0.99817	0.99862
2567.19	0.99758	0.99845	0.99872
2565.26	0.99767	0.99877	0.99876
2563.33	0.99786	0.99902	0.99874
2561.4	0.9981	0.99923	0.99867
2559.47	0.99814	0.99943	0.99859
2557.54	0.998	0.99959	0.99853
2555.62	0.99805	0.99967	0.99844
2553.69	0.9985	0.99966	0.9983
2551.76	0.99914	0.99954	0.9981
2549.83	0.99969	0.99925	0.99794
2547.9	1.00002	0.99889	0.99784
2545.97	1.0001	0.99868	0.99774
2544.04	1	0.99869	0.99765
2542.11	1.0001	0.99886	0.99759
2540.19	1.00023	0.99916	0.99758
2538.26	1.00022	0.99944	0.99764
2536.33	1.00009	0.99955	0.99774
2534.4	0.99986	0.99951	0.9978
2532.47	0.9996	0.99951	0.99781
2530.54	0.99945	0.99968	0.99782
2528.61	0.99947	0.99989	0.99792
2526.68	0.99957	0.99995	0.99807
2524.76	0.99958	0.99995	0.99827
2522.83	0.99947	0.99996	0.99846
2520.9	0.99932	0.99991	0.9986
2518.97	0.99912	0.99981	0.99871
2517.04	0.99881	0.99975	0.99883
2515.11	0.99837	0.99978	0.99899
2513.18	0.99791	0.99982	0.99916
2511.25	0.99776	0.99983	0.99927
2509.32	0.99809	0.99984	0.99928
2507.4	0.99867	0.99991	0.9992
2505.47	0.99914	1.00004	0.99906
2503.54	0.99939	1.00012	0.99896
2501.61	0.99944	1.0001	0.99893
2499.68	0.99935	1.00006	0.99891
2497.75	0.99931	1.00004	0.9989
2495.82	0.99944	1.00002	0.99891
2493.89	0.99967	1.00001	0.99891
2491.97	0.99987	1	0.99891
2490.04	0.99997	1	0.99892
2488.11	1	1	0.99891
2486.18	1.00008	1.00003	0.99889
2484.25	1.00019	1.00007	0.99891
2482.32	1.00023	1.00012	0.99898
2480.39	1.00016	1.00015	0.99908
2478.46	1.00004	1.00015	0.99922
2476.54	0.9999	1.00013	0.99935
2474.61	0.99983	1.00009	0.99939
2472.68	0.9998	1.00008	0.99942
2470.75	0.99976	1.00006	0.9995
2468.82	0.99973	0.99994	0.99961
2466.89	0.99979	0.9998	0.99975
2464.96	0.99986	0.99975	0.99987
2463.03	0.99988	0.99977	0.99996
2461.11	0.99982	0.99975	1.00001
2459.18	0.99972	0.99969	1
2457.25	0.99964	0.99963	0.99997
2455.32	0.9996	0.99963	0.99989
2453.39	0.99965	0.99972	0.99973
2451.46	0.99978	0.99987	0.99955
2449.53	0.99993	0.99999	0.99941
2447.6	1	1	0.9993
2445.68	0.99993	0.99989	0.99923
2443.75	0.99981	0.9997	0.99922
2441.82	0.99964	0.99952	0.99921
2439.89	0.99946	0.99935	0.9992
2437.96	0.99919	0.99919	0.99922
2436.03	0.99884	0.99916	0.99926
2434.1	0.99851	0.99924	0.9993
2432.17	0.99829	0.9994	0.99937
2430.25	0.99816	0.9996	0.99946
2428.32	0.99814	0.99983	0.99952
2426.39	0.99828	0.99996	0.99959
2424.46	0.99851	1	0.99967
2422.53	0.99872	0.99999	0.99974
2420.6	0.99886	0.99985	0.99982
2418.67	0.99892	0.99944	0.99987
2416.74	0.99892	0.99873	0.99984
2414.82	0.99899	0.99795	0.99975
2412.89	0.99923	0.9974	0.99966
2410.96	0.99952	0.99724	0.9996
2409.03	0.99972	0.99745	0.99959
2407.1	0.99981	0.9979	0.99966
2405.17	0.99991	0.99838	0.99979
2403.24	1	0.99879	1.00006
2401.31	0.99996	0.9991	1.00067
2399.39	0.99973	0.9993	1.00167
2397.46	0.9994	0.99943	1.00264
2395.53	0.99946	0.99957	1.00293
2393.6	1.00004	0.99975	1.00216
2391.67	1.00077	0.99988	1.0008
2389.74	1.0012	0.99994	0.99938
2387.81	1.00106	0.99998	0.99795
2385.88	1.00037	1.00004	0.99648
2383.96	0.99937	1.00015	0.99495
2382.03	0.99827	1.00037	0.99338
2380.1	0.99697	1.00063	0.99192
2378.17	0.99519	1.00093	0.99075
2376.24	0.99293	1.00138	0.98977
2374.31	0.99062	1.0021	0.98891
2372.38	0.98859	1.003	0.98827
2370.45	0.98687	1.00398	0.98793
2368.52	0.98533	1.00498	0.98789
2366.6	0.98373	1.00582	0.98816
2364.67	0.98196	1.00623	0.98879
2362.74	0.98029	1.00632	0.98975
2360.81	0.97905	1.0065	0.99094
2358.88	0.97812	1.00681	0.99232
2356.95	0.97729	1.00683	0.99398
2355.02	0.97661	1.00626	0.99588
2353.09	0.97641	1.00525	0.99747
2351.17	0.97692	1.00422	0.99824
2349.24	0.9781	1.00364	0.99822
2347.31	0.97964	1.00381	0.99788
2345.38	0.98101	1.00469	0.9978
2343.45	0.98192	1.00567	0.99802
2341.52	0.98245	1.00612	0.99822
2339.59	0.98296	1.00608	0.99831
2337.66	0.98364	1.00582	0.99834
2335.74	0.9844	1.00546	0.99844
2333.81	0.98505	1.00511	0.99866
2331.88	0.9856	1.00495	0.99889
2329.95	0.98633	1.00482	0.99899
2328.02	0.9875	1.00454	0.99906
2326.09	0.98893	1.00417	0.99922
2324.16	0.9902	1.00383	0.9994
2322.23	0.9911	1.00356	0.99953
2320.31	0.99173	1.00329	0.99962
2318.38	0.99241	1.00297	0.99968
2316.45	0.99339	1.00264	0.99965
2314.52	0.9945	1.00234	0.99952
2312.59	0.99539	1.0021	0.99941
2310.66	0.99615	1.00193	0.99936
2308.73	0.99696	1.0017	0.99936
2306.8	0.9978	1.00138	0.9994
2304.88	0.99857	1.00109	0.99957
2302.95	0.99933	1.00092	0.99983
2301.02	1.00011	1.0008	1.00004
2299.09	1.00076	1.00069	1.00023
2297.16	1.00113	1.00059	1.00046
2295.23	1.00131	1.00053	1.00068
2293.3	1.00144	1.00048	1.00083
2291.37	1.00158	1.00038	1.00094
2289.45	1.00171	1.00025	1.001
2287.52	1.00178	1.00005	1.00101
2285.59	1.00181	0.99978	1.00096
2283.66	1.00185	0.99951	1.00086
2281.73	1.00186	0.99936	1.00076
2279.8	1.00166	0.9994	1.00066
2277.87	1.00117	0.99957	1.00056
2275.94	1.00057	0.99974	1.00042
2274.02	1.0001	0.99983	1.00025
2272.09	1	0.9999	1.00007
2270.16	1.00003	0.99997	0.99992
2268.23	1	1	0.99979
2266.3	0.99995	0.99994	0.99968
2264.37	0.99991	0.99971	0.9996
2262.44	0.9999	0.99938	0.9996
2260.51	0.99991	0.99911	0.99966
2258.59	0.9999	0.999	0.99964
2256.66	0.99982	0.999	0.99955
2254.73	0.99966	0.9991	0.99948
2252.8	0.99953	0.99933	0.99949
2250.87	0.99947	0.99962	0.99954
2248.94	0.99946	0.99983	0.99959
2247.01	0.99951	0.99988	0.9996
2245.08	0.99956	0.99983	0.99954
2243.16	0.99952	0.99974	0.9995
2241.23	0.99943	0.99963	0.99949
2239.3	0.99947	0.99954	0.99948
2237.37	0.99966	0.99952	0.99946
2235.44	0.99982	0.99954	0.9994
2233.51	0.99988	0.99959	0.99929
2231.58	0.9999	0.99965	0.99918
2229.65	0.99991	0.9997	0.99909
2227.73	0.99994	0.99967	0.99904
2225.8	0.99998	0.99955	0.99896
2223.87	1	0.99941	0.9988
2221.94	0.99999	0.99926	0.99862
2220.01	0.99999	0.9987	0.9985
2218.08	0.99999	0.99762	0.99847
2216.15	0.99999	0.99695	0.99846
2214.22	0.99999	0.99712	0.99842
2212.29	0.99998	0.99741	0.99838
2210.37	0.99993	0.99751	0.99842
2208.44	0.99987	0.99766	0.99852
2206.51	0.99987	0.99792	0.99862
2204.58	0.99994	0.99819	0.99869
2202.65	0.99999	0.99845	0.99871
2200.72	1	0.99873	0.9987
2198.79	0.99989	0.99899	0.99873
2196.86	0.99972	0.99916	0.99881
2194.94	0.99967	0.99925	0.9989
2193.01	0.99977	0.9993	0.99895
2191.08	0.99992	0.99934	0.99892
2189.15	1.00003	0.99937	0.9988
2187.22	1.00006	0.99941	0.99868
2185.29	1.00005	0.99945	0.99863
2183.36	1.00002	0.99949	0.99865
2181.43	1.00004	0.99954	0.99867
2179.51	1.00008	0.99959	0.99864
2177.58	1.00011	0.99963	0.99859
2175.65	1.00011	0.99965	0.9986
2173.72	1.0001	0.99966	0.99865
2171.79	1.00008	0.99965	0.99872
2169.86	1.00009	0.99968	0.99882
2167.93	1.00012	0.99976	0.99898
2166	1.00017	0.99983	0.99915
2164.08	1.00019	0.99989	0.99928
2162.15	1.00012	0.99995	0.99936
2160.22	1.00002	1	0.99938
2158.29	0.99992	0.99999	0.9993
2156.36	0.9998	0.99997	0.99916
2154.43	0.99965	0.99998	0.99902
2152.5	0.99951	0.99999	0.99893
2150.57	0.99945	1	0.99888
2148.65	0.99943	1	0.99881
2146.72	0.99943	0.99998	0.99866
2144.79	0.99947	0.99991	0.99849
2142.86	0.99953	0.99986	0.99837
2140.93	0.99959	0.99988	0.99833
2139	0.99971	0.99993	0.99833
2137.07	0.99987	0.99998	0.99831
2135.14	0.99998	1.00001	0.99822
2133.22	1	1.00001	0.9981
2131.29	1.00001	1.00001	0.99805
2129.36	1.00004	1	0.99807
2127.43	1.00004	0.99993	0.99815
2125.5	1.00003	0.99984	0.99828
2123.57	1.00006	0.99979	0.99845
2121.64	1.00011	0.99977	0.99859
2119.71	1.00013	0.9997	0.99866
2117.79	1.00014	0.99956	0.99868
2115.86	1.00007	0.99939	0.99872
2113.93	1.00002	0.99932	0.99878
2112	1.00004	0.99942	0.99881
2110.07	1.00009	0.99958	0.99886
2108.14	1.00015	0.99963	0.99895
2106.21	1.00018	0.9995	0.99907
2104.28	1.00017	0.99929	0.99912
2102.36	1.00011	0.99912	0.9991
2100.43	1.00005	0.99905	0.99906
2098.5	0.99999	0.99911	0.99908
2096.57	0.99993	0.99923	0.99915
2094.64	0.99993	0.99931	0.99923
2092.71	0.99998	0.99936	0.99924
2090.78	1	0.99939	0.99918
2088.85	1.00001	0.99944	0.99911
2086.93	1.00004	0.99948	0.9991
2085	1.00009	0.99946	0.9991
2083.07	1.00009	0.99942	0.99904
2081.14	1.00003	0.99945	0.99895
2079.21	0.99997	0.99954	0.99889
2077.28	0.99994	0.99963	0.99888
2075.35	0.99993	0.99971	0.9989
2073.42	0.99994	0.99976	0.99893
2071.49	0.99995	0.99978	0.99896
2069.57	0.99998	0.99983	0.99898
2067.64	1.00006	0.99994	0.99897
2065.71	1.00013	1	0.99893
2063.78	1.00014	1.00001	0.99885
2061.85	1.00007	0.99994	0.99872
2059.92	0.99997	0.99977	0.99858
2057.99	0.99989	0.99969	0.99847
2056.06	0.99985	0.99976	0.9984
2054.14	0.99982	0.9998	0.99833
2052.21	0.99985	0.99982	0.99827
2050.28	0.99995	0.9999	0.99827
2048.35	1.00007	0.99996	0.9983
2046.42	1.00019	0.99995	0.99833
2044.49	1.0003	0.9999	0.99836
2042.56	1.00033	0.99985	0.9984
2040.63	1.00023	0.9998	0.99846
2038.71	1	0.99972	0.99852
2036.78	0.99984	0.99957	0.99858
2034.85	0.99967	0.99945	0.99866
2032.92	0.99959	0.99946	0.99875
2030.99	0.99957	0.99956	0.99881
2029.06	0.9996	0.99962	0.99882
2027.13	0.99965	0.99965	0.99882
2025.2	0.99973	0.99969	0.99879
2023.28	0.99986	0.99973	0.99872
2021.35	1	0.99971	0.99865
2019.42	1.00014	0.99965	0.99858
2017.49	1.00026	0.99958	0.99853
2015.56	1.00033	0.99958	0.99853
2013.63	1.00038	0.99961	0.9986
2011.7	1.00048	0.99963	0.99866
2009.77	1.00059	0.99967	0.99864
2007.85	1.00071	0.99978	0.99859
2005.92	1.00079	0.99991	0.99861
2003.99	1.00075	0.99996	0.99875
2002.06	1.00058	0.99996	0.99894
2000.13	1.00041	0.99999	0.9991
1998.2	1.00029	1	0.99921
1996.27	1.00018	0.99998	0.99932
1994.34	1.0001	0.99996	0.99943
1992.42	1.00009	0.99999	0.99952
1990.49	1.00011	0.99999	0.99955
1988.56	1.0001	0.99996	0.99951
1986.63	1.00007	0.99995	0.99947
1984.7	1.00004	0.99997	0.99945
1982.77	1	0.99999	0.99944
1980.84	0.99999	1	0.99938
1978.91	0.99999	0.99991	0.99928
1976.99	0.99998	0.99975	0.99922
1975.06	1	0.99964	0.99919
1973.13	1.00004	0.99958	0.99914
1971.2	0.99999	0.99943	0.99906
1969.27	0.99982	0.99915	0.99893
1967.34	0.9996	0.99877	0.99874
1965.41	0.99939	0.99837	0.99849
1963.48	0.99921	0.99805	0.99826
1961.56	0.99904	0.99789	0.99813
1959.63	0.99885	0.99781	0.99808
1957.7	0.99867	0.99772	0.99805
1955.77	0.99863	0.99759	0.99798
1953.84	0.99872	0.99748	0.99789
1951.91	0.99889	0.9974	0.99781
1949.98	0.99907	0.99738	0.99782
1948.05	0.99918	0.99743	0.99789
1946.13	0.99918	0.99755	0.99793
1944.2	0.99909	0.99769	0.99794
1942.27	0.99894	0.99788	0.99793
1940.34	0.99874	0.9981	0.99792
1938.41	0.99852	0.99828	0.99791
1936.48	0.99836	0.9984	0.99788
1934.55	0.99828	0.99843	0.99786
1932.62	0.99821	0.99843	0.99787
1930.7	0.99817	0.99843	0.9979
1928.77	0.99815	0.99845	0.99786
1926.84	0.99807	0.99852	0.99774
1924.91	0.99785	0.99864	0.99758
1922.98	0.99763	0.99874	0.99742
1921.05	0.99752	0.99878	0.99725
1919.12	0.99751	0.99881	0.99703
1917.19	0.99751	0.9989	0.99681
1915.26	0.99749	0.99903	0.99663
1913.34	0.99744	0.99911	0.99648
1911.41	0.99739	0.9991	0.99632
1909.48	0.99736	0.99896	0.99616
1907.55	0.99729	0.99869	0.99601
1905.62	0.99721	0.99833	0.99588
1903.69	0.99713	0.99799	0.99575
1901.76	0.99704	0.99772	0.99561
1899.83	0.99698	0.99746	0.99549
1897.91	0.99695	0.99713	0.9954
1895.98	0.99689	0.99686	0.9953
1894.05	0.99678	0.99683	0.99522
1892.12	0.9967	0.99705	0.99519
1890.19	0.99667	0.9974	0.99521
1888.26	0.99662	0.99774	0.99523
1886.33	0.99652	0.99801	0.99525
1884.4	0.99647	0.9983	0.99528
1882.48	0.99645	0.99857	0.99534
1880.55	0.99637	0.99875	0.9954
1878.62	0.99623	0.99885	0.99546
1876.69	0.9961	0.99893	0.99546
1874.76	0.996	0.99899	0.99539
1872.83	0.99585	0.99907	0.99531
1870.9	0.99568	0.99927	0.99527
1868.97	0.9955	0.99953	0.99524
1867.05	0.99524	0.99964	0.99516
1865.12	0.99498	0.99958	0.99506
1863.19	0.99482	0.99947	0.99495
1861.26	0.99476	0.99938	0.99484
1859.33	0.9948	0.99932	0.9947
1857.4	0.99491	0.99925	0.99455
1855.47	0.99505	0.99912	0.99443
1853.54	0.99513	0.99895	0.99437
1851.62	0.99509	0.99874	0.99429
1849.69	0.99497	0.99853	0.99417
1847.76	0.99481	0.99839	0.99403
1845.83	0.9946	0.99837	0.99392
1843.9	0.99443	0.99839	0.99383
1841.97	0.99429	0.99835	0.99372
1840.04	0.99419	0.99842	0.9936
1838.11	0.99411	0.99865	0.99349
1836.19	0.994	0.99887	0.99342
1834.26	0.99378	0.99904	0.99333
1832.33	0.9935	0.99919	0.9932
1830.4	0.99329	0.99924	0.99306
1828.47	0.99319	0.99899	0.993
1826.54	0.99319	0.99859	0.99299
1824.61	0.99321	0.99822	0.99301
1822.68	0.99319	0.99791	0.99301
1820.76	0.99323	0.99769	0.99309
1818.83	0.99347	0.99761	0.99328
1816.9	0.99384	0.99771	0.99354
1814.97	0.99411	0.99788	0.9938
1813.04	0.99438	0.99803	0.99412
1811.11	0.9948	0.99814	0.99451
1809.18	0.99522	0.99824	0.99497
1807.25	0.99556	0.99834	0.99545
1805.33	0.99593	0.99845	0.99594
1803.4	0.9964	0.99862	0.9964
1801.47	0.9969	0.99891	0.99686
1799.54	0.99741	0.9992	0.99732
1797.61	0.99793	0.99932	0.99775
1795.68	0.99836	0.99948	0.99816
1793.75	0.99865	0.99974	0.99858
1791.82	0.99887	0.99985	0.99903
1789.9	0.99902	0.99982	0.99945
1787.97	0.99902	0.99977	0.99975
1786.04	0.99929	0.99969	0.99995
1784.11	0.99966	0.99964	1.00012
1782.18	0.9998	0.99964	1.00021
1780.25	0.99989	0.99957	1.00014
1778.32	1	0.99944	0.99986
1776.39	1.00001	0.99947	0.99937
1774.46	0.99963	0.99973	0.99872
1772.54	0.99877	1	0.99785
1770.61	0.99735	0.99992	0.99671
1768.68	0.99546	0.99959	0.99534
1766.75	0.9933	0.99945	0.99379
1764.82	0.99089	0.99949	0.99201
1762.89	0.98815	0.99949	0.98997
1760.96	0.98511	0.99931	0.98772
1759.03	0.98184	0.999	0.98533
1757.11	0.97834	0.99862	0.98284
1755.18	0.97468	0.9982	0.98028
1753.25	0.97089	0.99783	0.97767
1751.32	0.96698	0.99752	0.97512
1749.39	0.96299	0.99719	0.9727
1747.46	0.95905	0.99681	0.97042
1745.53	0.95526	0.99643	0.96821
1743.6	0.9516	0.99626	0.96604
1741.68	0.94796	0.99628	0.96392
1739.75	0.94432	0.99617	0.96193
1737.82	0.94085	0.99593	0.96012
1735.89	0.93766	0.99585	0.95847
1733.96	0.93466	0.9957	0.95701
1732.03	0.93174	0.99518	0.95573
1730.1	0.92891	0.99463	0.95459
1728.17	0.92626	0.99419	0.95359
1726.25	0.92392	0.99384	0.95276
1724.32	0.92184	0.99352	0.95217
1722.39	0.91998	0.99331	0.95179
1720.46	0.91848	0.99333	0.95155
1718.53	0.91742	0.99351	0.95145
1716.6	0.91687	0.99354	0.95159
1714.67	0.91684	0.99335	0.95198
1712.74	0.91724	0.99327	0.95259
1710.82	0.91805	0.99339	0.95343
1708.89	0.91917	0.99373	0.95446
1706.96	0.92038	0.99419	0.9557
1705.03	0.92187	0.99451	0.95721
1703.1	0.92385	0.99468	0.95893
1701.17	0.92622	0.99512	0.96074
1699.24	0.92882	0.99577	0.96259
1697.31	0.93163	0.99605	0.96453
1695.39	0.93464	0.99601	0.9666
1693.46	0.93776	0.99591	0.96879
1691.53	0.94093	0.99591	0.97108
1689.6	0.94412	0.99599	0.97339
1687.67	0.94723	0.9962	0.97562
1685.74	0.95016	0.99661	0.97767
1683.81	0.95297	0.99677	0.97951
1681.88	0.95574	0.99632	0.98116
1679.96	0.9584	0.99597	0.98259
1678.03	0.96075	0.99598	0.98367
1676.1	0.96274	0.99613	0.98446
1674.17	0.96475	0.99613	0.9851
1672.24	0.96685	0.99602	0.98554
1670.31	0.96889	0.9957	0.98573
1668.38	0.97067	0.99492	0.98561
1666.45	0.97212	0.99421	0.98521
1664.53	0.97316	0.9938	0.9846
1662.6	0.97376	0.99328	0.98381
1660.67	0.974	0.9925	0.98286
1658.74	0.97407	0.99189	0.98178
1656.81	0.97397	0.99175	0.98063
1654.88	0.97368	0.9919	0.97946
1652.95	0.97326	0.99129	0.97832
1651.02	0.97276	0.99	0.97726
1649.1	0.97217	0.98922	0.97629
1647.17	0.97143	0.9884	0.97542
1645.24	0.97062	0.98726	0.97473
1643.31	0.96991	0.98645	0.97418
1641.38	0.96926	0.98605	0.97371
1639.45	0.9686	0.98606	0.97342
1637.52	0.9681	0.98645	0.97333
1635.59	0.96787	0.9867	0.97336
1633.67	0.96779	0.98635	0.97339
1631.74	0.9678	0.98614	0.97347
1629.81	0.968	0.98639	0.97373
1627.88	0.96864	0.98691	0.97417
1625.95	0.96951	0.98754	0.97463
1624.02	0.97036	0.98826	0.97512
1622.09	0.97119	0.98882	0.97564
1620.16	0.97202	0.98894	0.97616
1618.23	0.97275	0.98795	0.97665
1616.31	0.97327	0.9838	0.97702
1614.38	0.97342	0.97743	0.97718
1612.45	0.97305	0.97183	0.97707
1610.52	0.97217	0.96816	0.9766
1608.59	0.97071	0.96743	0.97568
1606.66	0.96857	0.96925	0.9742
1604.73	0.9658	0.97226	0.97215
1602.8	0.96246	0.97533	0.96956
1600.88	0.95858	0.97756	0.96655
1598.95	0.95422	0.97856	0.96321
1597.02	0.9495	0.97857	0.95959
1595.09	0.94453	0.97819	0.95578
1593.16	0.93944	0.97786	0.95189
1591.23	0.93449	0.9779	0.94796
1589.3	0.92989	0.97867	0.94406
1587.37	0.9257	0.98037	0.94034
1585.45	0.92205	0.98266	0.93701
1583.52	0.91901	0.98479	0.93427
1581.59	0.91647	0.98638	0.93217
1579.66	0.91466	0.9876	0.93069
1577.73	0.91374	0.98897	0.92985
1575.8	0.91364	0.99045	0.92965
1573.87	0.91425	0.99138	0.93004
1571.94	0.91548	0.99219	0.93092
1570.02	0.91723	0.99322	0.93219
1568.09	0.91933	0.99404	0.93381
1566.16	0.92164	0.99445	0.93568
1564.23	0.92396	0.99477	0.93768
1562.3	0.92619	0.99518	0.93973
1560.37	0.92861	0.99601	0.94182
1558.44	0.93123	0.99691	0.94388
1556.51	0.93376	0.99672	0.94587
1554.59	0.93615	0.99655	0.94787
1552.66	0.93849	0.9966	0.94999
1550.73	0.9408	0.99661	0.95227
1548.8	0.94301	0.99649	0.95456
1546.87	0.94506	0.99638	0.95656
1544.94	0.94693	0.9966	0.95802
1543.01	0.94873	0.99744	0.95888
1541.08	0.95052	0.99882	0.95931
1539.16	0.95224	0.99972	0.95945
1537.23	0.95384	1	0.95946
1535.3	0.95544	1	0.95944
1533.37	0.95733	0.99731	0.95946
1531.44	0.95924	0.98826	0.95952
1529.51	0.96082	0.97171	0.95957
1527.58	0.96236	0.94561	0.95975
1525.65	0.96405	0.91476	0.96013
1523.73	0.96579	0.89341	0.96077
1521.8	0.96746	0.89153	0.96168
1519.87	0.96898	0.90614	0.96286
1517.94	0.97043	0.92302	0.96431
1516.01	0.972	0.93729	0.96605
1514.08	0.97377	0.94712	0.96807
1512.15	0.97545	0.95356	0.97026
1510.22	0.97692	0.95856	0.97259
1508.3	0.97834	0.9633	0.97515
1506.37	0.97974	0.96845	0.97789
1504.44	0.98101	0.97125	0.98054
1502.51	0.98213	0.97267	0.9828
1500.58	0.98312	0.97431	0.98451
1498.65	0.98397	0.97617	0.98573
1496.72	0.98479	0.97741	0.98672
1494.79	0.98572	0.97756	0.98768
1492.87	0.98676	0.97717	0.98863
1490.94	0.98788	0.97663	0.98952
1489.01	0.98895	0.97632	0.99027
1487.08	0.98984	0.97665	0.99083
1485.15	0.99057	0.97759	0.99122
1483.22	0.99126	0.97893	0.99154
1481.29	0.99208	0.98042	0.99197
1479.36	0.99278	0.98174	0.99247
1477.43	0.9934	0.9825	0.99291
1475.51	0.99401	0.98165	0.9933
1473.58	0.99462	0.97593	0.9937
1471.65	0.99522	0.96593	0.99409
1469.72	0.99581	0.96039	0.99443
1467.79	0.99632	0.96134	0.99471
1465.86	0.9967	0.96616	0.99497
1463.93	0.99708	0.97158	0.99526
1462	0.99743	0.97516	0.99559
1460.08	0.9976	0.97767	0.99593
1458.15	0.99769	0.98026	0.9963
1456.22	0.99786	0.98241	0.99682
1454.29	0.99808	0.98344	0.99763
1452.36	0.99824	0.98434	0.99868
1450.43	0.99837	0.9855	0.99972
1448.5	0.99861	0.98691	1.00036
1446.57	0.99896	0.9883	1.00027
1444.65	0.99931	0.98957	0.9995
1442.72	0.9995	0.99083	0.99837
1440.79	0.99961	0.99214	0.99713
1438.86	0.99977	0.99352	0.99598
1436.93	0.99991	0.99485	0.99497
1435	0.9999	0.99486	0.99409
1433.07	0.99984	0.99095	0.99326
1431.14	0.99991	0.97457	0.99245
1429.22	1	0.93631	0.99173
1427.29	1.00002	0.89326	0.99115
1425.36	1.00002	0.87486	0.99066
1423.43	1	0.88748	0.99024
1421.5	0.99995	0.91199	0.99
1419.57	0.9998	0.93432	0.98998
1417.64	0.99953	0.9504	0.99015
1415.71	0.99909	0.95847	0.99045
1413.79	0.99853	0.96257	0.99092
1411.86	0.99809	0.96526	0.99167
1409.93	0.99789	0.96724	0.99269
1408	0.9978	0.96888	0.99381
1406.07	0.99767	0.9704	0.99473
1404.14	0.99746	0.97173	0.99519
1402.21	0.99727	0.97268	0.99507
1400.28	0.99714	0.97332	0.99454
1398.36	0.997	0.97376	0.99397
1396.43	0.99684	0.97428	0.99358
1394.5	0.99678	0.97527	0.99342
1392.57	0.99687	0.97675	0.99344
1390.64	0.99706	0.97835	0.99353
1388.71	0.99734	0.98003	0.99361
1386.78	0.99765	0.98181	0.99374
1384.85	0.99794	0.98299	0.99396
1382.93	0.99822	0.98293	0.99423
1381	0.99853	0.98199	0.99448
1379.07	0.99887	0.98112	0.9947
1377.14	0.99911	0.98069	0.99499
1375.21	0.99923	0.98045	0.99538
1373.28	0.99931	0.98032	0.99582
1371.35	0.99937	0.98046	0.99626
1369.42	0.99941	0.98094	0.99675
1367.5	0.99952	0.98159	0.99727
1365.57	0.99973	0.98229	0.99782
1363.64	1	0.98315	0.99846
1361.71	1.00022	0.98441	0.99927
1359.78	1.00039	0.98594	1.0003
1357.85	1.00048	0.98757	1.00132
1355.92	1.00056	0.98931	1.00192
1353.99	1.00065	0.99106	1.00169
1352.07	1.00067	0.99266	1.00062
1350.14	1.00066	0.99421	0.99901
1348.21	1.00071	0.996	0.9971
1346.28	1.00085	0.99816	0.99507
1344.35	1.00107	1	0.99308
1342.42	1.00128	0.9991	0.99129
1340.49	1.00144	0.98879	0.98973
1338.56	1.00153	0.95912	0.98837
1336.64	1.00162	0.91081	0.9872
1334.71	1.00174	0.8629	0.9863
1332.78	1.00182	0.83829	0.98576
1330.85	1.00188	0.84503	0.98558
1328.92	1.00188	0.87082	0.9857
1326.99	1.00185	0.898	0.98615
1325.06	1.00173	0.91835	0.98699
1323.13	1.00157	0.93222	0.98823
1321.2	1.00142	0.94206	0.98981
1319.28	1.00127	0.94955	0.99185
1317.35	1.00104	0.95538	0.9944
1315.42	1.00073	0.95994	0.99729
1313.49	1.00038	0.96368	0.99991
1311.56	1	0.96684	1.00156
1309.63	1.00019	0.96948	1.00186
1307.7	1.00031	0.97186	1.00106
1305.77	1.00037	0.97416	0.99975
1303.85	1.00042	0.97621	0.99837
1301.92	1.0005	0.97758	0.99709
1299.99	1.00058	0.97751	0.996
1298.06	1.00064	0.97445	0.99511
1296.13	1.00064	0.96561	0.99437
1294.2	1.00055	0.94713	0.9937
1292.27	1.0003	0.91942	0.99307
1290.34	0.99993	0.89455	0.99257
1288.42	0.99951	0.88846	0.99234
1286.49	0.99901	0.90213	0.99241
1284.56	0.99836	0.92236	0.99264
1282.63	0.99758	0.93895	0.99302
1280.7	0.99669	0.95011	0.99356
1278.77	0.99568	0.95737	0.99421
1276.84	0.99455	0.96222	0.99491
1274.91	0.99326	0.96559	0.99563
1272.99	0.99179	0.96806	0.99636
1271.06	0.99016	0.96978	0.99695
1269.13	0.98841	0.97064	0.99712
1267.2	0.98655	0.97131	0.99665
1265.27	0.98462	0.97279	0.99557
1263.34	0.98259	0.97465	0.99411
1261.41	0.98043	0.97602	0.99247
1259.48	0.97809	0.97686	0.99074
1257.56	0.9756	0.97735	0.98895
1255.63	0.97301	0.9776	0.98713
1253.7	0.97036	0.97786	0.98523
1251.77	0.96765	0.97838	0.98322
1249.84	0.96483	0.9792	0.98109
1247.91	0.96191	0.9802	0.97889
1245.98	0.95898	0.98123	0.97668
1244.05	0.95613	0.98216	0.97453
1242.13	0.95338	0.98292	0.97251
1240.2	0.95068	0.98356	0.97055
1238.27	0.94805	0.98412	0.96854
1236.34	0.94558	0.98465	0.96652
1234.41	0.94329	0.98527	0.96448
1232.48	0.9411	0.98605	0.96244
1230.55	0.93896	0.9869	0.96047
1228.62	0.93693	0.98765	0.9586
1226.7	0.93506	0.98823	0.9568
1224.77	0.93335	0.98866	0.95503
1222.84	0.93177	0.98891	0.95333
1220.91	0.93036	0.98899	0.95177
1218.98	0.92916	0.98892	0.95035
1217.05	0.92812	0.98873	0.94902
1215.12	0.92716	0.98846	0.94778
1213.19	0.92615	0.98806	0.94663
1211.27	0.92517	0.98754	0.9456
1209.34	0.92447	0.98695	0.94473
1207.41	0.92409	0.98643	0.94402
1205.48	0.92379	0.98608	0.94347
1203.55	0.92351	0.98584	0.94309
1201.62	0.9233	0.98583	0.94286
1199.69	0.92318	0.98628	0.94276
1197.76	0.92315	0.98718	0.94275
1195.84	0.92317	0.98818	0.9428
1193.91	0.92328	0.98912	0.94285
1191.98	0.92351	0.99021	0.94291
1190.05	0.92378	0.99176	0.94299
1188.12	0.92403	0.99344	0.94303
1186.19	0.92426	0.99477	0.94291
1184.26	0.92447	0.99605	0.94254
1182.33	0.92472	0.9977	0.94193
1180.4	0.92507	0.99933	0.94117
1178.48	0.9255	1	0.94044
1176.55	0.92598	0.99891	0.93986
1174.62	0.92654	0.9956	0.93943
1172.69	0.9272	0.98863	0.93912
1170.76	0.9279	0.9738	0.93895
1168.83	0.92865	0.9492	0.93896
1166.9	0.92945	0.92188	0.93917
1164.97	0.93048	0.9045	0.93961
1163.05	0.93179	0.90461	0.94034
1161.12	0.93311	0.91893	0.94136
1159.19	0.9343	0.93796	0.94261
1157.26	0.93547	0.95427	0.94405
1155.33	0.93669	0.96568	0.94569
1153.4	0.93796	0.97337	0.94752
1151.47	0.93921	0.97902	0.94952
1149.54	0.94039	0.98372	0.95162
1147.62	0.94154	0.98784	0.95365
1145.69	0.94261	0.99141	0.95536
1143.76	0.94355	0.99437	0.95632
1141.83	0.94434	0.99661	0.95614
1139.9	0.94506	0.99794	0.95475
1137.97	0.94572	0.99801	0.95256
1136.04	0.94634	0.99615	0.95009
1134.11	0.94689	0.99173	0.9477
1132.19	0.94741	0.98406	0.94555
1130.26	0.94796	0.97188	0.94367
1128.33	0.94853	0.95139	0.94207
1126.4	0.94911	0.91587	0.94084
1124.47	0.94973	0.86522	0.94002
1122.54	0.95042	0.81633	0.93957
1120.61	0.95114	0.79295	0.93948
1118.68	0.95186	0.8046	0.93984
1116.76	0.95255	0.84006	0.94071
1114.83	0.95324	0.87875	0.94203
1112.9	0.95395	0.90707	0.94353
1110.97	0.95465	0.92412	0.94491
1109.04	0.95536	0.93467	0.94601
1107.11	0.95614	0.94212	0.94692
1105.18	0.95696	0.94571	0.94775
1103.25	0.95777	0.94077	0.94856
1101.33	0.95857	0.92376	0.94924
1099.4	0.95934	0.89712	0.94953
1097.47	0.96005	0.86747	0.94921
1095.54	0.9607	0.84252	0.94831
1093.61	0.9613	0.82952	0.9472
1091.68	0.96189	0.83132	0.94632
1089.75	0.96247	0.84484	0.94592
1087.82	0.96309	0.86458	0.94599
1085.9	0.96374	0.88534	0.94645
1083.97	0.96438	0.90286	0.94729
1082.04	0.96499	0.91348	0.94853
1080.11	0.96555	0.91372	0.95013
1078.18	0.96611	0.90472	0.95201
1076.25	0.96666	0.89523	0.95412
1074.32	0.96723	0.89264	0.95647
1072.39	0.96776	0.89666	0.95897
1070.47	0.96825	0.90458	0.96143
1068.54	0.96873	0.91396	0.96359
1066.61	0.96921	0.9221	0.96524
1064.68	0.96966	0.92773	0.96641
1062.75	0.97011	0.93123	0.9673
1060.82	0.97054	0.93366	0.96819
1058.89	0.97088	0.93607	0.96925
1056.96	0.97118	0.93899	0.97051
1055.04	0.9715	0.94203	0.97184
1053.11	0.97184	0.94463	0.97297
1051.18	0.97212	0.94677	0.97379
1049.25	0.9723	0.94863	0.97438
1047.32	0.97244	0.95019	0.9749
1045.39	0.9726	0.95143	0.97544
1043.46	0.97274	0.95248	0.976
1041.53	0.97281	0.95338	0.97653
1039.61	0.9728	0.95419	0.97699
1037.68	0.97276	0.95495	0.97741
1035.75	0.97268	0.95574	0.97779
1033.82	0.97253	0.95654	0.97816
1031.89	0.97242	0.95731	0.97854
1029.96	0.97245	0.95812	0.97894
1028.03	0.97256	0.959	0.97935
1026.1	0.97265	0.96004	0.97975
1024.17	0.97272	0.96111	0.98012
1022.25	0.97282	0.96198	0.98047
1020.32	0.97291	0.96269	0.9808
1018.39	0.9729	0.96343	0.98107
1016.46	0.97282	0.96421	0.98126
1014.53	0.9727	0.96484	0.98143
1012.6	0.97262	0.96497	0.98162
1010.67	0.97268	0.96446	0.98183
1008.74	0.97286	0.96355	0.98206
1006.82	0.97303	0.96254	0.98231
1004.89	0.97315	0.96143	0.98262
1002.96	0.97328	0.96009	0.98301
1001.03	0.97349	0.95874	0.98342
999.101	0.97376	0.95822	0.98383
997.172	0.97403	0.95922	0.98428
995.243	0.97427	0.96138	0.98478
993.315	0.97448	0.96369	0.98529
991.386	0.97471	0.96541	0.98581
989.457	0.97502	0.96639	0.98635
987.528	0.9754	0.96685	0.98693
985.6	0.97585	0.96689	0.98753
983.671	0.97629	0.96675	0.98812
981.742	0.97669	0.96683	0.98874
979.813	0.97706	0.96733	0.98937
977.885	0.97744	0.96816	0.99003
975.956	0.97784	0.96914	0.99073
974.027	0.9782	0.97014	0.99142
972.098	0.97855	0.97113	0.9919
970.169	0.97893	0.97217	0.99209
968.241	0.97936	0.97323	0.99212
966.312	0.97983	0.97425	0.99209
964.383	0.98037	0.97502	0.99205
962.454	0.98096	0.97544	0.99203
960.526	0.98152	0.97554	0.99204
958.597	0.98208	0.97502	0.99205
956.668	0.98271	0.97343	0.99203
954.739	0.98338	0.97123	0.99201
952.811	0.98406	0.9694	0.99207
950.882	0.98476	0.96832	0.99226
948.953	0.98547	0.96779	0.9925
947.024	0.98619	0.96794	0.99274
945.095	0.98694	0.96921	0.99303
943.167	0.98766	0.97146	0.99344
941.238	0.98828	0.97394	0.99403
939.309	0.98882	0.97616	0.99474
937.38	0.98935	0.97806	0.99543
935.452	0.9899	0.97966	0.99599
933.523	0.99048	0.98091	0.99637
931.594	0.99108	0.98202	0.99656
929.665	0.9917	0.98318	0.99658
927.737	0.99228	0.98439	0.99636
925.808	0.99283	0.98562	0.99583
923.879	0.99338	0.98687	0.99518
921.95	0.9939	0.98735	0.99465
920.022	0.99438	0.98353	0.99426
918.093	0.99485	0.96978	0.99396
916.164	0.99531	0.94859	0.99373
914.235	0.99575	0.93516	0.99359
912.306	0.99619	0.93857	0.99354
910.378	0.99659	0.95044	0.9936
908.449	0.99701	0.96048	0.99382
906.52	0.99753	0.96686	0.99425
904.591	0.99809	0.97096	0.99483
902.663	0.99857	0.9736	0.9955
900.734	0.99896	0.9754	0.99624
898.805	0.99932	0.97683	0.99702
896.876	0.99967	0.97801	0.99781
894.948	1	0.97904	0.99849
893.019	1.00027	0.98007	0.99898
891.09	1.00044	0.98115	0.99921
889.161	1.00052	0.98222	0.99919
887.232	1.00052	0.98316	0.99892
885.304	1.00049	0.98362	0.99852
883.375	1.00045	0.9831	0.99811
881.446	1.00041	0.98114	0.99772
879.517	1.0004	0.9772	0.99733
877.589	1.00041	0.97175	0.99697
875.66	1.0004	0.96658	0.9967
873.731	1.00034	0.96339	0.99655
871.802	1.00025	0.96296	0.9965
869.874	1.00019	0.96483	0.99651
867.945	1.00013	0.96773	0.99659
866.016	1.00007	0.97092	0.99673
864.087	1	0.97404	0.99693
862.159	1.00013	0.97665	0.99718
860.23	1.00033	0.97836	0.99747
858.301	1.00053	0.9793	0.9978
856.372	1.00074	0.98011	0.99815
854.443	1.00099	0.981	0.99851
852.515	1.00126	0.98174	0.99885
850.586	1.00149	0.98235	0.99917
848.657	1.00158	0.98297	0.99948
846.728	1.00154	0.98351	0.9998
844.8	1.00149	0.98402	1.00008
842.871	1.00147	0.98464	1.0002
840.942	1.0015	0.98539	1.00018
839.013	1.00159	0.98607	1.00015
837.085	1.00175	0.98655	1.00014
835.156	1.00186	0.98692	1.0001
833.227	1.00187	0.98729	1.00003
831.298	1.00182	0.98767	1.00003
829.37	1.00176	0.98805	1.0001
827.441	1.00163	0.98839	1.00019
825.512	1.00148	0.9888	1.00021
823.583	1.00134	0.98938	1.00015
821.654	1.0011	0.98998	1.00006
819.726	1.00075	0.99051	0.99994
817.797	1.00033	0.99099	0.9998
815.868	0.99993	0.9914	0.99969
813.939	0.99972	0.99185	0.99963
812.011	0.99978	0.99246	0.99964
810.082	0.99993	0.9929	0.99976
808.153	1	0.99231	1.00004
806.224	1.00038	0.99072	1.00043
804.296	1.00063	0.9897	1.00071
802.367	1.00082	0.99046	1.00057
800.438	1.00101	0.9924	0.99994
798.509	1.00122	0.99432	0.99892
796.58	1.00141	0.99582	0.99764
794.652	1.00152	0.99723	0.9962
792.723	1.00154	0.99879	0.99463
790.794	1.00145	1	0.99297
788.865	1.00129	0.99981	0.99134
786.937	1.00113	0.99453	0.98984
785.008	1.00096	0.97781	0.98855
783.079	1.0007	0.9507	0.98759
781.15	1.00034	0.92945	0.98717
779.222	0.99997	0.92701	0.98702
777.293	0.99958	0.93689	0.98654
775.364	0.99918	0.94729	0.98549
773.435	0.99886	0.95493	0.98424
771.507	0.9987	0.9615	0.9832
769.578	0.99868	0.96822	0.98261
767.649	0.99883	0.97514	0.98262
765.72	0.99907	0.98208	0.98342
763.791	0.99921	0.98824	0.98517
761.863	0.99919	0.98796	0.98779
759.934	0.9991	0.96461	0.99082
758.005	0.99901	0.91383	0.99328
756.076	0.99895	0.87584	0.99409
754.148	0.99887	0.88785	0.99285
752.219	0.99879	0.92762	0.98982
750.29	0.99876	0.95887	0.98551
748.361	0.99877	0.97678	0.98038
746.433	0.99876	0.98855	0.97489
744.504	0.99878	0.99696	0.96943
742.575	0.99882	1	0.96424
740.646	0.99881	0.98912	0.95937
738.717	0.99872	0.9502	0.95495
736.789	0.9986	0.87819	0.95112
734.86	0.99853	0.79179	0.9478
732.931	0.99852	0.72544	0.94458
731.002	0.99853	0.70672	0.94139
729.074	0.99856	0.73752	0.93889
727.145	0.99862	0.79208	0.93778
725.216	0.99872	0.84044	0.93825
723.287	0.99887	0.8706	0.94025
721.359	0.9991	0.88675	0.94369
719.43	0.99936	0.89723	0.94845
717.501	0.99956	0.90695	0.95418
715.572	0.99968	0.91649	0.9602
713.644	0.99972	0.92484	0.96566
711.715	0.99971	0.93137	0.96971
709.786	0.99972	0.9365	0.97205
707.857	0.99979	0.94084	0.97315
705.928	0.99994	0.94456	0.97373
704	1.0001	0.94768	0.97417
702.071	1.00019	0.95027	0.97457
700.142	1.00017	0.95239	0.975
698.213	1.00008	0.95409	0.97541
696.285	1	0.95553	0.97566
694.356	1.00009	0.95688	0.97577
692.427	1.00035	0.95784	0.97589
690.498	1.00033	0.95796	0.97598
688.57	0.9998	0.95787	0.97586
686.641	0.99912	0.95884	0.97558
684.712	0.99849	0.96082	0.97529
682.783	0.99802	0.96287	0.9751
680.855	0.99765	0.9645	0.97502
678.926	0.99735	0.96552	0.97499
676.997	0.99716	0.96598	0.97492
675.068	0.99701	0.96639	0.97484
673.139	0.99683	0.96715	0.97479
671.211	0.99664	0.96813	0.97477
669.282	0.99644	0.96901	0.97472
667.353	0.99627	0.96946	0.97465
665.424	0.9962	0.96976	0.97459
663.496	0.99625	0.97036	0.97453
661.567	0.99637	0.97133	0.9744
659.638	0.99653	0.97259	0.97424
657.709	0.99675	0.97375	0.97411
655.781	0.99701	0.97453	0.97408
653.852	0.99729	0.97506	0.97413
651.923	0.99761	0.97546	0.97421
649.994	0.99805	0.9755	0.97427
648.065	0.99861	0.97465	0.97438
646.137	0.99905	0.97247	0.97452
644.208	0.99906	0.96983	0.97452
642.279	0.99899	0.96886	0.97443
640.35	0.99921	0.97018	0.97443
638.422	0.9995	0.97219	0.97451
636.493	0.99962	0.97357	0.97456
634.564	0.99955	0.97423	0.97448
632.635	0.99939	0.97472	0.97425
630.707	0.99923	0.97535	0.97398
628.778	0.99908	0.97589	0.97369
626.849	0.99895	0.97618	0.97339
624.92	0.9988	0.97631	0.97308
622.992	0.99858	0.97638	0.9728
621.063	0.99826	0.97638	0.9726
619.134	0.99788	0.9764	0.97246
617.205	0.99752	0.9765	0.97229
615.276	0.9972	0.97683	0.97207
613.348	0.99691	0.97734	0.97189
611.419	0.99667	0.97775	0.97182
609.49	0.99645	0.97812	0.97179
607.561	0.99619	0.97866	0.97178
605.633	0.99593	0.97939	0.97182
603.704	0.99573	0.98024	0.97197
601.775	0.99563	0.98092	0.97226
599.846	0.99563	0.98122	0.9726
597.918	0.99569	0.98134	0.97296
595.989	0.99574	0.98156	0.97336
594.06	0.99565	0.98178	0.97362
592.131	0.99534	0.98202	0.97356
590.202	0.99493	0.98242	0.97324
588.274	0.99458	0.98294	0.97291
586.345	0.99434	0.98354	0.97266
584.416	0.99418	0.98431	0.97243
582.487	0.99396	0.98518	0.97216
580.559	0.99359	0.98587	0.97197
578.63	0.99305	0.98542	0.97196
576.701	0.99242	0.98083	0.97203
574.772	0.9918	0.9718	0.97203
572.844	0.99135	0.9659	0.97192
570.915	0.99109	0.96849	0.97179
568.986	0.99091	0.9749	0.97173
567.057	0.99081	0.97933	0.97171
565.129	0.99079	0.9813	0.9717
563.2	0.99066	0.98205	0.97169
561.271	0.99038	0.98237	0.97174
559.342	0.99015	0.98252	0.97192
557.413	0.99013	0.98248	0.97217
555.485	0.99033	0.98229	0.97237
553.556	0.99072	0.98235	0.97253
551.627	0.9912	0.98312	0.97267
549.698	0.99166	0.98429	0.9727
547.77	0.99204	0.98516	0.97251
545.841	0.99244	0.98571	0.97226
543.912	0.99293	0.98618	0.97225
541.983	0.99347	0.9864	0.97247
540.055	0.994	0.98644	0.97267
538.126	0.9944	0.98659	0.97271
536.197	0.99456	0.98687	0.97273
534.268	0.99453	0.98722	0.97282
532.339	0.99445	0.98782	0.97282
530.411	0.99438	0.98884	0.97254
528.482	0.99435	0.99003	0.97205
526.553	0.99438	0.9909	0.9716
524.624	0.99444	0.99073	0.97132
522.696	0.99442	0.98838	0.97118
520.767	0.99422	0.98309	0.97105
518.838	0.99379	0.97688	0.97095
516.909	0.99321	0.97444	0.971
514.981	0.99272	0.97706	0.97116
513.052	0.9925	0.98127	0.97121
511.123	0.99253	0.98469	0.97117
509.194	0.99264	0.98721	0.97122
507.266	0.99274	0.98899	0.97144
505.337	0.99273	0.99008	0.97166
503.408	0.99256	0.9907	0.97187
501.479	0.99237	0.99095	0.97219
499.55	0.99236	0.99084	0.97271
497.622	0.99244	0.99073	0.97332
495.693	0.99238	0.99113	0.97386
493.764	0.99209	0.99163	0.97434
491.835	0.9916	0.99165	0.97485
489.907	0.99097	0.99168	0.97526
487.978	0.99037	0.992	0.97542
486.049	0.98992	0.99228	0.97537
484.12	0.98965	0.99256	0.97532
482.192	0.98948	0.99311	0.97545
480.263	0.9893	0.99351	0.97559
478.334	0.98894	0.99329	0.97558
476.405	0.98833	0.99288	0.9755
474.476	0.98759	0.99305	0.97546
472.548	0.98694	0.99383	0.97546
470.619	0.98656	0.99435	0.97538
468.69	0.98653	0.99484	0.97505
466.761	0.98681	0.99601	0.97463
464.833	0.98725	0.99702	0.97441
462.904	0.98765	0.99713	0.97441
460.975	0.98806	0.99695	0.97441
459.046	0.98872	0.99681	0.97447
457.118	0.98971	0.99653	0.97472
455.189	0.99088	0.99623	0.97508
453.26	0.99197	0.99612	0.97538
451.331	0.99281	0.99637	0.9755
449.403	0.99347	0.99701	0.97556
447.474	0.99409	0.99758	0.97579
445.545	0.99486	0.99732	0.97605
443.616	0.99617	0.99506	0.97614
441.687	0.99794	0.98866	0.97614
439.759	0.99929	0.97888	0.97627
437.83	1	0.97107	0.97656
435.901	1.00043	0.96949	0.97686
433.972	1.00067	0.97281	0.977
432.044	1.00072	0.9772	0.97733
430.115	1.00063	0.981	0.97831
428.186	1.00053	0.98383	0.97957
426.257	1.00074	0.98601	0.98033
424.329	1.00143	0.98843	0.98043
422.4	1.00165	0.99081	0.98003
420.471	1.00111	0.99232	0.98003
418.542	1.00056	0.99363	0.98003
416.614	1	0.99545	0.98003
414.685	1.00003	0.99713	0.98003
412.756	1.00005	0.99796	0.98003
410.827	1.00006	0.99748	0.98003
408.898	1.00007	0.99612	0.98003
406.97	1.00007	0.99477	0.98003
405.041	1.00006	0.99435	0.98003
403.112	1.00005	0.9948	0.98003
401.183	1.00003	0.99517	0.98003
399.255	1	1	0.98003

## Sheet: Figure 2c
XPS	Co			N			O
812.08	24367.4	812.08	17951.1	410.98	18360.2	410.68	545.28	17878.8	543.28	20657.8
811.98	24431	811.98	17770.4	410.88	18645.7	410.58	545.18	18140.6	543.18	20780.3
811.88	24596.6	811.88	18069.3	410.78	18463	410.48	545.08	17690.7	543.08	20678.5
811.78	24625.6	811.78	18008.8	410.68	18371.2	410.38	544.98	17697.6	542.98	20900.3
811.68	24662.3	811.68	17927.4	410.58	18207.8	410.28	544.88	17825.6	542.88	20673.9
811.58	24345.6	811.58	17845.5	410.48	18105.4	410.18	544.78	17680	542.78	20540.7
811.48	24405.4	811.48	17811.6	410.38	18359.7	410.08	544.68	17888.2	542.68	20831.6
811.38	24663.4	811.38	17830	410.28	18365.2	409.98	544.58	17778.5	542.58	20742.4
811.28	24959.1	811.28	18160.8	410.18	18294.3	409.88	544.48	17859.3	542.48	20933.8
811.18	24854.4	811.18	17757	410.08	18140.3	409.78	544.38	17607.6	542.38	20863.1
811.08	24566.7	811.08	17677	409.98	18191.7	409.68	544.28	18015.2	542.28	20540.5
810.98	24777.9	810.98	17719.3	409.88	18015.8	409.58	544.18	17345	542.18	20967.2
810.88	24550.1	810.88	17703.1	409.78	18093.4	409.48	544.08	17471.2	542.08	20908.6
810.78	24573.7	810.78	17836.2	409.68	18254.8	409.38	543.98	17503.3	541.98	20884.7
810.68	24589.3	810.68	17813.4	409.58	18066.9	409.28	543.88	17672.3	541.88	20792.6
810.58	24631.3	810.58	17735.6	409.48	17769.4	409.18	543.78	17814.1	541.78	20892.5
810.48	24511	810.48	17653	409.38	17951.5	409.08	543.68	17551.3	541.68	20708.4
810.38	24541.4	810.38	17936.8	409.28	17957	408.98	543.58	17451.4	541.58	20609.4
810.28	24623.8	810.28	17983	409.18	18244.4	408.88	543.48	17521.6	541.48	20957.7
810.18	24691	810.18	17695.3	409.08	17751.9	408.78	543.38	17505.2	541.38	20966.4
810.08	24711.9	810.08	18021.5	408.98	18179.4	408.68	543.28	17622.5	541.28	20662.4
809.98	24488.6	809.98	17943.9	408.88	18072.2	408.58	543.18	17023.3	541.18	20900.1
809.88	24581.5	809.88	17767.6	408.78	18002.8	408.48	543.08	17402.9	541.08	21159.1
809.78	24536.4	809.78	17872.1	408.68	17624.1	408.38	542.98	17781.5	540.98	21084.7
809.68	24507.2	809.68	17829.3	408.58	18035	408.28	542.88	17253.8	540.88	21306.6
809.58	24376	809.58	17786	408.48	17935.9	408.18	542.78	17468.6	540.78	21207.5
809.48	24649.8	809.48	17820.9	408.38	17601.8	408.08	542.68	17583.6	540.68	21042.5
809.38	24628.7	809.38	17852.2	408.28	17848.4	407.98	542.58	17539.6	540.58	21106
809.28	24580.8	809.28	18030.6	408.18	17831.5	407.88	542.48	17470.7	540.48	21165.5
809.18	24441.1	809.18	17938.1	408.08	18217.2	407.78	542.38	17450.4	540.38	21398.4
809.08	24657.4	809.08	18099.7	407.98	18311.5	407.68	542.28	17510.7	540.28	21426.6
808.98	24634.5	808.98	17787.2	407.88	18297.1	407.58	542.18	17562.1	540.18	21135.7
808.88	24684.7	808.88	18119.2	407.78	17966.1	407.48	542.08	17905.8	540.08	21484.9
808.78	24578.5	808.78	18146.4	407.68	18132.5	407.38	541.98	17571.4	539.98	21410.7
808.68	24381.8	808.68	17994.3	407.58	18199.4	407.28	541.88	17832.7	539.88	21176.3
808.58	24932.2	808.58	17542.7	407.48	18673.9	407.18	541.78	17676.1	539.78	21180.9
808.48	24595.5	808.48	17951.1	407.38	18584.5	407.08	541.68	17539.3	539.68	21549
808.38	24188.3	808.38	17782.1	407.28	18715.6	406.98	541.58	17597	539.58	21326.1
808.28	24884.2	808.28	17769.9	407.18	18174	406.88	541.48	18006.2	539.48	21074.5
808.18	24919.7	808.18	17824.2	407.08	18135.7	406.78	541.38	17694.5	539.38	21504.1
808.08	24578.6	808.08	17980.5	406.98	18867.7	406.68	541.28	17700.4	539.28	21478.3
807.98	24748	807.98	18173.4	406.88	18896.8	406.58	541.18	17922.9	539.18	21679.2
807.88	24600.9	807.88	17902.6	406.78	18711.5	406.48	541.08	18012.1	539.08	21676
807.78	24595.6	807.78	17874.9	406.68	18721.3	406.38	540.98	18085.1	538.98	21631.2
807.68	24331.2	807.68	17830.6	406.58	18970.1	406.28	540.88	17909.6	538.88	21694
807.58	24712.9	807.58	17890.3	406.48	18873	406.18	540.78	17906.2	538.78	21628.2
807.48	24520.3	807.48	17968.3	406.38	19281.7	406.08	540.68	17873.8	538.68	21417
807.38	24411.1	807.38	18007	406.28	19306.8	405.98	540.58	18027.9	538.58	21693.9
807.28	24577.3	807.28	17989.8	406.18	19316.3	405.88	540.48	17824.2	538.48	21895.7
807.18	24527.4	807.18	17863.9	406.08	19297.9	405.78	540.38	18096.9	538.38	21643
807.08	24677.7	807.08	17955.3	405.98	19308.1	405.68	540.28	18088	538.28	21552.8
806.98	24823.5	806.98	18205.8	405.88	19500	405.58	540.18	17851.3	538.18	21712.6
806.88	24732.2	806.88	18027.2	405.78	19641.9	405.48	540.08	18179.1	538.08	22205.8
806.78	24660.4	806.78	17752.9	405.68	19129	405.38	539.98	18142.7	537.98	21810.1
806.68	24788.5	806.68	17888.5	405.58	19755.8	405.28	539.88	18095.2	537.88	21643.2
806.58	24560.8	806.58	18062.8	405.48	19525.3	405.18	539.78	18250.1	537.78	22019.1
806.48	24740.9	806.48	17870.5	405.38	19061	405.08	539.68	18229.7	537.68	22315.6
806.38	25052.3	806.38	17941.2	405.28	19094.8	404.98	539.58	18084.3	537.58	21811.8
806.28	24627.8	806.28	18061.6	405.18	19434.8	404.88	539.48	18257.6	537.48	21951.2
806.18	24791.5	806.18	17648.4	405.08	19458.6	404.78	539.38	18279.5	537.38	21858.6
806.08	24782.4	806.08	17712	404.98	19119	404.68	539.28	18477.3	537.28	22070.3
805.98	24865.5	805.98	18206.1	404.88	19072.9	404.58	539.18	18246.8	537.18	22071.1
805.88	24705.4	805.88	17908.6	404.78	19255.6	404.48	539.08	18113.9	537.08	22280.8
805.78	24942.4	805.78	18097.9	404.68	19092.4	404.38	538.98	18204	536.98	22344
805.68	24546.6	805.68	17968	404.58	19316.3	404.28	538.88	18170.8	536.88	22205.4
805.58	24771.4	805.58	18181.7	404.48	19206.6	404.18	538.78	18542.9	536.78	22748.4
805.48	24965	805.48	18041.5	404.38	19288.5	404.08	538.68	18403.5	536.68	22731.2
805.38	24898.6	805.38	18151.3	404.28	19377.7	403.98	538.58	18454.4	536.58	22605.1
805.28	24979.3	805.28	18206.7	404.18	19033.2	403.88	538.48	18517.9	536.48	22912.5
805.18	25328	805.18	17934.5	404.08	18634.7	403.78	538.38	18724.6	536.38	22862.9
805.08	25204.8	805.08	17974	403.98	18765.1	403.68	538.28	18428.3	536.28	22851.2
804.98	25272.6	804.98	18015.7	403.88	19124.4	403.58	538.18	18452.8	536.18	22800.6
804.88	24802.8	804.88	18202.6	403.78	19015.3	403.48	538.08	18604.5	536.08	23106.9
804.78	25014.4	804.78	17826.3	403.68	19382.8	403.38	537.98	18560.2	535.98	23359.3
804.68	24873.4	804.68	17882.6	403.58	19267.6	403.28	537.88	18675.6	535.88	23537.7
804.58	24757.2	804.58	18144	403.48	19479.2	403.18	537.78	18414.8	535.78	23259.6
804.48	25168.5	804.48	17999	403.38	19561	403.08	537.68	18538.1	535.68	23531.6
804.38	24952	804.38	18109.8	403.28	19303	402.98	537.58	18798.6	535.58	23831.2
804.28	25173.5	804.28	17988.6	403.18	19469.2	402.88	537.48	18866.4	535.48	24243.6
804.18	24934.6	804.18	18051.2	403.08	19511.5	402.78	537.38	18934.8	535.38	24216.6
804.08	24925.1	804.08	17954.1	402.98	19618.7	402.68	537.28	19181.4	535.28	24165.6
803.98	24493.3	803.98	18121.1	402.88	19516.1	402.58	537.18	19021.6	535.18	24845
803.88	24907.2	803.88	17871	402.78	19755.3	402.48	537.08	19269	535.08	25418.1
803.78	25178	803.78	17983.8	402.68	19479.4	402.38	536.98	19050	534.98	25601.4
803.68	24785.5	803.68	17991.1	402.58	19506.6	402.28	536.88	19203.3	534.88	26323.8
803.58	24839.5	803.58	17968.7	402.48	19622	402.18	536.78	19310.8	534.78	26492.1
803.48	24777.1	803.48	18363.2	402.38	19346.1	402.08	536.68	19488.4	534.68	27048.2
803.38	25069.7	803.38	18248.1	402.28	19062.5	401.98	536.58	19703.5	534.58	27820.2
803.28	24800.5	803.28	17992	402.18	19355.2	401.88	536.48	19719	534.48	28574.1
803.18	24340.3	803.18	18268.5	402.08	19281.4	401.78	536.38	19932.9	534.38	29501.9
803.08	24720.6	803.08	18030.3	401.98	19717.2	401.68	536.28	19826.4	534.28	30424.8
802.98	24526.4	802.98	18113.3	401.88	19436.1	401.58	536.18	19941.4	534.18	31251.7
802.88	24665.2	802.88	18055	401.78	19490.5	401.48	536.08	20496.7	534.08	32570.9
802.78	25013.1	802.78	18244.7	401.68	20327	401.38	535.98	20336.9	533.98	33642.1
802.68	24319.2	802.68	17956.1	401.58	20682	401.28	535.88	20747.6	533.88	34418.1
802.58	24578	802.58	17926.5	401.48	20961	401.18	535.78	20967.1	533.78	35347.6
802.48	24339.2	802.48	18192.9	401.38	21581.7	401.08	535.68	21025.7	533.68	37039
802.38	24651	802.38	18189.4	401.28	22669.2	400.98	535.58	21006.4	533.58	37627.8
802.28	24431.7	802.28	17912.3	401.18	22561.8	400.88	535.48	21399.8	533.48	38503.7
802.18	24326.1	802.18	18006.2	401.08	23244.1	400.78	535.38	21831.4	533.38	38803.2
802.08	24763.7	802.08	18017.9	400.98	23536.4	400.68	535.28	22402.4	533.28	39546.5
801.98	24414.6	801.98	17952.2	400.88	23787.1	400.58	535.18	22929.2	533.18	39500.2
801.88	24391.5	801.88	17940.1	400.78	23782.5	400.48	535.08	23035.8	533.08	39660
801.78	24421.3	801.78	17931.9	400.68	24125.5	400.38	534.98	23610	532.98	40149.8
801.68	24387.9	801.68	17804	400.58	24178.9	400.28	534.88	24451.4	532.88	39840
801.58	24255.1	801.58	18024.6	400.48	24907.5	400.18	534.78	25345.3	532.78	39466.9
801.48	24285.4	801.48	17737.7	400.38	24734.1	400.08	534.68	25968.9	532.68	39652.2
801.38	24117.6	801.38	18241.7	400.28	25066.5	399.98	534.58	27224.3	532.58	38867.2
801.28	24445.6	801.28	18092.2	400.18	26533.3	399.88	534.48	27825	532.48	38564.7
801.18	24347.8	801.18	17891.7	400.08	28343.4	399.78	534.38	29252	532.38	38542.1
801.08	24481.6	801.08	18095.5	399.98	31524.7	399.68	534.28	30642.4	532.28	38604.7
800.98	24123.8	800.98	18009.5	399.88	34918.9	399.58	534.18	31845.5	532.18	38501.5
800.88	24071.4	800.88	17885.9	399.78	39477.7	399.48	534.08	32873	532.08	38390.3
800.78	24167.7	800.78	17880.9	399.68	45258.8	399.38	533.98	33956.7	531.98	38638
800.68	24234.4	800.68	18138	399.58	51532.1	399.28	533.88	34858.4	531.88	38446.4
800.58	24224.4	800.58	17596.4	399.48	57837	399.18	533.78	35896.3	531.78	37852.6
800.48	24153.8	800.48	17881.4	399.38	64675.5	399.08	533.68	36507.4	531.68	37679.8
800.38	24291.2	800.38	18115.4	399.28	70480.9	398.98	533.58	36937.6	531.58	37290.1
800.28	24387.2	800.28	18003.5	399.18	73960.4	398.88	533.48	37545.1	531.48	36652.5
800.18	23957.9	800.18	17921.5	399.08	76707	398.78	533.38	37849.5	531.38	36015.3
800.08	24102.5	800.08	18156.5	398.98	76169	398.68	533.28	38063.2	531.28	35279.2
799.98	24135.6	799.98	18220.5	398.88	72833.9	398.58	533.18	37655.3	531.18	34534.8
799.88	24363.1	799.88	17935.3	398.78	67981.5	398.48	533.08	37474.9	531.08	33654.2
799.78	24199.4	799.78	18282.5	398.68	61940	398.38	532.98	37109.9	530.98	32699
799.68	24375.2	799.68	18000.3	398.58	54119.2	398.28	532.88	37150.9	530.88	31415.2
799.58	24193.7	799.58	17795	398.48	47433.6	398.18	532.78	37362.1	530.78	30046.2
799.48	24284.1	799.48	18091.1	398.38	40249.7	398.08	532.68	37125	530.68	29522.9
799.38	24477.4	799.38	18280	398.28	34526.4	397.98	532.58	37534.5	530.58	27947.4
799.28	24272.4	799.28	18191.6	398.18	30041.8	397.88	532.48	37165.2	530.48	26901.2
799.18	24501.8	799.18	17976.8	398.08	26238.9	397.78	532.38	36978.9	530.38	26067.3
799.08	24254.6	799.08	18143	397.98	23445.9	397.68	532.28	37028.4	530.28	24995.9
798.98	24062.3	798.98	18302.4	397.88	21554.4	397.58	532.18	37526.8	530.18	24340.5
798.88	24026.3	798.88	18239.3	397.78	20256.4	397.48	532.08	37241.3	530.08	23721.2
798.78	24283.5	798.78	17963.5	397.68	19100.8	397.38	531.98	36949.8	529.98	23054
798.68	24221.7	798.68	18260	397.58	18452.6	397.28	531.88	37203.5	529.88	22469
798.58	24274	798.58	18061.2	397.48	17758.8	397.18	531.78	36012.9	529.78	22032.4
798.48	24480.3	798.48	18099.2	397.38	17138.9	397.08	531.68	35394.6	529.68	21809.4
798.38	24342.3	798.38	18194.8	397.28	16765.9	396.98	531.58	34818.3	529.58	21211.4
798.28	24456.5	798.28	18002.1	397.18	16951.5	396.88	531.48	33816.2	529.48	20983.6
798.18	24441.6	798.18	18260.3	397.08	16403.1	396.78	531.38	32763.3	529.38	20590.2
798.08	24416.2	798.08	18512.8	396.98	16179.5	396.68	531.28	31391.6	529.28	20090.2
797.98	24922.5	797.98	18350.5	396.88	16225.6	396.58	531.18	29956.6	529.18	20080.1
797.88	24567.7	797.88	18441.7	396.78	16069	396.48	531.08	28722.9	529.08	20186.4
797.78	24479.1	797.78	18296.7	396.68	15934.9	396.38	530.98	27069.2	528.98	19754.9
797.68	24956.7	797.68	18373.5	396.58	15790.5	396.28	530.88	26086.6	528.88	19565.1
797.58	24873.1	797.58	18300.9	396.48	15734.9	396.18	530.78	24948.7	528.78	19489.1
797.48	25243.1	797.48	18324.3	396.38	15680	396.08	530.68	23506	528.68	19839.8
797.38	25007	797.38	18243.1	396.28	15088.5	395.98	530.58	22775.3	528.58	19737.9
797.28	25257.4	797.28	18442.7	396.18	15240.2	395.88	530.48	21580.8	528.48	19584.7
797.18	25623.8	797.18	18513.8	396.08	15342.1	395.78	530.38	20997.8	528.38	19219.7
797.08	26259.6	797.08	18613.5	395.98	15593.1	395.68	530.28	20348.7	528.28	19487.6
796.98	26032.6	796.98	18825.6	395.88	15220	395.58	530.18	19829.4	528.18	19454.6
796.88	26270.5	796.88	18759.2	395.78	15198.5	395.48	530.08	18946.5	528.08	19372
796.78	26762.3	796.78	19144.9	395.68	15483.3	395.38	529.98	18255	527.98	19454.2
796.68	27113.8	796.68	18917.7	395.58	15005.5	395.28	529.88	18141.8	527.88	19128.4
796.58	27444.6	796.58	18544.4	395.48	15343.3	395.18	529.78	17676.6	527.78	19331.6
796.48	28374.2	796.48	18642.9	395.38	14855	395.08	529.68	17350.8	527.68	19246.4
796.38	28962.3	796.38	18838.9	395.28	15118.5	394.98	529.58	16984.1	527.58	19277.5
796.28	29702.9	796.28	18754	395.18	14884.8	394.88	529.48	17081.5	527.48	18928.5
796.18	29764.5	796.18	19173.1	395.08	15172	394.78	529.38	16866.6	527.38	19459
796.08	30531.5	796.08	19096	394.98	15043.9	394.68	529.28	16637.4	527.28	19254.7
795.98	31027.1	795.98	19240.4	394.88	14976.2	394.58	529.18	16200.8	527.18	19441.2
795.88	31380.3	795.88	18827.8	394.78	14756.9	394.48	529.08	16215.3	527.08	19502.9
795.78	32000.5	795.78	19037	394.68	14827.4	394.38	528.98	16176.2	526.98	19571.3
795.68	32062.3	795.68	19006.1	394.58	15061.1	394.28	528.88	16295.7	526.88	19278
795.58	32337.6	795.58	18801.8	394.48	15175.8	394.18	528.78	16023.1	526.78	19473.5
795.48	32114.2	795.48	18932.6	394.38	15007.7	394.08	528.68	16025.5	526.68	19425.1
795.38	31677.2	795.38	18760.2	394.28	14919	393.98	528.58	16037.5	526.58	19444.1
795.28	31704.8	795.28	18642.2	394.18	14734.6	393.88	528.48	16006.2	526.48	19204.5
795.18	31549.1	795.18	18911.7	394.08	14783.9	393.78	528.38	16258.8	526.38	19388
795.08	31179.8	795.08	19120.3	393.98	14994.6	393.68	528.28	15843.6	526.28	19091.8
794.98	30888.9	794.98	18513	393.88	15175.4	393.58	528.18	15980.7	526.18	19078.6
794.88	30115.4	794.88	18595.1	393.78	14923.4	393.48	528.08	16018	526.08	19434.1
794.78	29432.3	794.78	18265	393.68	14934.7	393.38	527.98	15764.7	525.98	19192.3
794.68	29227.4	794.68	18493.5	393.58	14868	393.28	527.88	15865.8	525.88	19271.2
794.58	28514.1	794.58	18233.1	393.48	14761.7	393.18	527.78	15841.3	525.78	19306
794.48	27581.8	794.48	18128.5	393.38	14775.7	393.08	527.68	16000.7	525.68	19205.8
794.38	26942.5	794.38	17989.5	393.28	14890.6	392.98	527.58	15802.2	525.58	19138.8
794.28	26529	794.28	18249.2	393.18	14979.8	392.88	527.48	15987.5	525.48	19206.2
794.18	26116.8	794.18	18353.4	393.08	14865.3	392.78	527.38	15843.3	525.38	19225.3
794.08	25378.9	794.08	18416	392.98	14868.8	392.68	527.28	15949.9	525.28	19337.2
793.98	25039.8	793.98	18336.2			526.98	527.18	15951	525.18	19514.9
793.88	24509.3	793.88	17912.8			526.88	527.08	15685	525.08	19389.5
793.78	24223.3	793.78	17993.8			526.78	526.98	15740.8
793.68	24346	793.68	18232.4			526.68	526.88	15939.7
793.58	24014.8	793.58	18119.8			526.58	526.78	15982.9
793.48	24014.1	793.48	18087.3			526.48	526.68	15743.5
793.38	23864.4	793.38	18130.1			526.38	526.58	15854.8
793.28	23491.2	793.28	17975.9			526.28	526.48	15680.3
793.18	23240.1	793.18	18218.5			526.18	526.38	15741.1
793.08	23665.1	793.08	18128.5			526.08	526.28	15881.8
792.98	23379.7	792.98	18176.9			525.98	526.18	15992.9
792.88	23456.3	792.88	18064.8			525.88	526.08	16166.1
792.78	23511.8	792.78	17947.8			525.78	525.98	15815.6
792.68	23170.4	792.68	17924.5			525.68	525.88	15849.6
792.58	23139	792.58	18000.9			525.58	525.78	15708
792.48	22792.4	792.48	18032.6			525.48	525.68	15877.6
792.38	23322.7	792.38	18019.6			525.38	525.58	15671.4
792.28	22883.9	792.28	17900.2			525.28	525.48	15992.8
792.18	22987.4	792.18	17789.7			525.18	525.38	15929.8
792.08	23087	792.08	17844.8			525.08	525.28	16153.1
791.98	22982.8	791.98	18070
791.88	22822.7	791.88	18148.7
791.78	22669.4	791.78	18075.3
791.68	22807	791.68	18003.5
791.58	22790.7	791.58	18066.4
791.48	22936.4	791.48	17817.5
791.38	23096.3	791.38	17984.6
791.28	22840.3	791.28	18110
791.18	22920.6	791.18	17851.7
791.08	22700.3	791.08	17911.6
790.98	22941.1	790.98	17864.7
790.88	22931.3	790.88	17901.9
790.78	22740.8	790.78	18150.9
790.68	23173.1	790.68	17872.9
790.58	22985.5	790.58	17852.3
790.48	23095	790.48	17887.4
790.38	22850.5	790.38	18359.8
790.28	23132.7	790.28	17998.9
790.18	23171	790.18	18357.5
790.08	23342.9	790.08	18275.2
789.98	23010.5	789.98	18172.8
789.88	23391.6	789.88	18036.3
789.78	23407.6	789.78	18216.4
789.68	23241.9	789.68	18011.5
789.58	23088	789.58	18437.5
789.48	23095.7	789.48	18153.8
789.38	23410.1	789.38	18081
789.28	23698.1	789.28	18057.3
789.18	23314.4	789.18	18016.4
789.08	23152.3	789.08	18206.6
788.98	23285.4	788.98	18232.5
788.88	23252.6	788.88	18326.2
788.78	23572.1	788.78	18263
788.68	23019.7	788.68	17825.1
788.58	23275.2	788.58	18091.8
788.48	23163.8	788.48	18263
788.38	22975.3	788.38	18221.4
788.28	23018.5	788.28	18014.6
788.18	23297	788.18	18197
788.08	23156.4	788.08	18075.8
787.98	23116.7	787.98	18330
787.88	22924.1	787.88	18242.3
787.78	22816.6	787.78	18210.8
787.68	22707	787.68	18410.5
787.58	22613.1	787.58	18214.7
787.48	23063.7	787.48	18189.3
787.38	22981.5	787.38	18247.2
787.28	22670.3	787.28	18127.3
787.18	22672.2	787.18	18272.5
787.08	22850.4	787.08	18141.7
786.98	22679.6	786.98	18000
786.88	22906.4	786.88	18142.9
786.78	23029.4	786.78	18226.2
786.68	22700.2	786.68	18129.5
786.58	22975.4	786.58	18205.2
786.48	23295.4	786.48	18264.1
786.38	22934.5	786.38	18141.9
786.28	22748.7	786.28	18179.3
786.18	22466	786.18	18367.6
786.08	22756.9	786.08	18421.3
785.98	22902.5	785.98	18129.7
785.88	22915.4	785.88	18306.9
785.78	22739.4	785.78	18256.3
785.68	23005	785.68	18197.3
785.58	22975	785.58	18224.6
785.48	22410.6	785.48	18252.3
785.38	22909.2	785.38	18196.7
785.28	22749.1	785.28	18330.2
785.18	23125.4	785.18	18337
785.08	23104.3	785.08	18164.3
784.98	23184.3	784.98	18169
784.88	23086.3	784.88	18234.9
784.78	22867.2	784.78	18404
784.68	23064.6	784.68	18382.8
784.58	23242.8	784.58	18173.8
784.48	23133.5	784.48	18226.4
784.38	22591.6	784.38	18550
784.28	23074.8	784.28	18522.7
784.18	23306.5	784.18	18449.1
784.08	23091	784.08	18295.3
783.98	23472.4	783.98	18300
783.88	23430.9	783.88	18525.9
783.78	23548.8	783.78	18608.6
783.68	23881.7	783.68	18509.4
783.58	23853.7	783.58	18455.5
783.48	23834.1	783.48	18597.4
783.38	24157.1	783.38	18551.8
783.28	24080	783.28	18919.9
783.18	24540.4	783.18	18446.9
783.08	24295.3	783.08	18300.5
782.98	24891.5	782.98	18761.5
782.88	25179.9	782.88	18986.9
782.78	25547.1	782.78	18840.3
782.68	25752.6	782.68	18892.7
782.58	26232.4	782.58	18984.8
782.48	26427.9	782.48	19117.4
782.38	27144.9	782.38	19045.8
782.28	27250.8	782.28	18979
782.18	28063.1	782.18	19138.8
782.08	27957	782.08	19272.4
781.98	28604.5	781.98	19272
781.88	29222	781.88	19199.4
781.78	28906.9	781.78	19231.6
781.68	28842.9	781.68	19283.6
781.58	28980.8	781.58	19258.6
781.48	29227.1	781.48	19404.5
781.38	29737	781.38	19130.6
781.28	30205.4	781.28	19399.5
781.18	30565.3	781.18	19891.8
781.08	31045	781.08	19780.7
780.98	31659.3	780.98	19823.5
780.88	32717.2	780.88	20007.7
780.78	33666.8	780.78	20158.5
780.68	34295.5	780.68	20199.7
780.58	34997.4	780.58	20089.6
780.48	36384.5	780.48	20259.1
780.38	36878.3	780.38	20176.8
780.28	37825.9	780.28	20331.9
780.18	38316.1	780.18	20129.8
780.08	38442.7	780.08	19928.6
779.98	38702.8	779.98	19828
779.88	38648	779.88	19786.3
779.78	38486.1	779.78	19656
779.68	38875.8	779.68	19276.9
779.58	38549.6	779.58	18928.7
779.48	37724.3	779.48	18792.3
779.38	36702.3	779.38	18868.5
779.28	34621.7	779.28	18670.9
779.18	32945.5	779.18	18721.6
779.08	30930.2	779.08	18413.6
778.98	29063.9	778.98	18468.6
778.88	27101.8	778.88	18560.4
778.78	25991.5	778.78	18382.4
778.68	25266.1	778.68	18354.9
778.58	24668.2	778.58	18239.2
778.48	23856.4	778.48	18509.1
778.38	23791.1	778.38	18178
778.28	23346.4	778.28	18276.7
778.18	22894.8	778.18	18590.1
778.08	22567.5	778.08	18527.9
777.98	22341.8	777.98	18335.3
777.88	22527.1	777.88	18134.9
777.78	22066.5	777.78	18075.5
777.68	21725.1	777.68	17728.8
777.58	21840.5	777.58	18310.6
777.48	21260.4	777.48	18106
777.38	21048.5	777.38	18045.2
777.28	20783.7	777.28	18045.8
777.18	20560.4	777.18	18014.1
777.08	20889.7	777.08	18311.4
776.98	20507.5	776.98	17984.2
776.88	20415.4	776.88	18051.3
776.78	20473	776.78	17827.5
776.68	20337.1	776.68	17820.6
776.58	20165.8	776.58	17856.7
776.48	20481.5	776.48	17931.4
776.38	20080.1	776.38	17760.7
776.28	20328.5	776.28	17988.2
776.18	20090.9	776.18	18102.2
776.08	20166.9	776.08	17989.4
775.98	20070.3	775.98	18070.7
775.88	20215.2	775.88	17994.7
775.78	19965.2	775.78	17994.6
775.68	19999.2	775.68	17968.6
775.58	19924.5	775.58	17747.5
775.48	19943.1	775.48	17599.7
775.38	20048.1	775.38	17906.7
775.28	20003	775.28	17885.2
775.18	20023.4	775.18	18044.3
775.08	20213	775.08	17886.8
774.98	19933	774.98	18096.1
774.88	19461.2	774.88	17953.5
774.78	19697.1	774.78	17889.2
774.68	20034.2	774.68	17793.6
774.58	19798.6	774.58	18048.4
774.48	19745.6	774.48	17904.5
774.38	19742	774.38	18207.5
774.28	19543	774.28	18109.1
774.18	19593.3	774.18	17992.6
774.08	19815.1	774.08	17731.1
773.98	19791.3	773.98	17993.5
773.88	19822.5	773.88	18063.7
773.78	19770.4	773.78	18044
773.68	19695.5	773.68	18082.5
773.58	19812.1	773.58	18242.4
773.48	19384.6	773.48	17866.8
773.38	19449.1	773.38	17711.5
773.28	19572.7	773.28	17980
773.18	19655.5	773.18	17962.4
773.08	19446.4	773.08	17815.9
772.98	19132.9	772.98	17918.9
772.88	19562.3	772.88	17872.9
772.78	19346	772.78	17858.8
772.68	19033.7	772.68	17641.9
772.58	19562	772.58	17723.4
772.48	19175.9	772.48	17862.1
772.38	19232.9	772.38	17735.3
772.28	19046.4	772.28	17770.7
772.18	19094.5	772.18	17694
772.08	19257.7	772.08	17819.5
771.98	19305.3	771.98	17988.6
771.88	19233.2	771.88	17800.3
771.78	19023.5	771.78	17644
771.68	18954.7	771.68	17915
771.58	19086.5	771.58	18024
771.48	18775.9	771.48	17788
771.38	18957.2	771.38	17693.3
771.28	18794.8	771.28	17905.5
771.18	18686.2	771.18	17917.4
771.08	18824.1	771.08	18039

## Sheet: Figure 2d,e,f
Figure 2d						Figure 2e					Figure 2f
	CoPc-OCNT	Co3O4	Co_foil	CoPc			CoPc-OCNT	Co_foil	CoPc		CoPc-OCNT			CoPc
7509	0.0014	0.00232	0.00155	0.00404		0	0.16856	0.39263	0.59964		0	0.16856	0.04072	0	0.59964	1.10362
7519	0.00111	0.00243	0.00122	0.00178		0.03068	0.27987	0.38228	0.58624		0.03068	0.27987	0.20051	0.03068	0.58624	1.08368
7529.01	0.000916939	0.00141	0.000919918	0.00197		0.06136	0.4654	0.35376	0.54731		0.06136	0.4654	0.38424	0.06136	0.54731	1.02566
7539	0.00067249	0.000868782	0.000597933	0.000488476		0.09204	0.64133	0.3151	0.48694		0.09204	0.64133	0.54866	0.09204	0.48694	0.93526
7549.01	0.000344452	1.2597e-06	0.000554108	8.03441e-07		0.12272	0.7855	0.28062	0.41306		0.12272	0.7855	0.68354	0.12272	0.41306	0.82313
7559	2.18098e-05	-0.000422054	0.000510568	0.000970577		0.1534	0.88595	0.26839	0.34006		0.1534	0.88595	0.78081	0.1534	0.34006	0.70716
7568.99	-0.000200885	-0.000612053	0.000242401	-1.7075e-05		0.18408	0.93483	0.28771	0.29282		0.18408	0.93483	0.83431	0.18408	0.29282	0.61581
7579	-0.000434223	-0.000590608	8.39771e-05	-0.000350103		0.21476	0.92764	0.32901	0.29902		0.21476	0.92764	0.84	0.21476	0.29902	0.58497
7589	-0.000675646	-0.000527665	-7.42783e-05	-0.000147267		0.24544	0.86338	0.37437	0.35768		0.24544	0.86338	0.79629	0.24544	0.35768	0.63329
7599.01	-0.000750726	-0.000615047	-0.000124779	-0.000796644		0.27612	0.74479	0.40936	0.4413		0.27612	0.74479	0.70426	0.27612	0.4413	0.74166
7609	-0.00087252	-0.00064977	-0.000293143	-0.000758204		0.3068	0.57932	0.42544	0.52573		0.3068	0.57932	0.56789	0.3068	0.52573	0.87518
7618.99	-0.000893883	-0.000388668	-0.000256016	-0.000761647		0.33748	0.38324	0.41965	0.59604		0.33748	0.38324	0.39468	0.33748	0.59604	1.00585
7629	-0.00105	-0.000299623	-0.000345773	-0.000815901		0.36816	0.21338	0.39477	0.64303		0.36816	0.21338	0.20004	0.36816	0.64303	1.11494
7639	-0.00103	-6.81719e-05	-0.000368493	-0.000972489		0.39884	0.27002	0.36051	0.66146		0.39884	0.27002	0.10604	0.39884	0.66146	1.19016
7649	-0.000735214	0.000244381	-0.000362022	-0.000745129		0.42951	0.49275	0.33462	0.65005		0.42951	0.49275	0.29633	0.42951	0.65005	1.22372
7659	-0.000547085	0.000779854	-0.0001372	-0.000379633		0.46019	0.73145	0.33822	0.61288		0.46019	0.73145	0.51382	0.46019	0.61288	1.21167
7669	6.63363e-05	0.00135	0.000185711	0.000713769		0.49087	0.9469	0.37932	0.56293		0.49087	0.9469	0.71326	0.49087	0.56293	1.1539
7679.01	0.0011	0.0025	0.000939048	0.00123		0.52155	1.11861	0.44495	0.52764		0.52155	1.11861	0.87763	0.52155	0.52764	1.0548
7689	0.00295	0.00446	0.00256	0.00302		0.55223	1.23135	0.5145	0.54779		0.55223	1.23135	0.99335	0.55223	0.54779	0.92502
7689.35	0.003	0.00456	0.00263	0.00302		0.58291	1.27407	0.57054	0.65071		0.58291	1.27407	1.04935	0.58291	0.65071	0.78547
7689.7	0.00307	0.00465	0.00269	0.00312		0.61359	1.24079	0.60075	0.82691		0.61359	1.24079	1.03768	0.61359	0.82691	0.67484
7690.05	0.00315	0.00481	0.00282	0.00325		0.64427	1.13288	0.59736	1.04981		0.64427	1.13288	0.95418	0.64427	1.04981	0.64912
7690.4	0.00321	0.00486	0.00293	0.00341		0.67495	0.96419	0.55685	1.2954		0.67495	0.96419	0.79929	0.67495	1.2954	0.73915
7690.76	0.00332	0.00493	0.00311	0.00359		0.70563	0.77589	0.47989	1.54461		0.70563	0.77589	0.57937	0.70563	1.54461	0.91386
7691.11	0.0034	0.00504	0.00321	0.0037		0.73631	0.67221	0.37144	1.78148		0.73631	0.67221	0.31374	0.73631	1.78148	1.12353
7691.46	0.00347	0.00511	0.00333	0.00387		0.76699	0.79148	0.24204	1.99211		0.76699	0.79148	0.16434	0.76699	1.99211	1.33202
7691.81	0.0036	0.00515	0.00344	0.00399		0.79767	1.10986	0.12128	2.1645		0.79767	1.10986	0.4443	0.79767	2.1645	1.51554
7692.16	0.00376	0.00524	0.0036	0.00413		0.82835	1.51623	0.13622	2.28894		0.82835	1.51623	0.79834	0.82835	2.28894	1.65786
7692.51	0.00385	0.00539	0.00365	0.00421		0.85903	1.93961	0.26034	2.35876		0.85903	1.93961	1.14463	0.85903	2.35876	1.74831
7692.86	0.00389	0.00552	0.00381	0.00429		0.88971	2.33565	0.38242	2.37163		0.88971	2.33565	1.45366	0.88971	2.37163	1.78197
7693.22	0.00402	0.00564	0.00398	0.00435		0.92039	2.67077	0.47956	2.33128		0.92039	2.67077	1.70095	0.92039	2.33128	1.76126
7693.57	0.00417	0.00583	0.00404	0.00456		0.95107	2.91776	0.54452	2.25029		0.95107	2.91776	1.86566	0.95107	2.25029	1.69945
7693.92	0.00426	0.00603	0.00413	0.00472		0.98175	3.05571	0.57821	2.15391		0.98175	3.05571	1.9325	0.98175	2.15391	1.62613
7694.27	0.00439	0.0062	0.0043	0.00467		1.01243	3.07173	0.59067	2.08364		1.01243	3.07173	1.89543	1.01243	2.08364	1.59246
7694.62	0.00456	0.00638	0.00441	0.00474		1.04311	2.96413	0.60153	2.09481		1.04311	2.96413	1.76454	1.04311	2.09481	1.66424
7694.97	0.00466	0.00652	0.00459	0.00497		1.07379	2.74821	0.63478	2.23877		1.07379	2.74821	1.58126	1.07379	2.23877	1.8899
7695.32	0.0048	0.00661	0.0048	0.00507		1.10447	2.46751	0.70453	2.5363		1.10447	2.46751	1.4477	1.10447	2.5363	2.27145
7695.67	0.00501	0.00668	0.00489	0.00523		1.13515	2.21442	0.80371	2.97098		1.13515	2.21442	1.53163	1.13515	2.97098	2.77681
7696.02	0.00507	0.00679	0.00524	0.00543		1.16583	2.14314	0.90867	3.50686		1.16583	2.14314	1.93214	1.16583	3.50686	3.36653
7696.37	0.0053	0.00691	0.00539	0.00563		1.1965	2.39577	0.99028	4.10557		1.1965	2.39577	2.58642	1.1965	4.10557	4.00524
7696.72	0.0055	0.00705	0.00551	0.00587		1.22718	2.96731	1.02078	4.73279		1.22718	2.96731	3.39167	1.22718	4.73279	4.66264
7697.07	0.00563	0.00724	0.00574	0.00604		1.25786	3.74533	0.9766	5.35882		1.25786	3.74533	4.27064	1.25786	5.35882	5.31222
7697.43	0.00585	0.00742	0.00599	0.00639		1.28854	4.62082	0.84001	5.95784		1.28854	4.62082	5.16545	1.28854	5.95784	5.93026
7697.78	0.00607	0.00762	0.00624	0.00659		1.31922	5.51371	0.60061	6.50737		1.31922	5.51371	6.02802	1.31922	6.50737	6.49558
7698.13	0.00618	0.00782	0.00652	0.00671		1.3499	6.36408	0.25708	6.98803		1.3499	6.36408	6.81632	1.3499	6.98803	6.98955
7698.48	0.00649	0.00807	0.0068	0.00693		1.38058	7.12477	0.19018	7.38362		1.38058	7.12477	7.49386	1.38058	7.38362	7.39634
7698.83	0.00673	0.00838	0.00716	0.00706		1.41126	7.75837	0.71129	7.6813		1.41126	7.75837	8.03028	1.41126	7.6813	7.7033
7699.18	0.0069	0.00865	0.00745	0.00709		1.44194	8.23654	1.28823	7.87181		1.44194	8.23654	8.40238	1.44194	7.87181	7.90122
7699.53	0.00718	0.00888	0.00777	0.0073		1.47262	8.54007	1.88444	7.94965		1.47262	8.54007	8.59504	1.47262	7.94965	7.98456
7699.88	0.00747	0.00911	0.00828	0.00756		1.5033	8.65926	2.45812	7.91312		1.5033	8.65926	8.60196	1.5033	7.91312	7.95163
7700.23	0.00775	0.00928	0.00852	0.00779		1.53398	8.59394	2.96404	7.76438		1.53398	8.59394	8.42591	1.53398	7.76438	7.8046
7700.57	0.00803	0.0095	0.00885	0.00808		1.56466	8.35339	3.3579	7.50926		1.56466	8.35339	8.07867	1.56466	7.50926	7.54938
7700.92	0.00835	0.00978	0.00936	0.00841		1.59534	7.95563	3.60312	7.15706		1.59534	7.95563	7.58046	1.59534	7.15706	7.19539
7701.27	0.00874	0.01004	0.00987	0.00869		1.62602	7.42652	3.68229	6.72016		1.62602	7.42652	6.95901	1.62602	6.72016	6.75527
7701.63	0.00907	0.01039	0.01029	0.009		1.6567	6.79838	3.61836	6.21357		1.6567	6.79838	6.24837	1.6567	6.21357	6.24432
7701.98	0.00956	0.01075	0.01097	0.00932		1.68738	6.10827	3.51412	5.65436		1.68738	6.10827	5.48741	1.68738	5.65436	5.68005
7702.33	0.01005	0.01114	0.0116	0.00975		1.71806	5.39598	3.59928	5.06105		1.71806	5.39598	4.71823	1.71806	5.06105	5.08147
7702.68	0.01052	0.01149	0.01236	0.01006		1.74874	4.70147	4.17648	4.45295		1.74874	4.70147	3.98431	1.74874	4.45295	4.46847
7703.03	0.01089	0.01194	0.01312	0.01046		1.77942	4.06151	5.39641	3.84942		1.77942	4.06151	3.32784	1.77942	3.84942	3.86101
7703.38	0.01139	0.01239	0.01403	0.0109		1.8101	3.50506	7.19298	3.26911		1.8101	3.50506	2.78482	1.8101	3.26911	3.27837
7703.74	0.01197	0.01285	0.01511	0.01146		1.84078	3.04742	9.43246	2.72912		1.84078	3.04742	2.37591	1.84078	2.72912	2.73814
7704.09	0.01252	0.01337	0.01626	0.01212		1.87146	2.68527	11.9908	2.244		1.87146	2.68527	2.09472	1.87146	2.244	2.25506
7704.44	0.0133	0.01405	0.01755	0.01285		1.90214	2.39674	14.756	1.8243		1.90214	2.39674	1.90437	1.90214	1.8243	1.83931
7704.79	0.01397	0.01475	0.0191	0.01358		1.93282	2.14943	17.6202	1.47487		1.93282	2.14943	1.75213	1.93282	1.47487	1.49436
7705.14	0.01496	0.01552	0.02094	0.01433		1.9635	1.91334	20.476	1.19297		1.9635	1.91334	1.59164	1.9635	1.19297	1.21489
7705.49	0.0159	0.0164	0.02314	0.01511		1.99418	1.67241	23.2168	0.96802		1.99418	1.67241	1.39635	1.99418	0.96802	0.98683
7705.85	0.01704	0.01754	0.02597	0.01592		2.02485	1.43324	25.7394	0.78563		2.02485	1.43324	1.16349	2.02485	0.78563	0.79219
7706.2	0.01844	0.01878	0.02947	0.01687		2.05553	1.2336	27.9479	0.63804		2.05553	1.2336	0.91921	2.05553	0.63804	0.62022
7706.55	0.02017	0.02025	0.03418	0.01828		2.08621	1.14435	29.7576	0.54146		2.08621	1.14435	0.73861	2.08621	0.54146	0.48859
7706.89	0.02223	0.02216	0.04011	0.02034		2.11689	1.22718	31.0985	0.54553		2.11689	1.22718	0.74804	2.11689	0.54553	0.46979
7707.24	0.02479	0.02515	0.04865	0.02357		2.14757	1.46529	31.9189	0.68214		2.14757	1.46529	0.97192	2.14757	0.68214	0.62022
7707.59	0.02798	0.02957	0.05982	0.02778		2.17825	1.78922	32.1876	0.9211		2.17825	1.78922	1.30367	2.17825	0.9211	0.88897
7707.94	0.03188	0.03645	0.07486	0.03211		2.20893	2.13833	31.8956	1.22086		2.20893	2.13833	1.66371	2.20893	1.22086	1.21877
7708.3	0.03601	0.04695	0.09401	0.03587		2.23961	2.47328	31.0561	1.55345		2.23961	2.47328	2.01335	2.23961	1.55345	1.5785
7708.65	0.04028	0.06175	0.11737	0.03961		2.27029	2.76968	29.7038	1.89929		2.27029	2.76968	2.33276	2.27029	1.89929	1.94803
7709	0.04448	0.07568	0.14384	0.04285		2.30097	3.01299	27.8934	2.24262		2.30097	3.01299	2.61152	2.30097	2.24262	2.31122
7709.35	0.04836	0.08331	0.1717	0.04449		2.33165	3.19574	25.6959	2.56977		2.33165	3.19574	2.8449	2.33165	2.56977	2.65395
7709.7	0.05183	0.08168	0.19841	0.04627		2.36233	3.31606	23.1955	2.86884		2.36233	3.31606	3.03183	2.36233	2.86884	2.96388
7710.06	0.05511	0.07448	0.22352	0.04935		2.39301	3.37639	20.4849	3.12973		2.39301	3.37639	3.17341	2.39301	3.12973	3.23054
7710.41	0.05906	0.06988	0.24666	0.05297		2.42369	3.38241	17.6606	3.34432		2.42369	3.38241	3.27172	2.42369	3.34432	3.44558
7710.76	0.06409	0.07015	0.26775	0.05691		2.45437	3.34189	14.8179	3.50664		2.45437	3.34189	3.3289	2.45437	3.50664	3.603
7711.1	0.07081	0.0726	0.28546	0.06136		2.48505	3.26368	12.0467	3.61302		2.48505	3.26368	3.34672	2.48505	3.61302	3.69932
7711.45	0.0804	0.07551	0.30168	0.06868		2.51573	3.1568	9.42645	3.66211		2.51573	3.1568	3.32662	2.51573	3.66211	3.73364
7711.8	0.09324	0.07732	0.31513	0.08285		2.54641	3.02985	7.02347	3.65495		2.54641	3.02985	3.27024	2.54641	3.65495	3.70761
7712.16	0.10975	0.07852	0.32598	0.10788		2.57709	2.89075	4.88789	3.59481		2.57709	2.89075	3.18026	2.57709	3.59481	3.6254
7712.51	0.13145	0.07968	0.33429	0.14055		2.60777	2.74682	3.05233	3.48715		2.60777	2.74682	3.06132	2.60777	3.48715	3.49348
7712.86	0.15774	0.08128	0.34049	0.1744		2.63845	2.60512	1.53174	3.33941		2.63845	2.60512	2.92079	2.63845	3.33941	3.32046
7713.21	0.18909	0.08323	0.34525	0.20402		2.66913	2.47283	0.3307	3.16086		2.66913	2.47283	2.76911	2.66913	3.16086	3.11679
7713.57	0.22379	0.08569	0.34938	0.23683		2.69981	2.35724	0.60498	2.96227		2.69981	2.35724	2.61937	2.69981	2.96227	2.89444
7713.92	0.26298	0.0892	0.35349	0.29021		2.73049	2.26528	1.25562	2.75562		2.73049	2.26528	2.48566	2.73049	2.75562	2.66641
7714.26	0.3048	0.09424	0.35893	0.37762		2.76117	2.20217	1.68366	2.55352		2.76117	2.20217	2.38019	2.76117	2.55352	2.44612
7714.61	0.3511	0.10167	0.36632	0.46817		2.79184	2.16987	1.92795	2.36833		2.79184	2.16987	2.30962	2.79184	2.36833	2.24634
7714.96	0.39815	0.11123	0.37656	0.49673		2.82252	2.16575	2.0269	2.21075		2.82252	2.16575	2.27217	2.82252	2.21075	2.07758
7715.32	0.43818	0.12454	0.3894	0.48275		2.8532	2.1826	2.01257	2.08795		2.8532	2.1826	2.25757	2.8532	2.08795	1.9462
7715.67	0.46002	0.14237	0.40507	0.45665		2.88388	2.20979	1.90821	2.00181		2.88388	2.20979	2.24989	2.88388	2.00181	1.85264
7716.02	0.46159	0.16428	0.42214	0.42862		2.91456	2.2353	1.72962	1.94811		2.91456	2.2353	2.23182	2.91456	1.94811	1.79106
7716.37	0.44849	0.19011	0.44067	0.40228		2.94524	2.24753	1.49157	1.91749		2.94524	2.24753	2.18825	2.94524	1.91749	1.75093
7716.71	0.43423	0.21902	0.45936	0.38352		2.97592	2.23664	1.22339	1.89774		2.97592	2.23664	2.10845	2.97592	1.89774	1.71982
7717.07	0.42568	0.25345	0.47903	0.3787		3.0066	2.19528	1.00487	1.87638		3.0066	2.19528	1.98696	3.0066	1.87638	1.68601
7717.42	0.42617	0.29139	0.49907	0.38855		3.03728	2.11888	1.00209	1.84249		3.03728	2.11888	1.82358	3.03728	1.84249	1.64024
7717.77	0.43446	0.33057	0.51961	0.40587		3.06796	2.00559	1.31171	1.78768		3.06796	2.00559	1.62302	3.06796	1.78768	1.57626
7718.12	0.44792	0.37032	0.53984	0.42521		3.09864	1.85603	1.82816	1.70632		3.09864	1.85603	1.39424	3.09864	1.70632	1.49082
7718.48	0.46521	0.40944	0.56016	0.4438		3.12932	1.67298	2.43586	1.59545		3.12932	1.67298	1.14999	3.12932	1.59545	1.38323
7718.83	0.48565	0.44223	0.5797	0.46292		3.16	1.46087	3.06525	1.45455		3.16	1.46087	0.90674	3.16	1.45455	1.25492
7719.17	0.50553	0.46951	0.59768	0.48617		3.19068	1.2254	3.6684	1.28537		3.19068	1.2254	0.6858	3.19068	1.28537	1.10891
7719.52	0.52812	0.49736	0.61561	0.5181		3.22136	0.9731	4.20737	1.09188		3.22136	0.9731	0.51613	3.22136	1.09188	0.94944
7719.88	0.5534	0.52742	0.63258	0.55353		3.25204	0.71104	4.65163	0.88078		3.25204	0.71104	0.43065	3.25204	0.88078	0.78149
7720.23	0.58127	0.55703	0.6485	0.58267		3.28272	0.44721	4.97829	0.66358		3.28272	0.44721	0.43228	3.28272	0.66358	0.61054
7720.58	0.61128	0.58802	0.66404	0.60693		3.3134	0.19664	5.17282	0.46486		3.3134	0.19664	0.47454	3.3134	0.46486	0.44236
7720.94	0.64518	0.62238	0.6793	0.62905		3.34408	0.1305	5.22969	0.34968		3.34408	0.1305	0.51086	3.34408	0.34968	0.28336
7721.27	0.67706	0.66134	0.69427	0.65028		3.37476	0.34596	5.15246	0.40581		3.37476	0.34596	0.51821	3.37476	0.40581	0.14415
7721.63	0.70949	0.70713	0.71013	0.67486		3.40544	0.56859	4.95332	0.57875		3.40544	0.56859	0.4891	3.40544	0.57875	0.07961
7721.98	0.74109	0.75256	0.72685	0.70498		3.43612	0.77433	4.65233	0.78195		3.43612	0.77433	0.42429	3.43612	0.78195	0.15257
7722.33	0.77302	0.79866	0.7438	0.73778		3.4668	0.95825	4.27665	0.98068		3.4668	0.95825	0.32929	3.4668	0.98068	0.23929
7722.69	0.80239	0.84148	0.76158	0.77023		3.49748	1.11765	3.86034	1.16031		3.49748	1.11765	0.21293	3.49748	1.16031	0.30869
7723.04	0.82969	0.87623	0.77897	0.79973		3.52816	1.2507	3.44555	1.31268		3.52816	1.2507	0.08967	3.52816	1.31268	0.35674
7723.38	0.85805	0.90062	0.79564	0.82434		3.55884	1.35611	3.08539	1.43258		3.55884	1.35611	0.07283	3.55884	1.43258	0.38317
7723.73	0.88229	0.92198	0.81217	0.84687		3.58952	1.43294	2.84537	1.5167		3.58952	1.43294	0.18827	3.58952	1.5167	0.38928
7724.09	0.90542	0.94189	0.82741	0.87095		3.62019	1.48065	2.79275	1.56331		3.62019	1.48065	0.29604	3.62019	1.56331	0.37746
7724.44	0.92761	0.96036	0.8413	0.90022		3.65087	1.4991	2.96667	1.57215		3.65087	1.4991	0.38171	3.65087	1.57215	0.3511
7724.8	0.94541	0.97806	0.85347	0.93332		3.68155	1.48868	3.356	1.54433		3.68155	1.48868	0.43935	3.68155	1.54433	0.31456
7725.14	0.96735	0.99351	0.86396	0.96001		3.71223	1.45048	3.91557	1.48226		3.71223	1.45048	0.46604	3.71223	1.48226	0.27337
7725.49	0.98536	1.01075	0.87331	0.98135		3.74291	1.38654	4.59471	1.38956		3.74291	1.38654	0.46147	3.74291	1.38956	0.23451
7725.84	1.00449	1.02859	0.8816	1.0004		3.77359	1.30022	5.34887	1.27097		3.77359	1.30022	0.42782	3.77359	1.27097	0.20624
7726.2	1.0227	1.04981	0.88896	1.01889		3.80427	1.1965	6.13869	1.13224		3.80427	1.1965	0.36962	3.80427	1.13224	0.19566
7726.55	1.04245	1.07795	0.89529	1.03806		3.83495	1.0826	6.92701	0.98013		3.83495	1.0826	0.29378	3.83495	0.98013	0.20334
7726.89	1.06156	1.1152	0.90073	1.05942		3.86563	0.96842	7.67736	0.82251		3.86563	0.96842	0.2106	3.86563	0.82251	0.22242
7727.24	1.07666	1.16315	0.90556	1.08184		3.89631	0.86676	8.35419	0.66891		3.89631	0.86676	0.13962	3.89631	0.66891	0.24417
7727.6	1.09089	1.21619	0.90985	1.09873		3.92699	0.79202	8.92419	0.53165		3.92699	0.79202	0.12229	3.92699	0.53165	0.26214
7727.95	1.10128	1.27013	0.91358	1.10959		3.95767	0.75553	9.35812	0.42754		3.95767	0.75553	0.16802	3.95767	0.42754	0.27249
7728.31	1.10958	1.32415	0.9168	1.1163		3.98835	0.75858	9.63273	0.37547		3.98835	0.75858	0.22888	3.98835	0.37547	0.27339
7728.65	1.11797	1.36502	0.91929	1.1201		4.01903	0.78991	9.73257	0.38049		4.01903	0.78991	0.28005	4.01903	0.38049	0.26444
7729	1.12338	1.40005	0.92153	1.1228		4.04971	0.83131	9.65141	0.42276		4.04971	0.83131	0.31299	4.04971	0.42276	0.24639
7729.35	1.12605	1.416	0.92367	1.1251		4.08039	0.86494	9.39331	0.47643		4.08039	0.86494	0.32464	4.08039	0.47643	0.22105
7729.71	1.12984	1.41486	0.92555	1.12772		4.11107	0.87683	8.97335	0.52502		4.11107	0.87683	0.31478	4.11107	0.52502	0.19132
7730.05	1.13267	1.40027	0.92766	1.13103		4.14175	0.85751	8.41807	0.56083		4.14175	0.85751	0.28524	4.14175	0.56083	0.16154
7730.4	1.13734	1.37462	0.9299	1.13483		4.17243	0.80193	7.76589	0.58153		4.17243	0.80193	0.23955	4.17243	0.58153	0.13788
7730.76	1.14342	1.3382	0.93258	1.13894		4.20311	0.70958	7.06743	0.58818		4.20311	0.70958	0.1828	4.20311	0.58818	0.12748
7731.11	1.14868	1.29939	0.93577	1.14339		4.23379	0.58591	6.38553	0.58432		4.23379	0.58591	0.12246	4.23379	0.58432	0.13337
7731.45	1.15191	1.26011	0.93906	1.1485		4.26447	0.44791	5.79282	0.57554		4.26447	0.44791	0.07435	4.26447	0.57554	0.15086
7731.8	1.15927	1.22284	0.94267	1.15538		4.29515	0.3439	5.36264	0.56881		4.29515	0.3439	0.07495	4.29515	0.56881	0.1723
7732.16	1.16349	1.18718	0.9464	1.16503		4.32583	0.36736	5.14863	0.57136		4.32583	0.36736	0.11517	4.32583	0.57136	0.19191
7732.51	1.16856	1.15407	0.94985	1.17508		4.35651	0.52608	5.16008	0.58884		4.35651	0.52608	0.15728	4.35651	0.58884	0.20619
7732.85	1.17383	1.12803	0.95271	1.18395		4.38719	0.74174	5.35561	0.62356		4.38719	0.74174	0.18924	4.38719	0.62356	0.21331
7733.21	1.17786	1.11041	0.95488	1.19179		4.41786	0.96879	5.66475	0.67411		4.41786	0.96879	0.20732	4.41786	0.67411	0.21253
7733.56	1.18265	1.09584	0.95618	1.198		4.44854	1.1844	6.01657	0.73646		4.44854	1.1844	0.21055	4.44854	0.73646	0.20395
7733.92	1.18523	1.08587	0.95654	1.20328		4.47922	1.37358	6.35542	0.80569		4.47922	1.37358	0.19955	4.47922	0.80569	0.18842
7734.26	1.18737	1.07906	0.95568	1.20814		4.5099	1.52502	6.64377	0.87717		4.5099	1.52502	0.17627	4.5099	0.87717	0.16745
7734.61	1.18852	1.07305	0.95419	1.21284		4.54058	1.63026	6.85934	0.94704		4.54058	1.63026	0.14375	4.54058	0.94704	0.14334
7734.97	1.19451	1.06787	0.95181	1.21537		4.57126	1.68354	6.99108	1.01233		4.57126	1.68354	0.10641	4.57126	1.01233	0.11942
7735.32	1.19493	1.0635	0.94874	1.21546		4.60194	1.68198	7.03562	1.07079		4.60194	1.68198	0.07156	4.60194	1.07079	0.10041
7735.66	1.19603	1.0603	0.9455	1.2139		4.63262	1.62554	6.9945	1.12077		4.63262	1.62554	0.05484	4.63262	1.12077	0.09176
7736.02	1.19349	1.05784	0.94191	1.21122		4.6633	1.5171	6.87209	1.16099		4.6633	1.5171	0.06853	4.6633	1.16099	0.09567
7736.37	1.18907	1.0567	0.93819	1.2075		4.69398	1.36227	6.67421	1.19039		4.69398	1.36227	0.09441	4.69398	1.19039	0.10817
7736.73	1.18086	1.05553	0.93463	1.20201		4.72466	1.1692	6.40735	1.20798		4.72466	1.1692	0.11784	4.72466	1.20798	0.12319
7737.07	1.17595	1.05414	0.93125	1.19217		4.75534	0.94844	6.07837	1.21282		4.75534	0.94844	0.13377	4.75534	1.21282	0.13634
7737.42	1.16385	1.05208	0.92808	1.17648		4.78602	0.71326	5.69451	1.20393		4.78602	0.71326	0.14052	4.78602	1.20393	0.14515
7737.78	1.15092	1.04844	0.92528	1.15711		4.8167	0.4823	5.26373	1.1804		4.8167	0.4823	0.13788	4.8167	1.1804	0.14836
7738.12	1.13852	1.04391	0.92269	1.13735		4.84738	0.29416	4.79509	1.14141		4.84738	0.29416	0.12668	4.84738	1.14141	0.14561
7738.47	1.12468	1.03819	0.9203	1.11723		4.87806	0.25048	4.29907	1.08638		4.87806	0.25048	0.1085	4.87806	1.08638	0.13716
7738.83	1.10613	1.03127	0.91808	1.09837		4.90874	0.36604	3.78791	1.01508		4.90874	0.36604	0.08566	4.90874	1.01508	0.12387
7739.18	1.09134	1.02421	0.91601	1.07977		4.93942	0.51043	3.27577	0.92773		4.93942	0.51043	0.06147	4.93942	0.92773	0.10718
7739.52	1.07439	1.01755	0.91417	1.05948		4.9701	0.63156	2.77903	0.82515		4.9701	0.63156	0.04186	4.9701	0.82515	0.08929
7739.88	1.05878	1.01134	0.91254	1.03677		5.00078	0.71438	2.31664	0.70882		5.00078	0.71438	0.03764	5.00078	0.70882	0.07359
7740.23	1.04423	1.00676	0.91069	1.01708		5.03146	0.75363	1.91067	0.58101		5.03146	0.75363	0.04971	5.03146	0.58101	0.06473
7740.57	1.03282	1.00322	0.9093	1.00507		5.06214	0.74858	1.58609	0.44495		5.06214	0.74858	0.06565	5.06214	0.44495	0.06614
7740.93	1.01772	1.00094	0.90778	0.99628		5.09282	0.70159	1.36639	0.30568		5.09282	0.70159	0.07895	5.09282	0.30568	0.07588
7741.28	1.00801	1.00141	0.90656	0.98873		5.1235	0.61761	1.26042	0.17478		5.1235	0.61761	0.08744	5.1235	0.17478	0.0889
7741.64	0.99813	1.00334	0.90563	0.98169		5.15418	0.50398	1.24881	0.10827		5.15418	0.50398	0.09056	5.15418	0.10827	0.10125
7741.98	0.98842	1.00591	0.90434	0.97461		5.18486	0.37104	1.29141	0.18632		5.18486	0.37104	0.08854	5.18486	0.18632	0.11067
7742.33	0.98172	1.00914	0.90335	0.96652		5.21553	0.23664	1.34953	0.30447		5.21553	0.23664	0.08214	5.21553	0.30447	0.11598
7742.69	0.97483	1.01197	0.90257	0.95908		5.24621	0.15374	1.3976	0.41835		5.24621	0.15374	0.07258	5.24621	0.41835	0.11669
7743.03	0.96746	1.01403	0.9016	0.95363		5.27689	0.2097	1.42247	0.51812		5.27689	0.2097	0.06137	5.27689	0.51812	0.11279
7743.39	0.96257	1.01505	0.90076	0.94918		5.30757	0.33053	1.41919	0.59907		5.30757	0.33053	0.0504	5.30757	0.59907	0.1047
7743.74	0.95695	1.01469	0.90008	0.94593		5.33825	0.45047	1.38754	0.65818		5.33825	0.45047	0.04183	5.33825	0.65818	0.09318
7744.08	0.95489	1.01288	0.89959	0.94374		5.36893	0.55102	1.3297	0.69352		5.36893	0.55102	0.03757	5.36893	0.69352	0.07939
7744.44	0.95157	1.00977	0.89918	0.94149		5.39961	0.62434	1.24878	0.70412		5.39961	0.62434	0.03776	5.39961	0.70412	0.06498
7744.79	0.94873	1.00642	0.89902	0.93894		5.43029	0.66636	1.14804	0.68999		5.43029	0.66636	0.04044	5.43029	0.68999	0.05233
7745.14	0.94578	1.00252	0.89903	0.93669		5.46097	0.6754	1.03046	0.6521		5.46097	0.6754	0.04337	5.46097	0.6521	0.04477
7745.49	0.94455	0.99776	0.89958	0.93482		5.49165	0.65185	0.8987	0.59231		5.49165	0.65185	0.04519	5.49165	0.59231	0.04479
7745.85	0.94301	0.99288	0.9002	0.93373		5.52233	0.59786	0.75536	0.51337		5.52233	0.59786	0.04539	5.52233	0.51337	0.05087
7746.19	0.94256	0.98786	0.90135	0.93294		5.55301	0.5172	0.60332	0.41884		5.55301	0.5172	0.04402	5.55301	0.41884	0.05911
7746.54	0.94108	0.98194	0.90289	0.93223		5.58369	0.41509	0.44634	0.31312		5.58369	0.41509	0.04138	5.58369	0.31312	0.06659
7746.9	0.93999	0.9749	0.90471	0.9316		5.61437	0.29833	0.29045	0.20208		5.61437	0.29833	0.03799	5.61437	0.20208	0.07174
7747.24	0.93683	0.9686	0.90688	0.931		5.64505	0.17723	0.15203	0.09894		5.64505	0.17723	0.03438	5.64505	0.09894	0.07384
7747.6	0.93452	0.96199	0.90946	0.93038		5.67573	0.08727	0.11695	0.08161		5.67573	0.08727	0.03103	5.67573	0.08161	0.07262
7747.95	0.93302	0.95528	0.91255	0.92988		5.70641	0.13725	0.21987	0.17012		5.70641	0.13725	0.02834	5.70641	0.17012	0.06821
7748.29	0.93581	0.94921	0.91561	0.92953		5.73709	0.24433	0.33778	0.2654		5.73709	0.24433	0.02649	5.73709	0.2654	0.06097
7748.65	0.93467	0.94307	0.91927	0.92916		5.76777	0.34602	0.44086	0.34987		5.76777	0.34602	0.02553	5.76777	0.34987	0.05151
7749.01	0.93251	0.93712	0.9231	0.92878		5.79845	0.43103	0.52108	0.41844		5.79845	0.43103	0.02532	5.79845	0.41844	0.04067
7750.5	0.92625	0.91502	0.94161	0.92406		5.82913	0.49477	0.57446	0.46826		5.82913	0.49477	0.02567	5.82913	0.46826	0.02973
7752.01	0.9142	0.90016	0.96312	0.91545		5.85981	0.53508	0.59903	0.4977		5.85981	0.53508	0.02633	5.85981	0.4977	0.02105
7753.56	0.8975	0.88391	0.98561	0.89473		5.89049	0.55171	0.59458	0.5062		5.89049	0.55171	0.02705	5.89049	0.5062	0.01886
7755.15	0.87958	0.86914	1.00545	0.8699		5.92117	0.54638	0.5627	0.49427		5.92117	0.54638	0.02752	5.92117	0.49427	0.02394
7756.75	0.86481	0.85608	1.01974	0.8522		5.95185	0.52291	0.50684	0.46351		5.95185	0.52291	0.02747	5.95185	0.46351	0.03149
7758.39	0.85431	0.84517	1.02565	0.84263		5.98253	0.48764	0.43267	0.41674		5.98253	0.48764	0.02668	5.98253	0.41674	0.03847
7760.04	0.85696	0.84266	1.02323	0.8481		6.0132	0.44985	0.34916	0.35842		6.0132	0.44985	0.02499	6.0132	0.35842	0.04369
7761.73	0.87519	0.8483	1.01298	0.86902		6.04388	0.42167	0.27183	0.29561		6.04388	0.42167	0.02236	6.04388	0.29561	0.0467
7763.44	0.90809	0.85726	0.99469	0.90073		6.07456	0.41538	0.22853	0.24038		6.07456	0.41538	0.01886	6.07456	0.24038	0.04733
7765.19	0.93856	0.86476	0.97172	0.93419		6.10524	0.43728	0.24651	0.21218		6.10524	0.43728	0.01477	6.10524	0.21218	0.04565
7766.96	0.95839	0.87427	0.94687	0.95187		6.13592	0.48365	0.31288	0.22739		6.13592	0.48365	0.01062	6.13592	0.22739	0.04188
7768.75	0.96325	0.89023	0.9241	0.95582		6.1666	0.54431	0.39669	0.27816		6.1666	0.54431	0.00767	6.1666	0.27816	0.03638
7770.58	0.96292	0.91166	0.90782	0.95249		6.19728	0.60849	0.47963	0.34445		6.19728	0.60849	0.00792	6.19728	0.34445	0.02959
7772.43	0.96011	0.9336	0.89912	0.95049		6.22796	0.66763	0.55311	0.41215		6.22796	0.66763	0.01078	6.22796	0.41215	0.02207
7774.31	0.95834	0.95187	0.89478	0.95142		6.25864	0.71563	0.61333	0.47334		6.25864	0.71563	0.01409	6.25864	0.47334	0.01461
7776.21	0.96138	0.96606	0.89173	0.95762		6.28932	0.74844	0.65914	0.5234		6.28932	0.74844	0.01679	6.28932	0.5234	0.00894
7778.15	0.96523	0.98418	0.88947	0.9639		6.32	0.76368	0.69121	0.5596		6.32	0.76368	0.01847	6.32	0.5596	0.00901
7780.12	0.97397	1.01167	0.8902	0.97327		6.35068	0.76039	0.71146	0.58047		6.35068	0.76039	0.01895	6.35068	0.58047	0.01369
7782.1	0.98153	1.04394	0.89552	0.98169		6.38136	0.73877	0.72262	0.58556		6.38136	0.73877	0.01819	6.38136	0.58556	0.01879
7784.11	0.98811	1.06589	0.90418	0.98786		6.41204	0.70005	0.72769	0.5753		6.41204	0.70005	0.0163	6.41204	0.5753	0.02302
7786.16	0.9973	1.07274	0.91477	0.99356		6.44272	0.64632	0.72952	0.55091		6.44272	0.64632	0.01347	6.44272	0.55091	0.026
7788.24	1.00225	1.07042	0.928	0.99938		6.4734	0.58045	0.73044	0.51431		6.4734	0.58045	0.00995	6.4734	0.51431	0.02761
7790.32	1.00667	1.06498	0.94173	1.00583		6.50408	0.50592	0.73223	0.46806		6.50408	0.50592	0.00606	6.50408	0.46806	0.0279
7792.45	1.01199	1.06139	0.95244	1.01093		6.53476	0.42686	0.73637	0.41535		6.53476	0.42686	0.00214	6.53476	0.41535	0.02697
7794.61	1.01328	1.05699	0.96223	1.01296		6.56544	0.34813	0.74461	0.36001		6.56544	0.34813	0.00159	6.56544	0.36001	0.02501
7796.79	1.01267	1.04507	0.97549	1.01212		6.59612	0.27562	0.75953	0.30662		6.59612	0.27562	0.00473	6.59612	0.30662	0.02222
7799	1.01143	1.02764	0.99361	1.01177		6.6268	0.21687	0.78497	0.2606		6.6268	0.21687	0.00714	6.6268	0.2606	0.01885
7801.24	1.01033	1.00831	1.0154	1.01086		6.65748	0.18046	0.82573	0.22774		6.65748	0.18046	0.00869	6.65748	0.22774	0.01513
7803.5	1.01118	0.98994	1.03754	1.01114		6.68816	0.17035	0.8866	0.21217		6.68816	0.17035	0.00931	6.68816	0.21217	0.01126
7805.79	1.01012	0.97544	1.05397	1.01157		6.71884	0.1787	0.9709	0.21305		6.71884	0.1787	0.00906	6.71884	0.21305	0.00744
7808.1	1.00974	0.96568	1.05933	1.01149		6.74952	0.19198	1.07943	0.22451		6.74952	0.19198	0.00803	6.74952	0.22451	0.00389
7810.46	1.00985	0.96112	1.05303	1.0096		6.7802	0.20033	1.21015	0.23942		6.7802	0.20033	0.00639	6.7802	0.23942	0.00168
7812.82	1.00689	0.96313	1.0408	1.00458		6.81087	0.19884	1.35874	0.25243		6.81087	0.19884	0.00436	6.81087	0.25243	0.00364
7815.22	1.00108	0.96933	1.02626	0.99935		6.84155	0.18585	1.51931	0.26039		6.84155	0.18585	0.00222	6.84155	0.26039	0.00639
7817.66	0.99449	0.97246	1.00844	0.99282		6.87223	0.16192	1.68517	0.26187		6.87223	0.16192	0.000871376	6.87223	0.26187	0.00895
7820.11	0.98922	0.97132	0.98836	0.98823		6.90291	0.1296	1.8493	0.25665		6.90291	0.1296	0.00221	6.90291	0.25665	0.01122
7822.59	0.98578	0.97146	0.96875	0.98456		6.93359	0.09471	2.00476	0.24534		6.93359	0.09471	0.00362	6.93359	0.24534	0.01314
7825.1	0.98335	0.97552	0.94965	0.98217		6.96427	0.07138	2.14502	0.22919		6.96427	0.07138	0.00453	6.96427	0.22919	0.01466
7827.63	0.98132	0.98272	0.93178	0.97861		6.99495	0.08063	2.26418	0.20997		6.99495	0.08063	0.00487	6.99495	0.20997	0.0157
7830.21	0.97849	0.9927	0.91716	0.97667		7.02563	0.11426	2.35718	0.18981		7.02563	0.11426	0.00461	7.02563	0.18981	0.01621
7832.8	0.97679	1.00126	0.90865	0.97471		7.05631	0.15201	2.42003	0.17113		7.05631	0.15201	0.00381	7.05631	0.17113	0.0161
7835.42	0.97558	1.00508	0.90852	0.97331		7.08699	0.18403	2.44991	0.15634		7.08699	0.18403	0.00258	7.08699	0.15634	0.01534
7838.05	0.97286	1.00389	0.91474	0.97104		7.11767	0.2052	2.44529	0.14731		7.11767	0.2052	0.00115	7.11767	0.14731	0.01392
7840.74	0.97587	1.00056	0.92259	0.96927		7.14835	0.21234	2.40599	0.14467		7.14835	0.21234	0.0012	7.14835	0.14467	0.01186
7843.44	0.97208	0.9941	0.92862	0.96607		7.17903	0.20348	2.33315	0.14759		7.17903	0.20348	0.00288	7.17903	0.14759	0.00922
7846.17	0.96769	0.97912	0.93435	0.96373		7.20971	0.1778	2.22918	0.15428		7.20971	0.1778	0.00463	7.20971	0.15428	0.00611
7848.93	0.96634	0.95687	0.94095	0.96229		7.24039	0.13562	2.09768	0.16299		7.24039	0.13562	0.00624	7.24039	0.16299	0.00269
7851.71	0.96675	0.93531	0.94781	0.96312		7.27107	0.07856	1.94324	0.17251		7.27107	0.07856	0.00763	7.27107	0.17251	0.00122
7854.52	0.96863	0.92566	0.95593	0.9654		7.30175	0.0171	1.77128	0.18232		7.30175	0.0171	0.00874	7.30175	0.18232	0.00471
7857.36	0.9742	0.93036	0.96854	0.97016		7.33243	0.0764	1.58779	0.19238		7.33243	0.0764	0.00955	7.33243	0.19238	0.00813
7860.23	0.97855	0.94493	0.98675	0.9766		7.36311	0.16249	1.39912	0.20291		7.36311	0.16249	0.01004	7.36311	0.20291	0.01121
7863.12	0.98632	0.9643	1.00801	0.98388		7.39379	0.25118	1.21175	0.21415		7.39379	0.25118	0.0102	7.39379	0.21415	0.01378
7866.05	0.9938	0.9847	1.03038	0.99159		7.42447	0.33763	1.032	0.22616		7.42447	0.33763	0.01001	7.42447	0.22616	0.01572
7869	1.00099	1.00473	1.05124	0.99957		7.45515	0.41746	0.86588	0.23874		7.45515	0.41746	0.00947	7.45515	0.23874	0.01696
7871.97	1.00781	1.02196	1.06718	1.00655		7.48583	0.48676	0.71881	0.25136		7.48583	0.48676	0.00857	7.48583	0.25136	0.0175
7874.97	1.01265	1.03154	1.07582	1.01203		7.51651	0.5423	0.59535	0.26329		7.51651	0.5423	0.00733	7.51651	0.26329	0.01738
7878	1.01641	1.03512	1.07472	1.01509		7.54719	0.58173	0.4987	0.27369		7.54719	0.58173	0.00584	7.54719	0.27369	0.01674
7881.07	1.01543	1.03615	1.06255	1.01534		7.57787	0.60382	0.42977	0.28172		7.57787	0.60382	0.00435	7.57787	0.28172	0.01581
7884.15	1.01674	1.03668	1.04117	1.01407		7.60854	0.60861	0.3864	0.28662		7.60854	0.60861	0.0035	7.60854	0.28662	0.01488
7887.27	1.01444	1.03754	1.01283	1.01091		7.63922	0.59753	0.3637	0.2878		7.63922	0.59753	0.00412	7.63922	0.2878	0.0143
7890.4	1.01001	1.03838	0.98095	1.00861		7.6699	0.57348	0.35604	0.28486		7.6699	0.57348	0.00578	7.6699	0.28486	0.01433
7893.58	1.0074	1.03527	0.95056	1.00681		7.70058	0.54086	0.35912	0.27763		7.70058	0.54086	0.00768	7.70058	0.27763	0.01504
7896.77	1.00489	1.02591	0.92921	1.0053		7.73126	0.50545	0.37063	0.26616		7.73126	0.50545	0.00939	7.73126	0.26616	0.0162
7899.99	1.0039	1.01342	0.92186	1.00473		7.76194	0.47392	0.38935	0.25073		7.76194	0.47392	0.01068	7.76194	0.25073	0.0175
7903.24	1.00296	1.00357	0.92853	1.00315		7.79262	0.45259	0.41398	0.23181		7.79262	0.45259	0.01137	7.79262	0.23181	0.01864
7906.51	1.0009	0.99668	0.9424	1.0015		7.8233	0.44543	0.44239	0.21004		7.8233	0.44543	0.01138	7.8233	0.21004	0.01935
7909.83	0.99744	0.99045	0.95716	0.99917		7.85398	0.45235	0.47165	0.1862		7.85398	0.45235	0.01066	7.85398	0.1862	0.0195
7913.15	0.99669	0.98338	0.96917	0.99658		7.88466	0.46934	0.49841	0.16117		7.88466	0.46934	0.00925	7.88466	0.16117	0.01899
7916.52	0.99359	0.97412	0.97705	0.99488		7.91534	0.49059	0.51936	0.13593		7.91534	0.49059	0.0073	7.91534	0.13593	0.01784
7919.91	0.99463	0.96608	0.98118	0.99374		7.94602	0.51061	0.53165	0.11151		7.94602	0.51061	0.00514	7.94602	0.11151	0.01613
7923.32	0.99241	0.96292	0.98299	0.99314		7.9767	0.52549	0.5331	0.08908		7.9767	0.52549	0.00371	7.9767	0.08908	0.01402
7926.77	0.99259	0.96688	0.98401	0.99321		8.00738	0.53323	0.52232	0.06992		8.00738	0.53323	0.00455	8.00738	0.06992	0.01181
7930.23	0.99442	0.97564	0.98464	0.99335		8.03806	0.53368	0.49875	0.05554		8.03806	0.53368	0.00688	8.03806	0.05554	0.00996
7933.73	0.99461	0.98723	0.98558	0.99329		8.06874	0.52821	0.46264	0.04723		8.06874	0.52821	0.00937	8.06874	0.04723	0.00909
7937.26	0.99505	0.99913	0.98769	0.99376		8.09942	0.5193	0.41498	0.04481		8.09942	0.5193	0.01149	8.09942	0.04481	0.00954
7940.81	0.9944	1.00826	0.99312	0.994		8.1301	0.51	0.35736	0.04608		8.1301	0.51	0.01296	8.1301	0.04608	0.01101
7944.39	0.99367	1.01174	1.00406	0.99379		8.16078	0.50307	0.29186	0.04833		8.16078	0.50307	0.01363	8.16078	0.04833	0.01286
7948	0.99328	1.00875	1.01757	0.99411		8.19146	0.50022	0.22092	0.04984		8.19146	0.50022	0.01341	8.19146	0.04984	0.0146
7951.63	0.99304	1.004	1.02989	0.99348		8.22214	0.50155	0.1472	0.04983		8.22214	0.50155	0.01229	8.22214	0.04983	0.01594
7955.3	0.99183	1.00066	1.03923	0.99302		8.25282	0.50549	0.07371	0.04819		8.25282	0.50549	0.01034	8.25282	0.04819	0.01673
7958.98	0.9932	0.99806	1.04286	0.99248		8.2835	0.50937	0.01562	0.04513		8.2835	0.50937	0.00772	8.2835	0.04513	0.01693
7962.7	0.99016	0.99543	1.03872	0.99239		8.31418	0.51017	0.06977	0.04108		8.31418	0.51017	0.00473	8.31418	0.04108	0.01655
7966.45	0.99204	0.99434	1.02743	0.99131		8.34486	0.50524	0.13051	0.03662		8.34486	0.50524	0.00256	8.34486	0.03662	0.0157
7970.23	0.99042	0.99521	1.01195	0.99209		8.37554	0.49277	0.18407	0.03234		8.37554	0.49277	0.00424	8.37554	0.03234	0.01457
7974.01	0.99182	0.99377	0.99705	0.99258		8.40621	0.47207	0.22896	0.02874		8.40621	0.47207	0.00746	8.40621	0.02874	0.01344
7977.84	0.99201	0.99331	0.98654	0.99315		8.43689	0.44368	0.26452	0.02609		8.43689	0.44368	0.01059	8.43689	0.02609	0.01262
7981.7	0.9931	0.99647	0.98069	0.99429		8.46757	0.40947	0.29053	0.02427		8.46757	0.40947	0.01322	8.46757	0.02427	0.01243
7985.59	0.99479	1.00151	0.97703	0.99537		8.49825	0.37266	0.30719	0.02285		8.49825	0.37266	0.01517	8.49825	0.02285	0.01297
7989.48	0.99576	1.00435	0.97371	0.99674		8.52893	0.33781	0.31501	0.02138		8.52893	0.33781	0.01633	8.52893	0.02138	0.01409
7993.43	0.99823	1.003	0.97042	0.99826		8.55961	0.31037	0.31477	0.01969		8.55961	0.31037	0.01665	8.55961	0.01969	0.01547
7997.39	0.99984	0.99838	0.96853	0.99974		8.59029	0.29537	0.30737	0.01816		8.59029	0.29537	0.01615	8.59029	0.01816	0.01684
8001.38	1.00061	0.99512	0.97034	1.00113		8.62097	0.2951	0.29384	0.01801		8.62097	0.2951	0.01493	8.62097	0.01801	0.01796
8005.4	1.00272	0.99645	0.97528	1.00249		8.65165	0.30754	0.27519	0.02073		8.65165	0.30754	0.01314	8.65165	0.02073	0.01869
8009.45	1.0043	1.00168	0.98144	1.00391		8.68233	0.32752	0.25239	0.02664		8.68233	0.32752	0.01099	8.68233	0.02664	0.01894
8013.52	1.00456	1.00717	0.98745	1.00544		8.71301	0.34929	0.22633	0.03491		8.71301	0.34929	0.00873	8.71301	0.03491	0.01869
8017.63	1.00465	1.01052	0.99313	1.00653		8.74369	0.36814	0.19778	0.04458		8.74369	0.36814	0.00672	8.74369	0.04458	0.01797
8021.75	1.00554	1.00953	0.99782	1.00699		8.77437	0.38083	0.16748	0.05486		8.77437	0.38083	0.00539	8.77437	0.05486	0.01683
8025.9	1.00616	1.00714	1.00146	1.00651		8.80505	0.38548	0.13621	0.06509		8.80505	0.38548	0.00504	8.80505	0.06509	0.01539
8030.1	1.00604	1.00415	1.00514	1.00506		8.83573	0.38128	0.10514	0.07468		8.83573	0.38128	0.0054	8.83573	0.07468	0.01376
8034.3	1.00375	1.00136	1.01008	1.00295		8.86641	0.36832	0.07697	0.08311		8.86641	0.36832	0.0059	8.86641	0.08311	0.0121
8038.54	0.99897	0.99949	1.01509	1.00033		8.89709	0.34739	0.0592	0.0899		8.89709	0.34739	0.00615	8.89709	0.0899	0.01057
8042.81	0.9984	1.00019	1.01875	0.99825		8.92777	0.31982	0.06419	0.09467		8.92777	0.31982	0.00603	8.92777	0.09467	0.00933
8047.1	0.99724	0.99986	1.02041	0.99694		8.95845	0.28733	0.08993	0.0971		8.95845	0.28733	0.00559	8.95845	0.0971	0.0085
8051.41	0.99477	0.99719	1.02015	0.99591		8.98913	0.25198	0.12528	0.09698		8.98913	0.25198	0.00502	8.98913	0.09698	0.0081
8055.76	0.99079	0.99226	1.01754	0.99551		9.01981	0.21603	0.16484	0.09421		9.01981	0.21603	0.0047	9.01981	0.09421	0.00803
8060.15	0.99285	0.98948	1.01227	0.99552		9.05049	0.18192	0.20654	0.08877		9.05049	0.18192	0.005	9.05049	0.08877	0.00815
8064.55	0.99333	0.99104	1.00692	0.99555		9.08117	0.15224	0.24931	0.08079		9.08117	0.15224	0.00593	9.08117	0.08079	0.00832
8068.97	0.99372	0.99543	1.00282	0.99557		9.11185	0.12949	0.29239	0.07046		9.11185	0.12949	0.00719	9.11185	0.07046	0.00848
8073.43	0.9927	1.00081	1.00103	0.99583		9.14253	0.11547	0.33511	0.05812		9.14253	0.11547	0.00846	9.14253	0.05812	0.00861
8077.92	0.99385	1.00304	1.00016	0.99597		9.17321	0.11023	0.37683	0.04414		9.17321	0.11023	0.00951	9.17321	0.04414	0.00873
8082.43	0.99505	1.00136	0.9979	0.99618		9.20388	0.1118	0.41695	0.02901		9.20388	0.1118	0.01019	9.20388	0.02901	0.00888
8086.97	0.99555	0.99533	0.99398	0.99721		9.23456	0.11759	0.4549	0.01333		9.23456	0.11759	0.01043	9.23456	0.01333	0.00909
8091.55	0.99661	0.98905	0.99079	0.99792		9.26524	0.12589	0.49021	0.0039		9.26524	0.12589	0.01021	9.26524	0.0039	0.00938
8096.14	1.00301	0.98627	0.98929	0.999		9.29592	0.13623	0.52246	0.01855		9.29592	0.13623	0.00955	9.29592	0.01855	0.00972
8100.76	0.99878	0.98984	0.98925	0.99937		9.3266	0.14901	0.55136	0.03299		9.3266	0.14901	0.00852	9.3266	0.03299	0.01006
8105.41	0.99763	0.9952	0.98996	0.99964		9.35728	0.16485	0.57674	0.046		9.35728	0.16485	0.00728	9.35728	0.046	0.01034
8110.09	0.99635	0.99947	0.99143	0.9996		9.38796	0.1841	0.59854	0.05709		9.38796	0.1841	0.00601	9.38796	0.05709	0.01049
8114.8	1.00001	1.00053	0.99355	0.99994		9.41864	0.20661	0.6168	0.06589		9.41864	0.20661	0.00505	9.41864	0.06589	0.01048
8119.51	1.00171	1.00066	0.99671	0.99983		9.44932	0.23172	0.63162	0.07209		9.44932	0.23172	0.00474	9.44932	0.07209	0.01028
8124.28	1.00041	1.00315	1.00054	1.00014		9.48	0.2585	0.64312	0.07553		9.48	0.2585	0.00517	9.48	0.07553	0.00989
8129.07	1.00013	1.00637	1.00408	1.00054		9.51068	0.28594	0.65142	0.0761		9.51068	0.28594	0.006	9.51068	0.0761	0.00935
8133.89	1.00315	1.00882	1.00678	1.00131		9.54136	0.3131	0.65659	0.07385		9.54136	0.3131	0.00688	9.54136	0.07385	0.00869
8138.72	1.00457	1.00854	1.00866	1.00181		9.57204	0.33921	0.65861	0.06891		9.57204	0.33921	0.00757	9.57204	0.06891	0.008
8143.59	1.00689	1.00615	1.01049	1.00255		9.60272	0.36375	0.65735	0.06152		9.60272	0.36375	0.00795	9.60272	0.06152	0.00739
8148.49	1.00311	1.00367	1.01223	1.00278		9.6334	0.38643	0.65261	0.05204		9.6334	0.38643	0.00797	9.6334	0.05204	0.00695
8153.42	1.00502	1.00293	1.01295	1.00283		9.66408	0.40716	0.64409	0.0409		9.66408	0.40716	0.00763	9.66408	0.0409	0.00677
8158.37	1.00516	1.00318	1.01179	1.00287		9.69476	0.42598	0.6315	0.02868		9.69476	0.42598	0.00695	9.69476	0.02868	0.00685
8163.35	1.00428	1.00299	1.00961	1.00253		9.72544	0.44297	0.61456	0.01633		9.72544	0.44297	0.006	9.72544	0.01633	0.00713
8168.34	1.00301	1.00396	1.00739	1.00235		9.75612	0.45818	0.59307	0.00817		9.75612	0.45818	0.00487	9.75612	0.00817	0.00749
8173.38	1.00263	1.00436	1.0057	1.00223		9.7868	0.47152	0.56698	0.01509		9.7868	0.47152	0.00369	9.7868	0.01509	0.00782
8178.45	1.00239	1.0022	1.00501	1.00183		9.81748	0.48274	0.53644	0.02646		9.81748	0.48274	0.0027	9.81748	0.02646	0.00804
8183.53	1.00464	0.99812	1.00492	1.00225		9.84816	0.49147	0.50185	0.03727		9.84816	0.49147	0.00228	9.84816	0.03727	0.00808
8188.65	1.0048	0.99502	1.00474	1.00207		9.87884	0.49729	0.46385	0.04659		9.87884	0.49729	0.00264	9.87884	0.04659	0.0079
8193.79	1.0033	0.99461	1.00409	1.00209		9.90952	0.49986	0.4234	0.05399		9.90952	0.49986	0.00341	9.90952	0.05399	0.00747
8198.96	1.00267	0.99445	1.00295	1.00222		9.9402	0.49907	0.38176	0.05917		9.9402	0.49907	0.0042	9.9402	0.05917	0.0068
8204.16	1.00229	0.99549	1.00152	1.00202		9.97088	0.49527	0.3405	0.06198		9.97088	0.49527	0.00489	9.97088	0.06198	0.00592
8209.39	1.00149	0.9967	1.00021	1.00191
8214.64	1.00296	0.99769	0.99914	1.00205
8219.92	1.00263	0.99972	0.99794	1.00156
8225.23	1.00166	1.00252	0.99715	1.00163
8230.57	1.0015	1.00477	0.99709	1.00099
8235.92	0.99935	1.00683	0.99788	1.00099
8241.32	0.99796	1.00629	0.99919	1.00064
8246.74	0.9997	1.00438	1.00094	1.00019
8252.19	0.99889	1.0031	1.00314	1.00031
8257.65	0.99848	1.0016	1.00545	1.00035
8263.16	0.99942	1.00149	1.00721	1.00049
8268.69	1.00168	1.00074	1.00787	1.00103
8274.25	1.00128	0.9994	1.00753	1.00159
8279.83	1.00196	1.00037	1.00641	1.00186
8285.43	1.00283	1.00085	1.00513	1.0022
8291.07	1.0034	1.00072	1.00382	1.00245
8296.74	1.00392	0.99902	1.00251	1.00289
8302.43	1.00271	0.99982	1.00126	1.00332
8308.15	1.00434	1.00017	1.00042	1.00313
8313.89	1.00428	1.00038	0.99988	1.00334
8319.66	1.004	1.00046	0.99917	1.00307
8325.47	1.00478	1.0021	0.99851	1.00311
8331.3	1.00322	1.00447	0.99778	1.00238
8337.16	1.0017	1.00525	0.99723	1.00254
8343.04	1.00144	1.00562	0.99688	1.00264
8348.95	1.00093	1.00507	0.99646	1.00263
8354.9	1.00147	1.00487	0.99612	1.00277
8360.86	1.00048	1.00292	0.99579	1.00124
8366.86	1.0006	1.00123	0.99542	1.0014
8372.87	0.99956	1.00074	0.9952	1.00115
8378.92	0.99951	0.99946	0.99526	1.00041
8385	0.99968	0.99761	0.99534	1.00067
8391.1	0.99979	0.99686	0.9951	1.00059
8397.23	0.99848	0.99656	0.99489	0.9998
8403.38	0.99598	0.99642	0.9947	1.00012
8409.58	0.99809	0.99717	0.99413	0.99995
8415.79	0.99738	0.99782	0.99346	0.9998
8422.02	0.99727	0.99765	0.99254	0.99931
8428.3	0.99628	0.99732	0.99154	0.99904
8434.59	0.99851	0.99722	0.99033	0.99872
8440.92	0.99804	0.99746	0.98911	0.99855
8447.28	0.9994	0.99873	0.98788	0.99758
8453.65	1.00014	0.99956	0.98656	0.99744
8460.06	0.99802	1.00008	0.98527	0.99733
8466.5	0.99933	1.00026	0.98404	0.99665
8472.94	1.0026	0.99952	0.98266	0.99642
8479.44	0.99964	0.99888	0.98172	0.99559
8485.96	0.99416	0.99807	0.98054	0.99494
8492.49	0.99707	0.99665	0.97915	0.99498
8499.06	0.99662	0.9962	0.97802	0.9942
8505.67	1.00108	0.99556	0.9767	0.99386

## Sheet: Figure 3
Figure 3a													Figure 3b										Figure 3c															Figure 3d					Figure 3e
0.9	0.21832	-0.0471	0.9	-0.02202	-0.08892	0.9	-0.01357	0.1219	0.9	-0.02394	0.00948		0.6	84.8589	0.53	79.5638	0.6	59.7241	0.454	70.1513																							0.9	0.00139	-0.01735	0.9	0.01364	-0.01205	0.9
0.899	0.21128	-0.04684	0.899	-0.03006	-0.08777	0.899	-0.01254	0.12104	0.899	-0.02337	0.00948		0.55	89.438	0.48	83.4215	0.55	66.4897	0.404	71.5872			1.1	0.01116	0.09673	1.1	0.01487	0.0406	1.1	0.00443	0.04491	1.1	0.02625	0.05819	1.1	-0.00964	-9.51168e-05	0.65	79.9472	94	14.6168	83.0181	0.899	0.00505	-0.01716	0.899	0.01208	-0.01205	0.899
0.898	0.20429	-0.04679	0.898	-0.03806	-0.08679	0.898	-0.0113	0.11918	0.898	-0.02299	0.0092		0.5	93.3734	0.43	86.2189	0.5	71.7279	0.354	72.2451			1.099	0.01175	0.09623	1.099	0.01468	0.04014	1.099	0.00447	0.04447	1.099	0.02572	0.05794	1.099	-0.00893	-0.000142675	0.6	91.3737	95.7108	14.8422	83.9697	0.898	0.00851	-0.01709	0.898	0.00994	-0.01209	0.898
0.897	0.19823	-0.04617	0.897	-0.04577	-0.08573	0.897	-0.01057	0.1174	0.897	-0.02201	0.00892		0.45	96.1786	0.38	88.2845	0.45	75.4905	0.304	72.5548			1.098	0.01213	0.09543	1.098	0.0142	0.03965	1.098	0.00436	0.04411	1.098	0.02463	0.05753	1.098	-0.00851	-0.000190234	0.55	95.7618	90.7438	18.0034	83.8697	0.897	0.01105	-0.01701	0.897	0.00775	-0.0121	0.897
0.896	0.192	-0.04613	0.896	-0.05318	-0.08471	0.896	-0.01014	0.11559	0.896	-0.02109	0.00855		0.4	97.7602	0.33	89.6967	0.4	78.1723	0.254	72.4802			1.097	0.01194	0.09456	1.097	0.0135	0.03922	1.097	0.00425	0.04373	1.097	0.0234	0.05718	1.097	-0.00813	-0.000219958	0.5	96.7573	87.732	27.834	84.0523	0.896	0.01323	-0.01677	0.896	0.00518	-0.01211	0.896
0.895	0.18606	-0.04602	0.895	-0.06034	-0.08374	0.895	-0.00959	0.11322	0.895	-0.02014	0.00836		0.35	98.573	0.28	90.5812	0.35	80.0324	0.204	72.3507			1.096	0.01171	0.09377	1.096	0.01314	0.03883	1.096	0.00415	0.04338	1.096	0.02232	0.05689	1.096	-0.00764	-0.000261571	0.45	96.1681	85.6906	41.0399	84.1268	0.895	0.01397	-0.01672	0.895	0.00244	-0.01212	0.895
0.894	0.18	-0.04504	0.894	-0.06737	-0.08268	0.894	-0.00863	0.111	0.894	-0.01891	0.00822		0.3	99.1051	0.23	91.0469	0.3	81.1297	0.154	72.8103			1.095	0.01161	0.09298	1.095	0.01269	0.03846	1.095	0.00402	0.0431	1.095	0.02137	0.0566	1.095	-0.00724	-0.000315074	0.401	94.1486	84.6418	47.9502	83.6684	0.894	0.01474	-0.01663	0.894	0.000505263	-0.01212	0.894
0.893	0.17436	-0.04546	0.893	-0.07461	-0.08174	0.893	-0.00813	0.10873	0.893	-0.01827	0.00789		0.25	99.4458	0.18	91.3101	0.25	81.4709	0.104	72.7011			1.094	0.01176	0.09225	1.094	0.01256	0.03813	1.094	0.00387	0.04282	1.094	0.02039	0.05633	1.094	-0.00694	-0.000350743	0.35	91.7215	83.6831	48.0715	83.1724	0.893	0.01533	-0.01649	0.893	-0.00105	-0.01213	0.893
0.892	0.16867	-0.04496	0.892	-0.08177	-0.08081	0.892	-0.00749	0.1065	0.892	-0.01781	0.00752		0.2	99.6939	0.13	91.2761	0.2	81.1234	0.054	71.8916			1.093	0.01131	0.09161	1.093	0.0121	0.03781	1.093	0.00371	0.04255	1.093	0.01937	0.05611	1.093	-0.00635	-0.000356688	0.301	88.3479	82.4936	43.81	82.2475	0.892	0.01545	-0.01648	0.892	-0.00265	-0.0121	0.892
0.891	0.16345	-0.04416	0.891	-0.08888	-0.07992	0.891	-0.00695	0.10441	0.891	-0.01743	0.0071		0.15	99.3141	0.08	91.1972	0.15	80.3704	0.004	70.0654			1.092	0.01078	0.09096	1.092	0.01171	0.03751	1.092	0.00356	0.04231	1.092	0.01882	0.05589	1.092	-0.00593	-0.000392357						0.891	0.01549	-0.01636	0.891	-0.004	-0.01212	0.891
0.89	0.15849	-0.04432	0.89	-0.09587	-0.07898	0.89	-0.00661	0.10173	0.89	-0.01697	0.00677		0.1	98.3931	0.03	90.2105	0.1	79.5391	-0.046	67.2951			1.091	0.01071	0.09038	1.091	0.01151	0.03724	1.091	0.00355	0.04206	1.091	0.01797	0.05568	1.091	-0.00589	-0.000422081						0.89	0.01541	-0.01627	0.89	-0.00564	-0.01212	0.89
0.889	0.15328	-0.04438	0.889	-0.10253	-0.07809	0.889	-0.0064	0.09928	0.889	-0.01651	0.00645		0.05	97.5036			0.05	78.5849	-0.096	64.0224			1.09	0.01036	0.0898	1.09	0.01113	0.03698	1.09	0.0034	0.04184	1.09	0.01733	0.0555	1.09	-0.00561	-0.00043397						0.889	0.01528	-0.01619	0.889	-0.00707	-0.01213	0.889
0.888	0.14863	-0.04369	0.888	-0.10956	-0.07724	0.888	-0.00632	0.0965	0.888	-0.01596	0.00607		0	96.6939			0	78.1057	-0.146	60.8131			1.089	0.01002	0.08922	1.089	0.01107	0.03673	1.089	0.00328	0.04162	1.089	0.01665	0.05533	1.089	-0.00568	-0.000499363						0.888	0.01495	-0.01618	0.888	-0.00792	-0.01213	0.888
0.887	0.14424	-0.04343	0.887	-0.11663	-0.07643	0.887	-0.00611	0.09373	0.887	-0.01549	0.00579												1.088	0.00998	0.08879	1.088	0.01052	0.03649	1.088	0.00321	0.04143	1.088	0.01602	0.05517	1.088	-0.00515	-0.000475584						0.887	0.01457	-0.01611	0.887	-0.00914	-0.01214	0.887
0.886	0.13972	-0.04346	0.886	-0.12345	-0.07563	0.886	-0.00585	0.09151	0.886	-0.01503	0.00561												1.087	0.00994	0.08828	1.087	0.0102	0.03625	1.087	0.00313	0.04122	1.087	0.01533	0.05501	1.087	-0.00486	-0.000481529						0.886	0.01402	-0.01608	0.886	-0.00989	-0.01216	0.886
0.885	0.13533	-0.04265	0.885	-0.13023	-0.07478	0.885	-0.00564	0.08874	0.885	-0.01499	0.00514												1.086	0.00981	0.08785	1.086	0.00989	0.03602	1.086	0.00296	0.04101	1.086	0.01477	0.05487	1.086	-0.0047	-0.000523142						0.885	0.01402	-0.01597	0.885	-0.01069	-0.01213	0.885
0.884	0.1314	-0.04291	0.884	-0.13697	-0.07397	0.884	-0.00552	0.08624	0.884	-0.01499	0.0049												1.085	0.00981	0.08742	1.085	0.0095	0.03584	1.085	0.0029	0.04084	1.085	0.01422	0.0548	1.085	-0.00457	-0.000529087						0.884	0.0136	-0.01591	0.884	-0.01183	-0.01213	0.884
0.883	0.12732	-0.04281	0.883	-0.14387	-0.07325	0.883	-0.00547	0.08351	0.883	-0.01478	0.00453												1.084	0.00943	0.08699	1.084	0.00928	0.03564	1.084	0.00294	0.04068	1.084	0.01392	0.0547	1.084	-0.0043	-0.000517197						0.883	0.01297	-0.01591	0.883	-0.01314	-0.01216	0.883
0.882	0.12331	-0.04207	0.882	-0.15006	-0.07231	0.882	-0.00531	0.08087	0.882	-0.01457	0.00425												1.083	0.00905	0.08662	1.083	0.00884	0.03545	1.083	0.00287	0.04051	1.083	0.01342	0.05462	1.083	-0.00401	-0.000564756						0.882	0.01263	-0.01582	0.882	-0.01352	-0.01214	0.882
0.881	0.11936	-0.04206	0.881	-0.15617	-0.07138	0.881	-0.00497	0.07838	0.881	-0.01406	0.0042												1.082	0.00872	0.08626	1.082	0.0087	0.03527	1.082	0.00274	0.04036	1.082	0.01276	0.05454	1.082	-0.0038	-0.000558811						0.881	0.01217	-0.01576	0.881	-0.01381	-0.01214	0.881
0.88	0.11566	-0.04216	0.88	-0.16316	-0.07057	0.88	-0.00467	0.07592	0.88	-0.01411	0.00402												1.081	0.00863	0.08597	1.081	0.00862	0.03509	1.081	0.00271	0.04019	1.081	0.0121	0.05445	1.081	-0.00387	-0.00059448						0.88	0.01175	-0.01573	0.88	-0.0144	-0.01214	0.88
0.879	0.11187	-0.04145	0.879	-0.17006	-0.06985	0.879	-0.00472	0.07333	0.879	-0.01423	0.00374												1.08	0.00867	0.08569	1.08	0.00854	0.03493	1.08	0.00262	0.04008	1.08	0.01178	0.05434	1.08	-0.00367	-0.000612314						0.879	0.01137	-0.01568	0.879	-0.01491	-0.01214	0.879
0.878	0.10813	-0.0416	0.878	-0.17705	-0.06909	0.878	-0.00455	0.07083	0.878	-0.01444	0.00341												1.079	0.00846	0.08532	1.079	0.00816	0.03477	1.079	0.00254	0.03995	1.079	0.01155	0.05425	1.079	-0.00339	-0.00058259						0.878	0.01099	-0.01561	0.878	-0.01562	-0.01215	0.878
0.877	0.1048	-0.04147	0.877	-0.18337	-0.06828	0.877	-0.00438	0.06865	0.877	-0.01516	0.00313												1.078	0.00825	0.08511	1.078	0.00797	0.03464	1.078	0.00262	0.03983	1.078	0.01134	0.05416	1.078	-0.0031	-0.000600425						0.877	0.01061	-0.0156	0.877	-0.01642	-0.01216	0.877
0.876	0.10137	-0.041	0.876	-0.19015	-0.06756	0.876	-0.00451	0.06606	0.876	-0.01533	0.00299												1.077	0.00829	0.08482	1.077	0.00791	0.0345	1.077	0.00249	0.03969	1.077	0.01114	0.05409	1.077	-0.00323	-0.000642038						0.876	0.0104	-0.01551	0.876	-0.01688	-0.01217	0.876
0.875	0.09799	-0.04094	0.875	-0.1968	-0.06679	0.875	-0.00451	0.06361	0.875	-0.01541	0.00285												1.076	0.00829	0.08453	1.076	0.00785	0.03436	1.076	0.00246	0.03958	1.076	0.01079	0.05401	1.076	-0.00295	-0.000624204						0.875	0.01002	-0.01548	0.875	-0.01764	-0.01217	0.875
0.874	0.09475	-0.04103	0.874	-0.20354	-0.06607	0.874	-0.00417	0.06138	0.874	-0.01558	0.00276												1.075	0.00821	0.08431	1.075	0.00763	0.03424	1.075	0.00248	0.03948	1.075	0.01043	0.05397	1.075	-0.00287	-0.00059448						0.874	0.00952	-0.01544	0.874	-0.01848	-0.01215	0.874
0.873	0.09174	-0.04035	0.873	-0.21027	-0.06544	0.873	-0.00396	0.05925	0.873	-0.01621	0.00243												1.074	0.008	0.08403	1.074	0.00749	0.03409	1.074	0.0023	0.03938	1.074	0.01014	0.05389	1.074	-0.00277	-0.000630149						0.873	0.00914	-0.01543	0.873	-0.01865	-0.01214	0.873
0.872	0.08874	-0.04041	0.872	-0.21676	-0.06463	0.872	-0.00425	0.05679	0.872	-0.01693	0.00229												1.073	0.00804	0.08381	1.073	0.00751	0.03396	1.073	0.00238	0.03927	1.073	0.00984	0.05382	1.073	-0.00266	-0.000636093						0.872	0.00905	-0.01533	0.872	-0.01874	-0.01214	0.872
0.871	0.08537	-0.04054	0.871	-0.22303	-0.06391	0.871	-0.00438	0.05461	0.871	-0.01764	0.00215												1.072	0.00792	0.08366	1.072	0.00748	0.03383	1.072	0.0022	0.03918	1.072	0.00959	0.05381	1.072	-0.0028	-0.000636093						0.871	0.00863	-0.01527	0.871	-0.01933	-0.01217	0.871
0.87	0.08227	-0.04	0.87	-0.22935	-0.0631	0.87	-0.0048	0.05216	0.87	-0.01811	0.00206												1.071	0.00745	0.08345	1.071	0.00731	0.03371	1.071	0.00225	0.0391	1.071	0.00907	0.05379	1.071	-0.00296	-0.000659873						0.87	0.00825	-0.01523	0.87	-0.02034	-0.01216	0.87
0.869	0.07924	-0.03991	0.869	-0.23608	-0.06242	0.869	-0.00514	0.05021	0.869	-0.01844	0.00206												1.07	0.00716	0.08323	1.07	0.0071	0.0336	1.07	0.0022	0.03898	1.07	0.00868	0.05369	1.07	-0.0027	-0.000659873						0.869	0.00808	-0.01516	0.869	-0.02072	-0.01217	0.869
0.868	0.07633	-0.04001	0.868	-0.2432	-0.06183	0.868	-0.00509	0.04803	0.868	-0.01857	0.0022												1.069	0.00686	0.08309	1.069	0.00711	0.0335	1.069	0.0022	0.0389	1.069	0.00852	0.05364	1.069	-0.00236	-0.000647983						0.868	0.00775	-0.0151	0.868	-0.02126	-0.01216	0.868
0.867	0.07357	-0.03957	0.867	-0.24926	-0.06102	0.867	-0.00543	0.0458	0.867	-0.01886	0.00224												1.068	0.00678	0.08287	1.068	0.00703	0.03335	1.068	0.00204	0.03881	1.068	0.00849	0.0536	1.068	-0.00242	-0.000671762						0.867	0.00779	-0.01508	0.867	-0.02139	-0.01215	0.867
0.866	0.071	-0.03936	0.866	-0.25617	-0.06051	0.866	-0.00581	0.04385	0.866	-0.01937	0.00224												1.067	0.00657	0.08273	1.067	0.0069	0.03325	1.067	0.00209	0.03871	1.067	0.00844	0.05356	1.067	-0.00226	-0.000689597						0.866	0.00758	-0.01502	0.866	-0.02164	-0.01214	0.866
0.865	0.06893	-0.03948	0.865	-0.26257	-0.0597	0.865	-0.00623	0.04189	0.865	-0.02051	0.00215												1.066	0.00657	0.08251	1.066	0.00678	0.03317	1.066	0.00199	0.03865	1.066	0.00812	0.0535	1.066	-0.0022	-0.000689597						0.865	0.00775	-0.01502	0.865	-0.02244	-0.01215	0.865
0.864	0.06661	-0.03902	0.864	-0.26926	-0.05911	0.864	-0.00657	0.03998	0.864	-0.02143	0.0022												1.065	0.00665	0.08237	1.065	0.00645	0.0331	1.065	0.00196	0.03857	1.065	0.00795	0.05345	1.065	-0.00226	-0.000695541						0.864	0.00737	-0.01499	0.864	-0.02333	-0.01215	0.864
0.863	0.06417	-0.03924	0.863	-0.27558	-0.05826	0.863	-0.00661	0.03789	0.863	-0.0224	0.00229												1.064	0.00665	0.08229	1.064	0.00645	0.03301	1.064	0.00182	0.03848	1.064	0.00785	0.05343	1.064	-0.00208	-0.000689597						0.863	0.00712	-0.01498	0.863	-0.02349	-0.01216	0.863
0.862	0.06173	-0.03896	0.862	-0.28223	-0.05771	0.862	-0.00661	0.03626	0.862	-0.02362	0.00238												1.063	0.00657	0.08215	1.063	0.00634	0.03293	1.063	0.00196	0.03841	1.063	0.0076	0.05341	1.063	-0.00231	-0.000689597						0.862	0.00686	-0.01498	0.862	-0.02366	-0.01217	0.862
0.861	0.05949	-0.0386	0.861	-0.28935	-0.05703	0.861	-0.00682	0.03439	0.861	-0.02505	0.00229												1.062	0.00653	0.082	1.062	0.00611	0.03285	1.062	0.00189	0.03832	1.062	0.00741	0.05337	1.062	-0.00207	-0.000707431						0.861	0.00682	-0.01493	0.861	-0.02438	-0.01211	0.861
0.86	0.05735	-0.03878	0.86	-0.29541	-0.05631	0.86	-0.00691	0.03249	0.86	-0.02623	0.00234												1.061	0.00619	0.08186	1.061	0.00584	0.03274	1.061	0.00184	0.03826	1.061	0.00732	0.05333	1.061	-0.00188	-0.000695541						0.86	0.00661	-0.01489	0.86	-0.02467	-0.01214	0.86
0.859	0.05503	-0.03882	0.859	-0.30211	-0.05571	0.859	-0.00741	0.03071	0.859	-0.02754	0.00243												1.06	0.00598	0.08172	1.06	0.00559	0.03265	1.06	0.00187	0.03822	1.06	0.0071	0.0533	1.06	-0.00188	-0.00073121						0.859	0.00632	-0.01488	0.859	-0.02543	-0.01216	0.859
0.858	0.05288	-0.03835	0.858	-0.30821	-0.05499	0.858	-0.00808	0.02912	0.858	-0.02909	0.00243												1.059	0.00589	0.08164	1.059	0.00537	0.03259	1.059	0.00179	0.03814	1.059	0.00681	0.05326	1.059	-0.00194	-0.000725265						0.858	0.00606	-0.01485	0.858	-0.02568	-0.01214	0.858
0.857	0.05069	-0.03848	0.857	-0.31461	-0.05427	0.857	-0.00876	0.02753	0.857	-0.03061	0.00243												1.058	0.00568	0.0815	1.058	0.00531	0.03252	1.058	0.00176	0.03806	1.058	0.00662	0.05325	1.058	-0.00179	-0.000725265						0.857	0.00598	-0.01478	0.857	-0.02619	-0.01216	0.857
0.856	0.04834	-0.0385	0.856	-0.32084	-0.05359	0.856	-0.00931	0.02594	0.856	-0.03221	0.00257												1.057	0.00568	0.08143	1.057	0.00522	0.03244	1.057	0.00174	0.03799	1.057	0.0063	0.05323	1.057	-0.00171	-0.000749045						0.856	0.00573	-0.01479	0.856	-0.02737	-0.01216	0.856
0.855	0.04653	-0.03824	0.855	-0.3272	-0.05287	0.855	-0.00981	0.02444	0.855	-0.03394	0.00266												1.056	0.00556	0.08135	1.056	0.00519	0.03238	1.056	0.00168	0.03794	1.056	0.00618	0.05323	1.056	-0.00169	-0.000749045						0.855	0.00577	-0.01478	0.855	-0.02766	-0.01216	0.855
0.854	0.04472	-0.03811	0.854	-0.33394	-0.05227	0.854	-0.00994	0.02294	0.854	-0.03579	0.00276												1.055	0.00556	0.08121	1.055	0.0051	0.03229	1.055	0.00175	0.03787	1.055	0.00588	0.05318	1.055	-0.00165	-0.00073121						0.854	0.00581	-0.01475	0.854	-0.02804	-0.01213	0.854
0.853	0.04269	-0.03805	0.853	-0.34034	-0.05151	0.853	-0.01027	0.02163	0.853	-0.03764	0.00294												1.054	0.00526	0.08107	1.054	0.00504	0.03222	1.054	0.00165	0.0378	1.054	0.00582	0.05316	1.054	-0.00176	-0.000772824						0.853	0.00556	-0.01473	0.853	-0.02863	-0.01212	0.853
0.852	0.04097	-0.0378	0.852	-0.34724	-0.05087	0.852	-0.01069	0.02022	0.852	-0.03966	0.00308												1.053	0.00531	0.08099	1.053	0.00491	0.03215	1.053	0.00162	0.03773	1.053	0.00574	0.05317	1.053	-0.00173	-0.000772824						0.852	0.0056	-0.01472	0.852	-0.0288	-0.01214	0.852
0.851	0.03941	-0.03778	0.851	-0.3536	-0.05023	0.851	-0.0112	0.01895	0.851	-0.04139	0.00332												1.052	0.00526	0.08092	1.052	0.0049	0.03211	1.052	0.00151	0.03764	1.052	0.00568	0.05312	1.052	-0.00168	-0.000772824						0.851	0.0056	-0.01468	0.851	-0.02922	-0.01212	0.851
0.85	0.03768	-0.03796	0.85	-0.36034	-0.0496	0.85	-0.01183	0.01754	0.85	-0.04333	0.00364												1.051	0.00514	0.08085	1.051	0.0049	0.03205	1.051	0.00146	0.03759	1.051	0.00563	0.05312	1.051	-0.00157	-0.000737155						0.85	0.00564	-0.01461	0.85	-0.02977	-0.01214	0.85
0.849	0.03638	-0.0376	0.849	-0.36661	-0.04883	0.849	-0.01242	0.01617	0.849	-0.04501	0.00402												1.05	0.00514	0.08078	1.05	0.00455	0.03201	1.05	0.00157	0.03755	1.05	0.00548	0.05307	1.05	-0.00162	-0.000737155						0.849	0.00556	-0.01464	0.849	-0.03074	-0.01214	0.849
0.848	0.03461	-0.0377	0.848	-0.37381	-0.04837	0.848	-0.01305	0.01504	0.848	-0.04695	0.00439												1.049	0.00484	0.08063	1.049	0.00445	0.03193	1.049	0.0015	0.03752	1.049	0.00515	0.05305	1.049	-0.00135	-0.000778769						0.848	0.00556	-0.01459	0.848	-0.03166	-0.01214	0.848
0.847	0.03293	-0.03761	0.847	-0.38017	-0.04752	0.847	-0.01364	0.01381	0.847	-0.04931	0.00472												1.048	0.00484	0.08056	1.048	0.00459	0.03188	1.048	0.00152	0.03748	1.048	0.00496	0.05306	1.048	-0.0015	-0.0007431						0.847	0.00531	-0.01458	0.847	-0.03238	-0.01214	0.847
0.846	0.03133	-0.03747	0.846	-0.38749	-0.04713	0.846	-0.01457	0.01249	0.846	-0.05171	0.00504												1.047	0.00463	0.08049	1.047	0.00446	0.0318	1.047	0.00141	0.03741	1.047	0.00467	0.05306	1.047	-0.00141	-0.00073121						0.846	0.00505	-0.01458	0.846	-0.03238	-0.01213	0.846
0.845	0.02956	-0.03749	0.845	-0.39326	-0.04624	0.845	-0.01549	0.01154	0.845	-0.05411	0.00542												1.046	0.00459	0.08042	1.046	0.0044	0.03175	1.046	0.00146	0.03736	1.046	0.00458	0.05308	1.046	-0.00123	-0.00073121						0.845	0.00522	-0.01456	0.845	-0.0328	-0.01212	0.845
0.844	0.028	-0.03761	0.844	-0.39983	-0.04561	0.844	-0.01638	0.01027	0.844	-0.05684	0.00565												1.045	0.00429	0.08042	1.045	0.00442	0.0317	1.045	0.00153	0.03734	1.045	0.00446	0.05306	1.045	-0.00114	-0.000749045						0.844	0.00539	-0.01454	0.844	-0.03364	-0.01213	0.844
0.843	0.02661	-0.03722	0.843	-0.40547	-0.04471	0.843	-0.01709	0.00922	0.843	-0.05962	0.00598												1.044	0.00421	0.08027	1.044	0.00428	0.03165	1.044	0.00143	0.03731	1.044	0.00438	0.05303	1.044	-0.00122	-0.000772824						0.843	0.00505	-0.01454	0.843	-0.03406	-0.01214	0.843
0.842	0.02518	-0.03736	0.842	-0.41208	-0.04412	0.842	-0.01773	0.00822	0.842	-0.06211	0.00654												1.043	0.00425	0.08027	1.043	0.00421	0.0316	1.043	0.00147	0.03724	1.043	0.00442	0.05303	1.043	-0.00113	-0.000778769						0.842	0.00531	-0.01449	0.842	-0.03482	-0.01212	0.842
0.841	0.02429	-0.03725	0.841	-0.41912	-0.0434	0.841	-0.01857	0.0075	0.841	-0.06484	0.00701												1.042	0.00417	0.0802	1.042	0.00423	0.03153	1.042	0.00143	0.0372	1.042	0.00432	0.05301	1.042	-0.00131	-0.000766879						0.841	0.00509	-0.01448	0.841	-0.03545	-0.01212	0.841
0.84	0.02295	-0.03709	0.84	-0.42564	-0.0428	0.84	-0.01954	0.0065	0.84	-0.06758	0.00747												1.041	0.00429	0.08013	1.041	0.00403	0.03148	1.041	0.00138	0.03715	1.041	0.0041	0.05301	1.041	-0.00122	-0.000749045						0.84	0.00497	-0.01448	0.84	-0.03592	-0.01212	0.84
0.839	0.02177	-0.03729	0.839	-0.43251	-0.04217	0.839	-0.02055	0.00572	0.839	-0.07086	0.00799												1.04	0.00413	0.08006	1.04	0.004	0.03144	1.04	0.00135	0.03712	1.04	0.0041	0.05301	1.04	-0.00112	-0.000778769						0.839	0.00522	-0.01441	0.839	-0.03655	-0.01212	0.839
0.838	0.02042	-0.03741	0.838	-0.43941	-0.04144	0.838	-0.02168	0.00477	0.838	-0.07423	0.00845												1.039	0.00421	0.07998	1.039	0.004	0.03138	1.039	0.00133	0.03708	1.039	0.00393	0.05299	1.039	-0.00118	-0.000796603						0.838	0.00509	-0.0144	0.838	-0.03684	-0.01209	0.838
0.837	0.01886	-0.03713	0.837	-0.44577	-0.04081	0.837	-0.02265	0.004	0.837	-0.07739	0.00901												1.038	0.00429	0.07991	1.038	0.00386	0.03134	1.038	0.00132	0.03702	1.038	0.00389	0.05298	1.038	-0.00115	-0.000796603						0.837	0.00488	-0.0144	0.837	-0.03726	-0.01208	0.837
0.836	0.01789	-0.03725	0.836	-0.45389	-0.0403	0.836	-0.02358	0.00309	0.836	-0.08067	0.00958												1.037	0.00421	0.07991	1.037	0.00382	0.0313	1.037	0.00133	0.03699	1.037	0.00372	0.05299	1.037	-0.00115	-0.000808493						0.836	0.00488	-0.01443	0.836	-0.03764	-0.01208	0.836
0.835	0.01655	-0.03721	0.835	-0.45966	-0.03936	0.835	-0.0248	0.00236	0.835	-0.08404	0.01023												1.036	0.00404	0.07984	1.036	0.00369	0.03124	1.036	0.00125	0.03696	1.036	0.00359	0.05296	1.036	-0.00121	-0.000802548						0.835	0.0048	-0.01438	0.835	-0.03848	-0.01209	0.835
0.834	0.01549	-0.03699	0.834	-0.46695	-0.03885	0.834	-0.02615	0.00177	0.834	-0.08728	0.01093												1.035	0.004	0.07977	1.035	0.00362	0.03124	1.035	0.00124	0.03694	1.035	0.0035	0.05293	1.035	-0.00115	-0.000790658						0.834	0.00459	-0.01437	0.834	-0.03949	-0.0121	0.834
0.833	0.01448	-0.03721	0.833	-0.4728	-0.03792	0.833	-0.02758	0.00114	0.833	-0.09006	0.01177												1.034	0.00413	0.07977	1.034	0.00363	0.03119	1.034	0.00127	0.03687	1.034	0.00349	0.05296	1.034	-0.00109	-0.000802548						0.833	0.00467	-0.01435	0.833	-0.03992	-0.0121	0.833
0.832	0.01314	-0.03725	0.832	-0.48038	-0.03745	0.832	-0.02888	0.000499788	0.832	-0.09318	0.01252												1.033	0.00404	0.07969	1.033	0.00353	0.03115	1.033	0.00122	0.03683	1.033	0.00334	0.05296	1.033	-0.000934737	-0.000790658						0.832	0.0048	-0.01432	0.832	-0.04076	-0.01209	0.832
0.831	0.01217	-0.03702	0.831	-0.48669	-0.03656	0.831	-0.03032	-4.54352e-05	0.831	-0.09722	0.01313												1.032	0.004	0.07969	1.032	0.00349	0.03111	1.032	0.00119	0.03682	1.032	0.00321	0.05295	1.032	-0.000738947	-0.000808493						0.831	0.00467	-0.01429	0.831	-0.04105	-0.01209	0.831
0.83	0.01112	-0.03712	0.83	-0.49339	-0.03588	0.83	-0.03179	-0.000772399	0.83	-0.10118	0.01373												1.031	0.00379	0.07962	1.031	0.00349	0.03108	1.031	0.00117	0.03677	1.031	0.00314	0.05293	1.031	-0.000915789	-0.000814437						0.83	0.00476	-0.01428	0.83	-0.04223	-0.0121	0.83
0.829	0.01027	-0.03712	0.829	-0.49975	-0.03507	0.829	-0.03339	-0.00132	0.829	-0.10514	0.01453												1.03	0.00349	0.07955	1.03	0.00337	0.03102	1.03	0.0012	0.03674	1.03	0.00322	0.05293	1.03	-0.00104	-0.000820382						0.829	0.00505	-0.01424	0.829	-0.0432	-0.01208	0.829
0.828	0.00964	-0.03702	0.828	-0.50648	-0.03439	0.828	-0.03478	-0.00173	0.828	-0.10935	0.01518												1.029	0.00324	0.07955	1.029	0.00338	0.031	1.029	0.00124	0.03669	1.029	0.00304	0.05295	1.029	-0.00109	-0.000802548						0.828	0.00488	-0.01426	0.828	-0.04312	-0.01206	0.828
0.827	0.00867	-0.03722	0.827	-0.51364	-0.0338	0.827	-0.03625	-0.00209	0.827	-0.11364	0.01597												1.028	0.00333	0.07955	1.028	0.00326	0.03096	1.028	0.00112	0.03667	1.028	0.00294	0.05291	1.028	-0.000783158	-0.000826327						0.827	0.00493	-0.01425	0.827	-0.04371	-0.01206	0.827
0.826	0.00766	-0.03721	0.826	-0.52	-0.03291	0.826	-0.03777	-0.00241	0.826	-0.11768	0.01677												1.027	0.00349	0.07948	1.027	0.00318	0.03091	1.027	0.0011	0.03662	1.027	0.00278	0.05293	1.027	-0.000846316	-0.000838217						0.826	0.00501	-0.01419	0.826	-0.04442	-0.01205	0.826
0.825	0.00682	-0.03705	0.825	-0.52678	-0.03219	0.825	-0.03971	-0.00286	0.825	-0.12189	0.01756												1.026	0.00324	0.07948	1.026	0.00314	0.03089	1.026	0.00115	0.03659	1.026	0.00266	0.05293	1.026	-0.000795789	-0.000861996						0.825	0.00484	-0.01421	0.825	-0.04531	-0.01204	0.825
0.824	0.00581	-0.03726	0.824	-0.53276	-0.0313	0.824	-0.04135	-0.00314	0.824	-0.12623	0.01836												1.025	0.00312	0.07941	1.025	0.00303	0.03087	1.025	0.00106	0.03655	1.025	0.00256	0.05291	1.025	-0.000802105	-0.000826327						0.824	0.00484	-0.01424	0.824	-0.04598	-0.01203	0.824
0.823	0.00509	-0.03732	0.823	-0.54034	-0.03062	0.823	-0.04324	-0.00363	0.823	-0.13053	0.01934												1.024	0.00265	0.07941	1.024	0.00309	0.0308	1.024	0.00109	0.03652	1.024	0.00271	0.05292	1.024	-0.000770526	-0.000826327						0.823	0.00488	-0.0142	0.823	-0.04678	-0.01203	0.823
0.822	0.00417	-0.03711	0.822	-0.54665	-0.02977	0.822	-0.04526	-0.004	0.822	-0.13478	0.02023												1.023	0.00244	0.07933	1.023	0.00307	0.03078	1.023	0.00111	0.03648	1.023	0.00254	0.0529	1.023	-0.00084	-0.000814437						0.822	0.00484	-0.01419	0.822	-0.04741	-0.01203	0.822
0.821	0.00341	-0.03732	0.821	-0.5544	-0.02926	0.821	-0.04712	-0.00427	0.821	-0.13945	0.02107												1.022	0.00244	0.07933	1.022	0.00303	0.03076	1.022	0.00105	0.03646	1.022	0.00238	0.05291	1.022	-0.000909474	-0.000850106						0.821	0.00484	-0.01417	0.821	-0.04867	-0.01206	0.821
0.82	0.00274	-0.03743	0.82	-0.56126	-0.02841	0.82	-0.04918	-0.00459	0.82	-0.14425	0.02195												1.021	0.00236	0.07926	1.021	0.00299	0.03073	1.021	0.00101	0.03644	1.021	0.00251	0.05291	1.021	-0.000972632	-0.000850106						0.82	0.00497	-0.01414	0.82	-0.04931	-0.01205	0.82
0.819	0.00168	-0.03724	0.819	-0.56707	-0.02743	0.819	-0.05112	-0.00477	0.819	-0.14901	0.02284												1.02	0.00219	0.07926	1.02	0.00284	0.03068	1.02	0.00104	0.0364	1.02	0.00247	0.05291	1.02	-0.000909474	-0.000838217						0.819	0.0048	-0.01416	0.819	-0.04989	-0.01204	0.819
0.818	0.000842105	-0.03753	0.818	-0.57469	-0.02675	0.818	-0.05335	-0.00495	0.818	-0.15394	0.02373												1.019	0.00232	0.07919	1.019	0.00284	0.03064	1.019	0.00106	0.03639	1.019	0.00247	0.05293	1.019	-0.000675789	-0.000832272						0.818	0.00472	-0.01411	0.818	-0.05053	-0.01203	0.818
0.817	0.000168421	-0.03748	0.817	-0.58097	-0.02577	0.817	-0.05541	-0.005	0.817	-0.15882	0.02471												1.018	0.00236	0.07919	1.018	0.00291	0.03063	1.018	0.000968211	0.03638	1.018	0.00254	0.05293	1.018	-0.000726316	-0.000832272						0.817	0.00493	-0.0141	0.817	-0.05158	-0.01202	0.817
0.816	-0.000463158	-0.03728	0.816	-0.58867	-0.02514	0.816	-0.05735	-0.00518	0.816	-0.16379	0.02569												1.017	0.00257	0.07919	1.017	0.00284	0.0306	1.017	0.00101	0.03633	1.017	0.00251	0.05291	1.017	-0.000644211	-0.000826327						0.816	0.0048	-0.01409	0.816	-0.05229	-0.01201	0.816
0.815	-0.00168	-0.03765	0.815	-0.59549	-0.02412	0.815	-0.05928	-0.00527	0.815	-0.16855	0.02676												1.016	0.00244	0.07912	1.016	0.00274	0.03058	1.016	0.00104	0.03631	1.016	0.00235	0.05291	1.016	-0.00072	-0.00087983						0.815	0.00472	-0.01407	0.815	-0.05309	-0.01201	0.815
0.814	-0.00189	-0.03771	0.814	-0.60265	-0.02344	0.814	-0.0616	-0.00541	0.814	-0.17356	0.02775												1.015	0.00261	0.07912	1.015	0.00289	0.03053	1.015	0.000992842	0.03628	1.015	0.00228	0.05288	1.015	-0.000776842	-0.000885775						0.814	0.00505	-0.01406	0.814	-0.05394	-0.01203	0.814
0.813	-0.00236	-0.03743	0.813	-0.60968	-0.02263	0.813	-0.06425	-0.0055	0.813	-0.17848	0.02873												1.014	0.00265	0.07912	1.014	0.00269	0.03049	1.014	0.000986526	0.03625	1.014	0.00211	0.05292	1.014	-0.0006	-0.000873885						0.813	0.00488	-0.01406	0.813	-0.05503	-0.01199	0.813
0.812	-0.00253	-0.03756	0.812	-0.6168	-0.02178	0.812	-0.06691	-0.00541	0.812	-0.18337	0.02985												1.013	0.00278	0.07904	1.013	0.00261	0.03046	1.013	0.000986526	0.03624	1.013	0.00214	0.05294	1.013	-0.000581053	-0.000867941						0.812	0.00505	-0.01404	0.812	-0.05554	-0.01198	0.812
0.811	-0.00295	-0.03769	0.811	-0.62451	-0.0211	0.811	-0.06943	-0.00541	0.811	-0.18851	0.03092												1.012	0.00316	0.07904	1.012	0.00264	0.03042	1.012	0.00102	0.03622	1.012	0.00218	0.05293	1.012	-0.000682105	-0.000856051						0.811	0.00514	-0.01403	0.811	-0.05642	-0.01198	0.811
0.81	-0.00362	-0.0376	0.81	-0.63158	-0.02025	0.81	-0.07225	-0.00536	0.81	-0.19398	0.03181												1.011	0.00312	0.07897	1.011	0.00258	0.03038	1.011	0.000918316	0.0362	1.011	0.00186	0.05293	1.011	-0.000701053	-0.00087983						0.81	0.00514	-0.01403	0.81	-0.05646	-0.01194	0.81
0.809	-0.00421	-0.03785	0.809	-0.63844	-0.01924	0.809	-0.07482	-0.00536	0.809	-0.19954	0.03293												1.01	0.00299	0.07897	1.01	0.00247	0.03038	1.01	0.000986526	0.03618	1.01	0.00196	0.05294	1.01	-0.000707368	-0.00089172						0.809	0.00526	-0.01403	0.809	-0.05667	-0.01198	0.809
0.808	-0.00472	-0.03784	0.808	-0.64501	-0.0183	0.808	-0.07743	-0.00509	0.808	-0.20459	0.0341												1.009	0.00269	0.07897	1.009	0.00264	0.03035	1.009	0.000912632	0.03615	1.009	0.00204	0.05293	1.009	-0.000764211	-0.000850106						0.808	0.00531	-0.014	0.808	-0.05823	-0.01199	0.808
0.807	-0.00514	-0.03773	0.807	-0.65213	-0.01732	0.807	-0.08021	-0.00495	0.807	-0.20994	0.03522												1.008	0.00257	0.07897	1.008	0.00259	0.03032	1.008	0.000905684	0.0361	1.008	0.002	0.05293	1.008	-0.000486316	-0.000844161						0.807	0.00526	-0.014	0.807	-0.05937	-0.01195	0.807
0.806	-0.00581	-0.03798	0.806	-0.65945	-0.01652	0.806	-0.08303	-0.00491	0.806	-0.21516	0.03639												1.007	0.00244	0.0789	1.007	0.00252	0.03029	1.007	0.000906316	0.03609	1.007	0.00196	0.05294	1.007	-0.000612632	-0.000867941						0.806	0.00539	-0.01399	0.806	-0.06042	-0.01197	0.806
0.805	-0.00611	-0.03807	0.805	-0.66627	-0.0155	0.805	-0.08594	-0.00495	0.805	-0.22038	0.03779												1.006	0.00223	0.0789	1.006	0.00258	0.03027	1.006	0.000999158	0.03606	1.006	0.00204	0.05294	1.006	-0.000448421	-0.000915499						0.805	0.00568	-0.01397	0.805	-0.06131	-0.01195	0.805
0.804	-0.00682	-0.03803	0.804	-0.67385	-0.01465	0.804	-0.08888	-0.00482	0.804	-0.22589	0.0391												1.005	0.00227	0.0789	1.005	0.00252	0.03025	1.005	0.000905684	0.03603	1.005	0.00189	0.05297	1.005	-0.000454737	-0.000867941						0.804	0.0056	-0.01397	0.804	-0.06177	-0.01193	0.804
0.803	-0.00699	-0.03805	0.803	-0.68076	-0.01372	0.803	-0.09162	-0.00459	0.803	-0.23112	0.0404												1.004	0.00236	0.0789	1.004	0.00252	0.03021	1.004	0.000868421	0.03601	1.004	0.00172	0.05295	1.004	-0.000378947	-0.00089172						0.803	0.00543	-0.01397	0.803	-0.0624	-0.01192	0.803
0.802	-0.00749	-0.03816	0.802	-0.68851	-0.01278	0.802	-0.09448	-0.00432	0.802	-0.23613	0.04185												1.003	0.00253	0.0789	1.003	0.00247	0.03018	1.003	0.000850105	0.03599	1.003	0.00158	0.05293	1.003	-0.000328421	-0.000850106						0.802	0.00573	-0.01391	0.802	-0.06307	-0.01192	0.802
0.801	-0.00796	-0.03821	0.801	-0.69524	-0.01185	0.801	-0.09773	-0.00409	0.801	-0.24156	0.04316												1.002	0.0024	0.07883	1.002	0.00242	0.03015	1.002	0.000800842	0.03594	1.002	0.00165	0.05293	1.002	-0.00048	-0.000867941						0.801	0.00568	-0.0139	0.801	-0.06341	-0.01192	0.801
0.8	-0.00855	-0.03836	0.8	-0.70312	-0.011	0.8	-0.10097	-0.00391	0.8	-0.24745	0.04428												1.001	0.00223	0.07883	1.001	0.00232	0.0301	1.001	0.000887368	0.03589	1.001	0.00147	0.05293	1.001	-0.000372632	-0.000856051						0.8	0.00577	-0.01392	0.8	-0.06455	-0.01189	0.8
0.799	-0.00893	-0.03843	0.799	-0.70998	-0.01002	0.799	-0.104	-0.00363	0.799	-0.25309	0.04554												1	0.00223	0.07883	1	0.00245	0.03009	1	0.000843789	0.03588	1	0.0014	0.05293	1	-0.000467368	-0.000861996						0.799	0.00589	-0.01389	0.799	-0.06552	-0.01188	0.799
0.798	-0.00901	-0.03832	0.798	-0.71722	-0.00904	0.798	-0.10724	-0.00341	0.798	-0.25869	0.04694												0.999	0.00211	0.07876	0.999	0.0024	0.03008	0.999	0.000769895	0.03589	0.999	0.00151	0.05293	0.999	-0.000448421	-0.000856051						0.798	0.00581	-0.01389	0.798	-0.06665	-0.0119	0.798
0.797	-0.00931	-0.03856	0.797	-0.72467	-0.00794	0.797	-0.11032	-0.00295	0.797	-0.26429	0.0482												0.998	0.00181	0.07876	0.998	0.0024	0.03007	0.998	0.000824842	0.03586	0.998	0.0014	0.05294	0.998	-0.00048	-0.000873885						0.797	0.00573	-0.0139	0.797	-0.06707	-0.01188	0.797
0.796	-0.00968	-0.03861	0.796	-0.73208	-0.00701	0.796	-0.11347	-0.0025	0.796	-0.27015	0.04942												0.997	0.00177	0.07883	0.997	0.00239	0.03004	0.997	0.000800842	0.03583	0.997	0.0014	0.05296	0.997	-0.000505263	-0.00089172						0.796	0.00589	-0.01389	0.796	-0.068	-0.01187	0.796
0.795	-0.01023	-0.03862	0.795	-0.73992	-0.00603	0.795	-0.11697	-0.00236	0.795	-0.27625	0.05054												0.996	0.00173	0.07876	0.996	0.00221	0.03002	0.996	0.000812842	0.03583	0.996	0.00154	0.05295	0.996	-0.000473684	-0.000873885						0.795	0.00589	-0.01386	0.795	-0.06922	-0.01188	0.795
0.794	-0.01057	-0.03877	0.794	-0.74766	-0.00518	0.794	-0.12034	-0.00214	0.794	-0.28248	0.05175												0.995	0.00194	0.07876	0.995	0.00227	0.02999	0.995	0.000862105	0.03583	0.995	0.00151	0.05293	0.995	-0.000593684	-0.00089172						0.794	0.00577	-0.01387	0.794	-0.06985	-0.01187	0.794
0.793	-0.01099	-0.03883	0.793	-0.75495	-0.00416	0.793	-0.12375	-0.00177	0.793	-0.28846	0.05311												0.994	0.00185	0.07876	0.994	0.00227	0.02996	0.994	0.000831158	0.03578	0.994	0.00151	0.05294	0.994	-0.000505263	-0.000867941						0.793	0.00594	-0.01384	0.793	-0.07086	-0.01183	0.793
0.792	-0.01141	-0.03872	0.792	-0.76232	-0.00306	0.792	-0.12733	-0.00141	0.792	-0.29419	0.05442												0.993	0.0016	0.07868	0.993	0.00214	0.02992	0.993	0.000701053	0.03577	0.993	0.00133	0.05293	0.993	-0.000498947	-0.000873885						0.792	0.00573	-0.01383	0.792	-0.07145	-0.01183	0.792
0.791	-0.01171	-0.03891	0.791	-0.76956	-0.002	0.791	-0.13078	-0.000908705	0.791	-0.30046	0.05577												0.992	0.00177	0.07868	0.992	0.00205	0.02991	0.992	0.000862737	0.03575	0.992	0.00133	0.05295	0.992	-0.000549474	-0.000873885						0.791	0.00585	-0.01385	0.791	-0.07246	-0.0118	0.791
0.79	-0.01158	-0.03908	0.79	-0.77743	-0.000934183	0.79	-0.13436	-0.000408917	0.79	-0.30644	0.05708												0.991	0.00177	0.07868	0.991	0.0019	0.0299	0.991	0.000781895	0.03571	0.991	0.00137	0.05295	0.991	-0.000625263	-0.000909554						0.79	0.00602	-0.01383	0.79	-0.0728	-0.01177	0.79
0.789	-0.01225	-0.03908	0.789	-0.78467	0.000212314	0.789	-0.13802	0.000181741	0.789	-0.31293	0.05834												0.99	0.00177	0.07868	0.99	0.00199	0.02987	0.99	0.000806526	0.03569	0.99	0.00133	0.05293	0.99	-0.000555789	-0.000885775						0.789	0.00589	-0.01381	0.789	-0.07364	-0.01176	0.789
0.788	-0.01229	-0.03912	0.788	-0.79221	0.00127	0.788	-0.14173	0.000499788	0.788	-0.31882	0.05974												0.989	0.00168	0.07868	0.989	0.00198	0.02986	0.989	0.000781895	0.03568	0.989	0.00137	0.05295	0.989	-0.000555789	-0.000885775						0.788	0.00619	-0.01379	0.788	-0.07469	-0.01175	0.788
0.787	-0.01305	-0.03928	0.787	-0.80004	0.00229	0.787	-0.14531	0.00095414	0.787	-0.32501	0.06119												0.988	0.00156	0.07868	0.988	0.00213	0.02985	0.988	0.000725684	0.03567	0.988	0.00133	0.05299	0.988	-0.000631579	-0.000903609						0.787	0.00598	-0.0138	0.787	-0.07562	-0.01175	0.787
0.786	-0.01322	-0.03925	0.786	-0.80728	0.0034	0.786	-0.14901	0.0015	0.786	-0.33107	0.06259												0.987	0.00156	0.07868	0.987	0.00196	0.02983	0.987	0.000732	0.03566	0.987	0.00137	0.05298	0.987	-0.000435789	-0.000915499						0.786	0.00594	-0.01378	0.786	-0.0768	-0.01171	0.786
0.785	-0.0136	-0.0394	0.785	-0.81507	0.00459	0.785	-0.15288	0.002	0.785	-0.33714	0.06408												0.986	0.00147	0.07861	0.986	0.00208	0.02979	0.986	0.000750947	0.03565	0.986	0.00116	0.05299	0.986	-0.000581053	-0.00089172						0.785	0.00615	-0.01381	0.785	-0.07789	-0.01173	0.785
0.784	-0.01339	-0.03947	0.784	-0.82227	0.00582	0.784	-0.1568	0.00241	0.784	-0.34303	0.06563												0.985	0.00156	0.07868	0.985	0.00212	0.02977	0.985	0.000750947	0.03563	0.985	0.000877193	0.05297	0.985	-0.000322105	-0.000861996						0.784	0.00615	-0.01377	0.784	-0.07857	-0.01171	0.784
0.783	-0.01368	-0.0395	0.783	-0.82973	0.00701	0.783	-0.1608	0.00295	0.783	-0.34939	0.06712												0.984	0.00135	0.07868	0.984	0.00207	0.02976	0.984	0.000738316	0.03562	0.984	0.00112	0.05301	0.984	-0.000252632	-0.000856051						0.783	0.00632	-0.01377	0.783	-0.07933	-0.01166	0.783
0.782	-0.01406	-0.03969	0.782	-0.83848	0.00798	0.782	-0.16472	0.00359	0.782	-0.35558	0.06848												0.983	0.00126	0.07868	0.983	0.002	0.02974	0.983	0.000750316	0.03558	0.983	0.00116	0.053	0.983	-0.000429474	-0.00089172						0.782	0.00636	-0.01377	0.782	-0.08051	-0.01166	0.782
0.781	-0.01465	-0.03972	0.781	-0.84741	0.00879	0.781	-0.16842	0.00409	0.781	-0.36156	0.06992												0.982	0.00135	0.07868	0.982	0.00192	0.02971	0.982	0.000682737	0.03561	0.982	0.00109	0.05299	0.982	-0.000454737	-0.00087983						0.781	0.00627	-0.01372	0.781	-0.08181	-0.01166	0.781
0.78	-0.01478	-0.03968	0.78	-0.85339	0.01057	0.78	-0.17259	0.00473	0.78	-0.36834	0.07128												0.981	0.00131	0.07868	0.981	0.0021	0.02969	0.981	0.000746526	0.03557	0.981	0.000912281	0.053	0.981	-0.000252632	-0.00089172						0.78	0.00602	-0.01374	0.78	-0.08269	-0.0116	0.78
0.779	-0.01507	-0.03995	0.779	-0.86118	0.01159	0.779	-0.1768	0.00532	0.779	-0.37495	0.07268												0.98	0.00109	0.07861	0.98	0.00205	0.02968	0.98	0.000682737	0.03557	0.98	0.00077193	0.053	0.98	-0.000138947	-0.000921444						0.779	0.00606	-0.01372	0.779	-0.08358	-0.01158	0.779
0.778	-0.01486	-0.03992	0.778	-0.87032	0.01253	0.778	-0.1808	0.00591	0.778	-0.38109	0.07427												0.979	0.00114	0.07861	0.979	0.00182	0.02966	0.979	0.000685263	0.03553	0.979	0.00112	0.05299	0.979	6.31579e-06	-0.000873885						0.778	0.00648	-0.01373	0.778	-0.08455	-0.01158	0.778
0.777	-0.01495	-0.04	0.777	-0.87667	0.01414	0.777	-0.18488	0.00645	0.777	-0.38737	0.07581												0.978	0.00114	0.07861	0.978	0.00169	0.02963	0.978	0.000766737	0.03553	0.978	0.00109	0.05301	0.978	-0.000195789	-0.000867941						0.777	0.00657	-0.01369	0.777	-0.08585	-0.01158	0.777
0.776	-0.01533	-0.04006	0.776	-0.88686	0.01478	0.776	-0.18897	0.00695	0.776	-0.39377	0.07735												0.977	0.00109	0.07861	0.977	0.00168	0.02963	0.977	0.000734526	0.03554	0.977	0.00105	0.05301	0.977	-0.000176842	-0.00089172						0.776	0.00644	-0.01371	0.776	-0.08741	-0.01152	0.776
0.775	-0.01566	-0.04012	0.775	-0.89373	0.01639	0.775	-0.19305	0.0075	0.775	-0.40029	0.07894												0.976	0.00105	0.07861	0.976	0.00165	0.02961	0.976	0.000718737	0.03551	0.976	0.00102	0.05302	0.976	-0.000176842	-0.000897665						0.775	0.00644	-0.01373	0.775	-0.08808	-0.01148	0.775
0.774	-0.01562	-0.0402	0.774	-0.90164	0.01766	0.774	-0.19722	0.00813	0.774	-0.40669	0.08048												0.975	0.000968421	0.07861	0.975	0.00171	0.02959	0.975	0.000717474	0.03549	0.975	0.000982456	0.05301	0.975	-0.00024	-0.000909554						0.774	0.00691	-0.01372	0.774	-0.08863	-0.01147	0.774
0.773	-0.01596	-0.04028	0.773	-0.90931	0.01898	0.773	-0.20143	0.00877	0.773	-0.41309	0.08207												0.974	0.000968421	0.07861	0.974	0.00165	0.02958	0.974	0.000586105	0.03548	0.974	0.00109	0.05301	0.974	-0.000473684	-0.000867941						0.773	0.00682	-0.0137	0.773	-0.08943	-0.01143	0.773
0.772	-0.01642	-0.0404	0.772	-0.91798	0.02017	0.772	-0.2056	0.00945	0.772	-0.41895	0.0838												0.973	0.000884211	0.07861	0.973	0.00168	0.02956	0.973	0.000669474	0.03544	0.973	0.000947368	0.05302	0.973	-0.000517895	-0.00089172						0.772	0.00695	-0.01366	0.772	-0.09027	-0.01139	0.772
0.771	-0.0168	-0.04046	0.771	-0.92623	0.02144	0.771	-0.20989	0.01009	0.771	-0.42514	0.08562												0.972	0.000884211	0.07861	0.972	0.00172	0.02953	0.972	0.000687789	0.03544	0.972	0.000877193	0.05301	0.972	-0.000530526	-0.000903609						0.771	0.00695	-0.01364	0.771	-0.09124	-0.01135	0.771
0.77	-0.01701	-0.04049	0.77	-0.93301	0.02301	0.77	-0.21427	0.01081	0.77	-0.43128	0.08725												0.971	0.000757895	0.07861	0.971	0.00163	0.02951	0.971	0.000601895	0.03543	0.971	0.000807018	0.05304	0.971	-0.000366316	-0.000897665						0.77	0.00669	-0.01366	0.77	-0.09272	-0.01134	0.77
0.769	-0.01731	-0.04061	0.769	-0.94232	0.02395	0.769	-0.21865	0.01159	0.769	-0.43819	0.08889												0.97	0.000589474	0.07861	0.97	0.00159	0.02951	0.97	0.000614526	0.03541	0.97	0.000912281	0.05305	0.97	-0.000233684	-0.000885775						0.769	0.00691	-0.01366	0.769	-0.09406	-0.01131	0.769
0.768	-0.01705	-0.04065	0.768	-0.94981	0.02565	0.768	-0.22295	0.01227	0.768	-0.44501	0.09052												0.969	0.000421053	0.07861	0.969	0.00177	0.02948	0.969	0.000645474	0.03538	0.969	0.00077193	0.05305	0.969	4.42105e-05	-0.000861996						0.768	0.00691	-0.01367	0.768	-0.09528	-0.01125	0.768
0.767	-0.01756	-0.04091	0.767	-0.95726	0.02705	0.767	-0.22728	0.01313	0.767	-0.45141	0.09211												0.968	0.000378947	0.07861	0.968	0.00166	0.02948	0.968	0.000665684	0.03536	0.968	0.000631579	0.05306	0.968	-0.00012	-0.000915499						0.767	0.00678	-0.01364	0.767	-0.09613	-0.01121	0.767
0.766	-0.01798	-0.04082	0.766	-0.96644	0.02815	0.766	-0.23154	0.0139	0.766	-0.45861	0.09375												0.967	0.000547368	0.07854	0.967	0.0017	0.02945	0.967	0.000683368	0.03535	0.967	0.000596491	0.05304	0.967	-0.000113684	-0.000897665						0.766	0.00699	-0.01365	0.766	-0.09756	-0.01113	0.766
0.765	-0.01819	-0.04086	0.765	-0.97364	0.02972	0.765	-0.23583	0.01472	0.765	-0.46531	0.09543												0.966	0.0008	0.07854	0.966	0.00163	0.02944	0.966	0.000578526	0.03532	0.966	0.000596491	0.05304	0.966	-9.47368e-05	-0.000873885						0.765	0.00691	-0.0136	0.765	-0.09853	-0.01114	0.765
0.764	-0.01836	-0.04103	0.764	-0.98202	0.03113	0.764	-0.24051	0.01549	0.764	-0.47272	0.09683												0.965	0.000884211	0.07854	0.965	0.00148	0.02942	0.965	0.000604421	0.03533	0.965	0.000736842	0.05308	0.965	-0.000221053	-0.00089172						0.764	0.00691	-0.01363	0.764	-0.09983	-0.01107	0.764
0.763	-0.01836	-0.04111	0.763	-0.99061	0.0324	0.763	-0.24518	0.01622	0.763	-0.47933	0.09846												0.964	0.00109	0.07854	0.964	0.00158	0.02942	0.964	0.000678316	0.0353	0.964	0.000807018	0.05307	0.964	-0.000151579	-0.000897665						0.763	0.00691	-0.01362	0.763	-0.10093	-0.01101	0.763
0.762	-0.01878	-0.04095	0.762	-0.99937	0.03393	0.762	-0.24985	0.01699	0.762	-0.48611	0.10014												0.963	0.00122	0.07854	0.963	0.00147	0.0294	0.963	0.000648632	0.03527	0.963	0.000842105	0.05309	0.963	-0.000397895	-0.000897665						0.762	0.00716	-0.01362	0.762	-0.10189	-0.01098	0.762
0.761	-0.01924	-0.0413	0.761	-1.00872	0.03516	0.761	-0.25436	0.01777	0.761	-0.49373	0.10159												0.962	0.000884211	0.07854	0.962	0.00155	0.02938	0.962	0.000543789	0.03525	0.962	0.000736842	0.05309	0.962	-0.000258947	-0.000915499						0.761	0.00699	-0.01361	0.761	-0.10312	-0.01089	0.761
0.76	-0.0192	-0.04123	0.76	-1.01621	0.03703	0.76	-0.25878	0.01863	0.76	-0.50034	0.10337												0.961	0.000884211	0.07854	0.961	0.00157	0.02937	0.961	0.000548842	0.03524	0.961	0.000561404	0.05309	0.961	-0.000126316	-0.000909554						0.76	0.0072	-0.01358	0.76	-0.10451	-0.01083	0.76
0.759	-0.0192	-0.0411	0.759	-1.02472	0.03834	0.759	-0.26354	0.01926	0.759	-0.50741	0.10496												0.96	0.000757895	0.07854	0.96	0.0015	0.02935	0.96	0.000588632	0.03525	0.96	0.000631579	0.0531	0.96	-0.000467368	-0.000897665						0.759	0.00724	-0.01356	0.759	-0.10615	-0.0108	0.759
0.758	-0.01933	-0.04126	0.758	-1.03356	0.03975	0.758	-0.26846	0.02017	0.758	-0.51411	0.10659												0.959	0.000631579	0.07854	0.959	0.00138	0.02933	0.959	0.000618947	0.03524	0.959	0.000736842	0.05312	0.959	-0.000347368	-0.000933333						0.758	0.00745	-0.01358	0.758	-0.10745	-0.0107	0.758
0.757	-0.02	-0.04137	0.757	-1.04109	0.04153	0.757	-0.27314	0.0209	0.757	-0.52097	0.10818												0.958	0.000631579	0.07854	0.958	0.00139	0.0293	0.958	0.000555789	0.03519	0.958	0.000701754	0.05314	0.958	-0.000442105	-0.000909554						0.757	0.00749	-0.01357	0.757	-0.10876	-0.01064	0.757
0.756	-0.02051	-0.04142	0.756	-1.05036	0.04276	0.756	-0.27815	0.02176	0.756	-0.52754	0.11019												0.957	0.000631579	0.07854	0.957	0.00145	0.02931	0.957	0.000593684	0.03518	0.957	0.000561404	0.05312	0.957	-0.000265263	-0.000909554						0.756	0.00749	-0.01357	0.756	-0.11027	-0.01062	0.756
0.755	-0.02093	-0.04149	0.755	-1.05966	0.04403	0.755	-0.28257	0.02258	0.755	-0.53453	0.11182												0.956	0.000589474	0.07854	0.956	0.00149	0.02928	0.956	0.000587368	0.0352	0.956	0.000596491	0.05315	0.956	-8.21053e-05	-0.000897665						0.755	0.00762	-0.01355	0.755	-0.11171	-0.01047	0.755
0.754	-0.02118	-0.04145	0.754	-1.06775	0.04586	0.754	-0.28703	0.02349	0.754	-0.54109	0.11364												0.955	0.000421053	0.07854	0.955	0.00146	0.02928	0.955	0.000543158	0.03519	0.955	0.000666667	0.05315	0.955	-0.000202105	-0.000939278						0.754	0.00771	-0.01354	0.754	-0.11326	-0.0104	0.754
0.753	-0.02135	-0.04146	0.753	-1.07697	0.04713	0.753	-0.29166	0.0244	0.753	-0.54851	0.11542												0.954	0.000463158	0.07854	0.954	0.00144	0.02926	0.954	0.000473684	0.03519	0.954	0.000807018	0.05312	0.954	-0.000176842	-0.000921444						0.753	0.00783	-0.01355	0.753	-0.11419	-0.01029	0.753
0.752	-0.02147	-0.04158	0.752	-1.08509	0.04892	0.752	-0.29651	0.02526	0.752	-0.55549	0.11705												0.953	0.000378947	0.07854	0.953	0.00145	0.02925	0.953	0.000644211	0.03517	0.953	0.000631579	0.05312	0.953	-0.000290526	-0.000885775						0.752	0.00762	-0.01356	0.752	-0.11495	-0.01023	0.752
0.751	-0.02173	-0.0416	0.751	-1.09406	0.0504	0.751	-0.30105	0.02622	0.751	-0.56257	0.11883												0.952	0.000673684	0.07854	0.952	0.00141	0.02924	0.952	0.000568421	0.03518	0.952	0.000666667	0.05316	0.952	-0.000334737	-0.000921444						0.751	0.00792	-0.01355	0.751	-0.11651	-0.01011	0.751
0.75	-0.02295	-0.04164	0.75	-1.10312	0.0518	0.75	-0.30602	0.02703	0.75	-0.56931	0.12065												0.951	0.000715789	0.07854	0.951	0.00122	0.02923	0.951	0.000492632	0.03514	0.951	0.000491228	0.05314	0.951	-0.000315789	-0.000915499						0.75	0.00804	-0.01352	0.75	-0.11777	-0.01005	0.75
0.749	-0.02291	-0.04174	0.749	-1.11149	0.0535	0.749	-0.31099	0.02799	0.749	-0.57583	0.12252												0.95	0.000673684	0.07854	0.95	0.00131	0.02924	0.95	0.00048	0.03513	0.95	0.000421053	0.05316	0.95	-9.47368e-05	-0.000921444						0.749	0.00783	-0.01351	0.749	-0.11899	-0.00988	0.749
0.748	-0.0232	-0.04173	0.748	-1.12029	0.0552	0.748	-0.31587	0.02899	0.748	-0.58257	0.12443												0.949	0.000926316	0.07854	0.949	0.00141	0.02922	0.949	0.000555789	0.03512	0.949	0.000526316	0.05317	0.949	-5.05263e-05	-0.000927389						0.748	0.00817	-0.01352	0.748	-0.12084	-0.00978	0.748
0.747	-0.02337	-0.04164	0.747	-1.12834	0.05699	0.747	-0.32059	0.02999	0.747	-0.58876	0.12658												0.948	0.000884211	0.07854	0.948	0.00141	0.02921	0.948	0.000536842	0.03509	0.948	0.000596491	0.05319	0.948	-7.57895e-05	-0.000933333						0.747	0.00825	-0.01351	0.747	-0.12198	-0.00965	0.747
0.746	-0.02341	-0.04179	0.746	-1.13709	0.0586	0.746	-0.32531	0.03076	0.746	-0.59528	0.12864												0.947	0.000631579	0.07854	0.947	0.00132	0.02918	0.947	0.000536842	0.03507	0.947	0.000631579	0.05319	0.947	-1.26316e-05	-0.000921444						0.746	0.00808	-0.01352	0.746	-0.12375	-0.00957	0.746
0.745	-0.02396	-0.04176	0.745	-1.14682	0.06004	0.745	-0.33015	0.03185	0.745	-0.60223	0.13046												0.946	0.000673684	0.07854	0.946	0.00121	0.02917	0.946	0.000581053	0.03508	0.946	0.000596491	0.05319	0.946	-3.15789e-05	-0.000915499						0.745	0.00829	-0.01351	0.745	-0.12476	-0.00938	0.745
0.744	-0.02467	-0.04178	0.744	-1.15419	0.06217	0.744	-0.33503	0.0328	0.744	-0.60964	0.13233												0.945	0.000547368	0.07854	0.945	0.00137	0.02915	0.945	0.000461053	0.03506	0.945	0.00045614	0.0532	0.945	-0.000132632	-0.000915499						0.744	0.00834	-0.01348	0.744	-0.12623	-0.00924	0.744
0.743	-0.02564	-0.04179	0.743	-1.16429	0.06344	0.743	-0.33992	0.03376	0.743	-0.61667	0.13406												0.944	0.000168421	0.07854	0.944	0.0013	0.02913	0.944	0.000517895	0.03504	0.944	0.000631579	0.05319	0.944	3.78947e-05	-0.000915499						0.743	0.00838	-0.01347	0.743	-0.12766	-0.00907	0.743
0.742	-0.02606	-0.04171	0.742	-1.17204	0.06548	0.742	-0.34476	0.03471	0.742	-0.62345	0.13616												0.943	-4.21053e-05	0.07854	0.943	0.00133	0.02913	0.943	0.000524211	0.03504	0.943	0.000491228	0.0532	0.943	-5.68421e-05	-0.000921444						0.742	0.00821	-0.0135	0.742	-0.12905	-0.00895	0.742
0.741	-0.02669	-0.04177	0.741	-1.18105	0.06696	0.741	-0.34905	0.03571	0.741	-0.63095	0.13798												0.942	-0.000126316	0.07854	0.942	0.00126	0.02911	0.942	0.000517895	0.03501	0.942	0.000491228	0.05319	0.942	-0.000101053	-0.000927389						0.741	0.00851	-0.01347	0.741	-0.13061	-0.00882	0.741
0.74	-0.02678	-0.04179	0.74	-1.19027	0.06879	0.74	-0.35402	0.03653	0.74	-0.63781	0.13999												0.941	-0.000126316	0.07854	0.941	0.00127	0.0291	0.941	0.000517895	0.03501	0.941	0.000210526	0.0532	0.941	3.15789e-05	-0.000939278						0.74	0.00842	-0.01346	0.74	-0.13242	-0.00862	0.74
0.739	-0.0272	-0.04189	0.739	-1.19891	0.07057	0.739	-0.35937	0.03748	0.739	-0.64501	0.14186												0.94	0.000252632	0.07854	0.94	0.00126	0.0291	0.94	0.000410526	0.03502	0.94	0.000421053	0.05319	0.94	-9.47368e-05	-0.000915499						0.739	0.00838	-0.01348	0.739	-0.13436	-0.00842	0.739
0.738	-0.02792	-0.04173	0.738	-1.20893	0.07193	0.738	-0.36438	0.03867	0.738	-0.65238	0.14363												0.939	0.000126316	0.07854	0.939	0.00124	0.02907	0.939	0.000498947	0.03498	0.939	0.000561404	0.05321	0.939	-0.00012	-0.000903609						0.738	0.00846	-0.01344	0.738	-0.13545	-0.00828	0.738
0.737	-0.02884	-0.04179	0.737	-1.21676	0.0741	0.737	-0.36893	0.03976	0.737	-0.65933	0.1455												0.938	0	0.07854	0.938	0.00117	0.02907	0.938	0.000435789	0.03497	0.938	0.000631579	0.05324	0.938	-3.15789e-05	-0.000951168						0.737	0.00842	-0.01343	0.737	-0.13688	-0.00802	0.737
0.736	-0.02931	-0.04163	0.736	-1.22678	0.0755	0.736	-0.37402	0.0408	0.736	-0.66686	0.14737												0.937	-0.000168421	0.07854	0.937	0.00113	0.02905	0.937	0.000606316	0.03498	0.937	0.000526316	0.05325	0.937	-5.68421e-05	-0.000921444						0.736	0.00851	-0.01346	0.736	-0.13861	-0.00784	0.736
0.735	-0.02943	-0.04161	0.735	-1.23579	0.07745	0.735	-0.37886	0.0418	0.735	-0.6744	0.1491												0.936	4.21053e-05	0.07854	0.936	0.00106	0.02904	0.936	0.000486316	0.03497	0.936	0.000280702	0.05325	0.936	3.15789e-05	-0.000921444						0.735	0.00872	-0.01344	0.735	-0.14029	-0.00764	0.735
0.734	-0.03027	-0.04167	0.734	-1.24438	0.07941	0.734	-0.38408	0.04275	0.734	-0.68076	0.15106												0.935	-4.21053e-05	0.07854	0.935	0.00106	0.02902	0.935	0.000448421	0.03496	0.935	0.000245614	0.0532	0.935	-0.000145263	-0.000945223						0.734	0.00876	-0.01341	0.734	-0.14164	-0.00739	0.734
0.733	-0.03099	-0.04157	0.733	-1.25326	0.08127	0.733	-0.38884	0.0438	0.733	-0.68796	0.15307												0.934	4.21053e-05	0.07847	0.934	0.00107	0.02902	0.934	0.000429474	0.03495	0.934	0.000315789	0.05324	0.934	-9.47368e-05	-0.000909554						0.733	0.0088	-0.01344	0.733	-0.14349	-0.00713	0.733
0.732	-0.03166	-0.04153	0.732	-1.26168	0.08323	0.732	-0.39402	0.04484	0.732	-0.6952	0.15503												0.933	0.000294737	0.07854	0.933	0.000991158	0.02902	0.933	0.000442105	0.03495	0.933	0.000491228	0.05326	0.933	-0.000164211	-0.000927389						0.732	0.00888	-0.01339	0.732	-0.14573	-0.0068	0.732
0.731	-0.03276	-0.04147	0.731	-1.27221	0.08459	0.731	-0.39891	0.04598	0.731	-0.70248	0.1568												0.932	0.000210526	0.07854	0.932	0.000991158	0.02898	0.932	0.000385263	0.03494	0.932	0.00045614	0.05325	0.932	-8.21053e-05	-0.000963057						0.731	0.00872	-0.01339	0.731	-0.14745	-0.00658	0.731
0.73	-0.03322	-0.04136	0.73	-1.28055	0.08679	0.73	-0.40425	0.04712	0.73	-0.7096	0.15867												0.931	0	0.07854	0.931	0.00106	0.02899	0.931	0.000353684	0.0349	0.931	0.000421053	0.05327	0.931	-7.57895e-05	-0.000951168						0.73	0.00876	-0.01341	0.73	-0.14964	-0.00633	0.73
0.729	-0.03373	-0.0413	0.729	-1.28956	0.08862	0.729	-0.40947	0.04812	0.729	-0.71697	0.16077												0.93	8.42105e-05	0.07854	0.93	0.00107	0.02899	0.93	0.000492632	0.03487	0.93	0.000350877	0.05326	0.93	-0.000145263	-0.000939278						0.729	0.00876	-0.01341	0.729	-0.15145	-0.00607	0.729
0.728	-0.03461	-0.04124	0.728	-1.29962	0.09028	0.728	-0.41469	0.04907	0.728	-0.72408	0.16269												0.929	-4.21053e-05	0.07854	0.929	0.00117	0.02897	0.929	0.000423158	0.0349	0.929	0.000350877	0.05329	0.929	0.000101053	-0.000939278						0.728	0.00859	-0.01343	0.728	-0.15356	-0.00577	0.728
0.727	-0.03554	-0.04102	0.727	-1.30893	0.09227	0.727	-0.41992	0.05012	0.727	-0.73128	0.16474												0.928	-4.21053e-05	0.07854	0.928	0.0013	0.02896	0.928	0.000410526	0.03487	0.928	0.000421053	0.0533	0.928	-8.84211e-05	-0.000945223						0.727	0.00855	-0.01341	0.727	-0.1552	-0.00545	0.727
0.726	-0.03705	-0.04098	0.726	-1.3184	0.09414	0.726	-0.42505	0.05125	0.726	-0.73823	0.16708												0.927	0	0.07854	0.927	0.00113	0.02894	0.927	0.000473684	0.03488	0.927	0.000350877	0.05329	0.927	-0.000284211	-0.000951168						0.726	0.00876	-0.01339	0.726	-0.15676	-0.00512	0.726
0.725	-0.03785	-0.04087	0.725	-1.32775	0.09609	0.725	-0.42968	0.05252	0.725	-0.74535	0.16871												0.926	-4.21053e-05	0.07861	0.926	0.000954105	0.02892	0.926	0.000404211	0.03488	0.926	0.000245614	0.05329	0.926	-0.000126316	-0.000951168						0.725	0.00872	-0.01339	0.725	-0.15806	-0.00477	0.725
0.724	-0.03861	-0.04085	0.724	-1.33659	0.09822	0.724	-0.43448	0.0538	0.724	-0.75301	0.17086												0.925	4.21053e-05	0.07861	0.925	0.000968	0.02891	0.925	0.000404211	0.03487	0.925	0.000315789	0.05333	0.925	-9.47368e-05	-0.000927389						0.724	0.00884	-0.01341	0.724	-0.16088	-0.00448	0.724
0.723	-0.03912	-0.04065	0.723	-1.34568	0.1	0.723	-0.43962	0.05507	0.723	-0.75979	0.17296												0.924	0.000210526	0.07861	0.924	0.000940211	0.02892	0.924	0.000391579	0.03483	0.924	0.000385965	0.05334	0.924	1.26316e-05	-0.000927389						0.723	0.00905	-0.01334	0.723	-0.16257	-0.00401	0.723
0.722	-0.04013	-0.0405	0.722	-1.35436	0.10221	0.722	-0.44518	0.05607	0.722	-0.76724	0.17507												0.923	0.000168421	0.07861	0.923	0.00106	0.0289	0.923	0.000404211	0.03483	0.923	0.000245614	0.05333	0.923	-8.84211e-05	-0.000933333						0.722	0.00888	-0.01335	0.722	-0.16446	-0.00351	0.722
0.721	-0.04101	-0.04039	0.721	-1.36434	0.10395	0.721	-0.44998	0.05716	0.721	-0.77402	0.17726												0.922	0	0.07861	0.922	0.00107	0.0289	0.922	0.000347368	0.03482	0.922	0.000245614	0.05335	0.922	-4.42105e-05	-0.000921444						0.721	0.00897	-0.01337	0.721	-0.16699	-0.0031	0.721
0.72	-0.04211	-0.0402	0.72	-1.37398	0.10573	0.72	-0.45541	0.05816	0.72	-0.78139	0.17936												0.921	0	0.07861	0.921	0.000912421	0.02889	0.921	0.000385263	0.03483	0.921	0.000315789	0.05335	0.921	0.000126316	-0.000933333						0.72	0.00909	-0.01335	0.72	-0.16926	-0.00265	0.72
0.719	-0.04324	-0.04006	0.719	-1.38299	0.1079	0.719	-0.46051	0.05947	0.719	-0.78888	0.1809												0.92	0	0.07861	0.92	0.000991158	0.02888	0.92	0.000385263	0.0348	0.92	0.000140351	0.05337	0.92	2.52632e-05	-0.000998726						0.719	0.00914	-0.01337	0.719	-0.17166	-0.00228	0.719
0.718	-0.04425	-0.03993	0.718	-1.39179	0.10998	0.718	-0.46564	0.0607	0.718	-0.79667	0.18296												0.919	-0.000126316	0.07861	0.919	0.000977263	0.02886	0.919	0.000334737	0.03481	0.919	0.000210526	0.05335	0.919	0.000170526	-0.000939278						0.718	0.00935	-0.01337	0.718	-0.17339	-0.00173	0.718
0.717	-0.04514	-0.03969	0.717	-1.40042	0.11214	0.717	-0.47162	0.06166	0.717	-0.80438	0.18506												0.918	-4.21053e-05	0.07861	0.918	0.000949474	0.02885	0.918	0.000391579	0.03482	0.918	0.000210526	0.05336	0.918	0.000315789	-0.000980892						0.717	0.00943	-0.01335	0.717	-0.17608	-0.00124	0.717
0.716	-0.04615	-0.03942	0.716	-1.40968	0.11431	0.716	-0.47676	0.06284	0.716	-0.81162	0.18754												0.917	8.42105e-05	0.07861	0.917	0.000972632	0.02883	0.917	0.000315789	0.03481	0.917	0.000175439	0.05337	0.917	0.000183158	-0.000974947						0.716	0.00922	-0.01332	0.716	-0.17836	-0.000747346	0.716
0.715	-0.04699	-0.03918	0.715	-1.41874	0.11639	0.715	-0.48194	0.06415	0.715	-0.81899	0.18908												0.916	-4.21053e-05	0.07861	0.916	0.00113	0.02882	0.916	0.000334737	0.03478	0.916	0.000175439	0.05338	0.916	0	-0.000963057						0.715	0.00947	-0.01334	0.715	-0.18114	-0.000135881	0.715
0.714	-0.04813	-0.03892	0.714	-1.42909	0.11813	0.714	-0.48741	0.06538	0.714	-0.82602	0.1916												0.915	0.000126316	0.07861	0.915	0.00115	0.02882	0.915	0.000296842	0.03476	0.915	0.000210526	0.05339	0.915	-2.52632e-05	-0.000974947						0.714	0.00947	-0.01334	0.714	-0.1832	0.000403397	0.714
0.713	-0.04968	-0.03881	0.713	-1.43785	0.12038	0.713	-0.49309	0.06647	0.713	-0.83347	0.19366												0.914	0.000126316	0.07868	0.914	0.00104	0.02881	0.914	0.000397895	0.03476	0.914	0.000140351	0.0534	0.914	-0.000157895	-0.000963057						0.713	0.00943	-0.01332	0.713	-0.18585	0.000985138	0.713
0.712	-0.05149	-0.0385	0.712	-1.44695	0.12251	0.712	-0.49827	0.0677	0.712	-0.84101	0.19566												0.913	-0.000126316	0.07861	0.913	0.00108	0.02879	0.913	0.000328421	0.03478	0.913	0	0.0534	0.913	-6.31579e-06	-0.000963057						0.712	0.00926	-0.01332	0.712	-0.18834	0.00167	0.712
0.711	-0.0528	-0.03818	0.711	-1.45693	0.12442	0.711	-0.50383	0.06874	0.711	-0.84796	0.19772												0.912	-0.000336842	0.07861	0.912	0.000995789	0.02879	0.912	0.000372632	0.03478	0.912	0.000105263	0.05341	0.912	6.94737e-05	-0.000939278						0.711	0.00947	-0.0133	0.711	-0.19133	0.00235	0.711
0.71	-0.05423	-0.03797	0.71	-1.46691	0.12633	0.71	-0.50897	0.07011	0.71	-0.85587	0.19926												0.911	-0.000673684	0.07861	0.911	0.00102	0.02876	0.911	0.000372632	0.03475	0.911	7.01754e-05	0.0534	0.911	0.000157895	-0.000957113						0.71	0.00939	-0.01329	0.71	-0.19368	0.00303	0.71
0.709	-0.05566	-0.0376	0.709	-1.47541	0.12854	0.709	-0.51461	0.0712	0.709	-0.86349	0.20132												0.91	-0.000673684	0.07861	0.91	0.000852211	0.02875	0.91	0.000277895	0.03473	0.91	7.01754e-05	0.05337	0.91	0	-0.000951168						0.709	0.00914	-0.01329	0.709	-0.19747	0.00366	0.709
0.708	-0.05743	-0.03717	0.708	-1.48467	0.13079	0.708	-0.52013	0.07229	0.708	-0.87006	0.20389												0.909	-0.000421053	0.07868	0.909	0.000917053	0.02876	0.909	0.000315789	0.03471	0.909	0.000105263	0.05342	0.909	6.31579e-06	-0.000980892						0.708	0.00968	-0.01334	0.708	-0.20025	0.00441	0.708
0.707	-0.05903	-0.0371	0.707	-1.49398	0.13274	0.707	-0.52531	0.07351	0.707	-0.87806	0.20543												0.908	-0.000505263	0.07868	0.908	0.000694737	0.02874	0.908	0.000284211	0.03471	0.908	0.000175439	0.05343	0.908	4.42105e-05	-0.000951168						0.707	0.0096	-0.01331	0.707	-0.20328	0.00519	0.707
0.706	-0.06025	-0.03669	0.706	-1.50307	0.13512	0.706	-0.53036	0.07488	0.706	-0.88539	0.208												0.907	-0.000505263	0.07868	0.907	0.000949474	0.02874	0.907	0.000341053	0.03469	0.907	0.000105263	0.05344	0.907	0.000195789	-0.000974947						0.706	0.00952	-0.01331	0.706	-0.20636	0.00606	0.706
[truncated: 1,205 more rows]
[truncated: 13 more columns]

## Sheet: Figure 4
0.9 V		0.8 V		0.7 V		0.6V		0.5V		0.4V		0.3V		0.2V		0.1V		0.0V		-0.1V		-0.2V		-0.3V		-0.4V
[truncated: 1,867 more rows]

## Sheet: Figure 5
Figure 5a-b
[truncated: 50 more rows]

## Sheet: Figure 6
Figure 6a
[truncated: 40 more rows]
